# Supplementary material for: Identifying candidate drivers of drug response in heterogeneous cancer by mining high throughput genomics data
Source: BMC Genomics. 2016 Aug 15;17:638. doi: 10.1186/s12864-016-2942-5 (PMC4986197; doi:10.1186/s12864-016-2942-5)
Supplement: Additional file 1: — List of ovarian cancer TCGA samples that are used in this study. (TXT 8 kb) [file 12864_2016_2942_MOESM1_ESM.txt]

SampleNumber	SampleCode	Condition
1	TCGA-04-1338	Resistant
2	TCGA-04-1349	Resistant
3	TCGA-04-1362	Resistant
4	TCGA-04-1364	Resistant
5	TCGA-04-1369	Resistant
6	TCGA-04-1525	Resistant
7	TCGA-04-1638	Resistant
8	TCGA-09-0369	Resistant
9	TCGA-10-0926	Resistant
10	TCGA-10-0931	Resistant
11	TCGA-10-0934	Resistant
12	TCGA-10-0937	Resistant
13	TCGA-10-0938	Resistant
14	TCGA-13-0717	Resistant
15	TCGA-13-0720	Resistant
16	TCGA-13-0724	Resistant
17	TCGA-13-0727	Resistant
18	TCGA-13-0755	Resistant
19	TCGA-13-0757	Resistant
20	TCGA-13-0764	Resistant
21	TCGA-13-0791	Resistant
22	TCGA-13-0795	Resistant
23	TCGA-13-0803	Resistant
24	TCGA-13-0804	Resistant
25	TCGA-13-0805	Resistant
26	TCGA-13-0893	Resistant
27	TCGA-13-0904	Resistant
28	TCGA-13-0911	Resistant
29	TCGA-13-0920	Resistant
30	TCGA-13-1477	Resistant
31	TCGA-13-1483	Resistant
32	TCGA-13-1485	Resistant
33	TCGA-13-1500	Resistant
34	TCGA-23-1027	Resistant
35	TCGA-23-1117	Resistant
36	TCGA-23-2079	Resistant
37	TCGA-24-0970	Resistant
38	TCGA-24-0980	Resistant
39	TCGA-24-0982	Resistant
40	TCGA-24-1431	Resistant
41	TCGA-24-1434	Resistant
42	TCGA-24-1464	Resistant
43	TCGA-24-1548	Resistant
44	TCGA-24-1552	Resistant
45	TCGA-24-1557	Resistant
46	TCGA-24-1558	Resistant
47	TCGA-24-1560	Resistant
48	TCGA-24-1562	Resistant
49	TCGA-24-1564	Resistant
50	TCGA-24-1565	Resistant
51	TCGA-24-1567	Resistant
52	TCGA-24-1923	Resistant
53	TCGA-24-1924	Resistant
54	TCGA-24-1927	Resistant
55	TCGA-24-1928	Resistant
56	TCGA-24-2033	Resistant
57	TCGA-25-1315	Resistant
58	TCGA-25-1316	Resistant
59	TCGA-25-1318	Resistant
60	TCGA-25-1328	Resistant
61	TCGA-25-1626	Resistant
62	TCGA-25-1628	Resistant
63	TCGA-25-1634	Resistant
64	TCGA-25-2393	Resistant
65	TCGA-25-2399	Resistant
66	TCGA-25-2409	Resistant
67	TCGA-29-1696	Resistant
68	TCGA-29-1698	Resistant
69	TCGA-29-1701	Resistant
70	TCGA-29-1702	Resistant
71	TCGA-29-1703	Resistant
72	TCGA-29-1705	Resistant
73	TCGA-29-1775	Resistant
74	TCGA-30-1714	Resistant
75	TCGA-30-1856	Resistant
76	TCGA-30-1866	Resistant
77	TCGA-30-1891	Resistant
78	TCGA-30-1892	Resistant
79	TCGA-31-1953	Resistant
80	TCGA-36-1578	Resistant
81	TCGA-36-1580	Resistant
82	TCGA-36-2551	Resistant
83	TCGA-42-2582	Resistant
84	TCGA-42-2588	Resistant
85	TCGA-57-1586	Resistant
86	TCGA-61-1733	Resistant
87	TCGA-61-1738	Resistant
88	TCGA-61-1901	Resistant
89	TCGA-61-1906	Resistant
90	TCGA-61-2000	Resistant
91	TCGA-61-2110	Resistant
92	TCGA-61-2610	Resistant
93	TCGA-61-2611	Resistant
94	TCGA-04-1331	Sensitive
95	TCGA-04-1332	Sensitive
96	TCGA-04-1347	Sensitive
97	TCGA-04-1348	Sensitive
98	TCGA-04-1365	Sensitive
99	TCGA-04-1367	Sensitive
100	TCGA-04-1371	Sensitive
101	TCGA-04-1514	Sensitive
102	TCGA-04-1516	Sensitive
103	TCGA-04-1517	Sensitive
104	TCGA-04-1530	Sensitive
105	TCGA-04-1536	Sensitive
106	TCGA-04-1542	Sensitive
107	TCGA-04-1644	Sensitive
108	TCGA-04-1646	Sensitive
109	TCGA-04-1648	Sensitive
110	TCGA-04-1651	Sensitive
111	TCGA-04-1652	Sensitive
112	TCGA-04-1654	Sensitive
113	TCGA-04-1655	Sensitive
114	TCGA-09-0364	Sensitive
115	TCGA-09-1662	Sensitive
116	TCGA-09-1664	Sensitive
117	TCGA-09-1665	Sensitive
118	TCGA-09-1666	Sensitive
119	TCGA-09-1667	Sensitive
120	TCGA-09-1670	Sensitive
121	TCGA-09-1675	Sensitive
122	TCGA-09-2045	Sensitive
123	TCGA-09-2049	Sensitive
124	TCGA-09-2050	Sensitive
125	TCGA-09-2051	Sensitive
126	TCGA-09-2053	Sensitive
127	TCGA-09-2055	Sensitive
128	TCGA-09-2056	Sensitive
129	TCGA-10-0925	Sensitive
130	TCGA-10-0927	Sensitive
131	TCGA-10-0930	Sensitive
132	TCGA-10-0933	Sensitive
133	TCGA-13-0726	Sensitive
134	TCGA-13-0758	Sensitive
135	TCGA-13-0761	Sensitive
136	TCGA-13-0762	Sensitive
137	TCGA-13-0765	Sensitive
138	TCGA-13-0766	Sensitive
139	TCGA-13-0792	Sensitive
140	TCGA-13-0793	Sensitive
141	TCGA-13-0794	Sensitive
142	TCGA-13-0883	Sensitive
143	TCGA-13-0884	Sensitive
144	TCGA-13-0885	Sensitive
145	TCGA-13-0886	Sensitive
146	TCGA-13-0887	Sensitive
147	TCGA-13-0888	Sensitive
148	TCGA-13-0889	Sensitive
149	TCGA-13-0890	Sensitive
150	TCGA-13-0891	Sensitive
151	TCGA-13-0894	Sensitive
152	TCGA-13-0897	Sensitive
153	TCGA-13-0899	Sensitive
154	TCGA-13-0900	Sensitive
155	TCGA-13-0901	Sensitive
156	TCGA-13-0905	Sensitive
157	TCGA-13-0906	Sensitive
158	TCGA-13-0908	Sensitive
159	TCGA-13-0910	Sensitive
160	TCGA-13-0912	Sensitive
161	TCGA-13-0913	Sensitive
162	TCGA-13-0916	Sensitive
163	TCGA-13-0919	Sensitive
164	TCGA-13-1403	Sensitive
165	TCGA-13-1481	Sensitive
166	TCGA-13-1482	Sensitive
167	TCGA-13-1484	Sensitive
168	TCGA-13-1487	Sensitive
169	TCGA-13-1488	Sensitive
170	TCGA-13-1489	Sensitive
171	TCGA-13-1491	Sensitive
172	TCGA-13-1492	Sensitive
173	TCGA-13-1494	Sensitive
174	TCGA-13-1495	Sensitive
175	TCGA-13-1497	Sensitive
176	TCGA-13-1498	Sensitive
177	TCGA-13-1499	Sensitive
178	TCGA-13-1501	Sensitive
179	TCGA-13-1504	Sensitive
180	TCGA-13-1817	Sensitive
181	TCGA-13-1819	Sensitive
182	TCGA-13-2057	Sensitive
183	TCGA-13-2059	Sensitive
184	TCGA-20-0990	Sensitive
185	TCGA-20-0996	Sensitive
186	TCGA-20-1682	Sensitive
187	TCGA-20-1683	Sensitive
188	TCGA-20-1684	Sensitive
189	TCGA-20-1685	Sensitive
190	TCGA-23-1022	Sensitive
191	TCGA-23-1023	Sensitive
192	TCGA-23-1026	Sensitive
193	TCGA-23-1029	Sensitive
194	TCGA-23-1030	Sensitive
195	TCGA-23-1110	Sensitive
196	TCGA-23-1114	Sensitive
197	TCGA-23-1118	Sensitive
198	TCGA-23-1119	Sensitive
199	TCGA-23-1122	Sensitive
200	TCGA-23-1124	Sensitive
201	TCGA-23-2072	Sensitive
202	TCGA-23-2077	Sensitive
203	TCGA-23-2078	Sensitive
204	TCGA-23-2084	Sensitive
205	TCGA-24-0968	Sensitive
206	TCGA-24-0979	Sensitive
207	TCGA-24-1103	Sensitive
208	TCGA-24-1104	Sensitive
209	TCGA-24-1105	Sensitive
210	TCGA-24-1430	Sensitive
211	TCGA-24-1435	Sensitive
212	TCGA-24-1463	Sensitive
213	TCGA-24-1466	Sensitive
214	TCGA-24-1467	Sensitive
215	TCGA-24-1474	Sensitive
216	TCGA-24-1544	Sensitive
217	TCGA-24-1545	Sensitive
218	TCGA-24-1550	Sensitive
219	TCGA-24-1551	Sensitive
220	TCGA-24-1553	Sensitive
221	TCGA-24-1563	Sensitive
222	TCGA-24-1614	Sensitive
223	TCGA-24-1616	Sensitive
224	TCGA-24-1852	Sensitive
225	TCGA-24-1930	Sensitive
226	TCGA-24-2024	Sensitive
227	TCGA-24-2027	Sensitive
228	TCGA-24-2029	Sensitive
229	TCGA-24-2030	Sensitive
230	TCGA-24-2036	Sensitive
231	TCGA-24-2254	Sensitive
232	TCGA-24-2260	Sensitive
233	TCGA-24-2280	Sensitive
234	TCGA-24-2289	Sensitive
235	TCGA-24-2290	Sensitive
236	TCGA-25-1313	Sensitive
237	TCGA-25-1320	Sensitive
238	TCGA-25-1321	Sensitive
239	TCGA-25-1323	Sensitive
240	TCGA-25-1326	Sensitive
241	TCGA-25-1623	Sensitive
242	TCGA-25-1632	Sensitive
243	TCGA-25-1633	Sensitive
244	TCGA-25-1635	Sensitive
245	TCGA-25-2391	Sensitive
246	TCGA-25-2398	Sensitive
247	TCGA-25-2400	Sensitive
248	TCGA-25-2404	Sensitive
249	TCGA-29-1691	Sensitive
250	TCGA-29-1693	Sensitive
251	TCGA-29-1697	Sensitive
252	TCGA-29-1704	Sensitive
253	TCGA-29-1707	Sensitive
254	TCGA-29-1711	Sensitive
255	TCGA-29-1762	Sensitive
256	TCGA-29-1763	Sensitive
257	TCGA-29-1764	Sensitive
258	TCGA-29-1766	Sensitive
259	TCGA-29-1768	Sensitive
260	TCGA-29-1769	Sensitive
261	TCGA-29-1770	Sensitive
262	TCGA-29-1771	Sensitive
263	TCGA-29-1774	Sensitive
264	TCGA-29-1778	Sensitive
265	TCGA-29-1785	Sensitive
266	TCGA-29-2414	Sensitive
267	TCGA-29-2425	Sensitive
268	TCGA-29-2428	Sensitive
269	TCGA-29-2431	Sensitive
270	TCGA-29-2432	Sensitive
271	TCGA-29-2434	Sensitive
272	TCGA-30-1718	Sensitive
273	TCGA-30-1853	Sensitive
274	TCGA-30-1860	Sensitive
275	TCGA-30-1880	Sensitive
276	TCGA-31-1944	Sensitive
277	TCGA-31-1946	Sensitive
278	TCGA-31-1950	Sensitive
279	TCGA-31-1951	Sensitive
280	TCGA-31-1955	Sensitive
281	TCGA-36-1568	Sensitive
282	TCGA-36-1570	Sensitive
283	TCGA-36-1571	Sensitive
284	TCGA-36-1574	Sensitive
285	TCGA-36-1576	Sensitive
286	TCGA-36-1581	Sensitive
287	TCGA-36-2529	Sensitive
288	TCGA-36-2530	Sensitive
289	TCGA-36-2532	Sensitive
290	TCGA-36-2534	Sensitive
291	TCGA-36-2537	Sensitive
292	TCGA-36-2538	Sensitive
293	TCGA-36-2540	Sensitive
294	TCGA-36-2542	Sensitive
295	TCGA-36-2544	Sensitive
296	TCGA-36-2545	Sensitive
297	TCGA-36-2552	Sensitive
298	TCGA-61-1725	Sensitive
299	TCGA-61-1727	Sensitive
300	TCGA-61-1728	Sensitive
301	TCGA-61-1734	Sensitive
302	TCGA-61-1736	Sensitive
303	TCGA-61-1737	Sensitive
304	TCGA-61-1741	Sensitive
305	TCGA-61-1743	Sensitive
306	TCGA-61-1903	Sensitive
307	TCGA-61-1907	Sensitive
308	TCGA-61-1910	Sensitive
309	TCGA-61-1911	Sensitive
310	TCGA-61-1913	Sensitive
311	TCGA-61-1914	Sensitive
312	TCGA-61-1915	Sensitive
313	TCGA-61-1918	Sensitive
314	TCGA-61-2008	Sensitive
315	TCGA-61-2009	Sensitive
316	TCGA-61-2018	Sensitive
317	TCGA-61-2092	Sensitive
318	TCGA-61-2094	Sensitive
319	TCGA-61-2096	Sensitive
320	TCGA-61-2097	Sensitive
321	TCGA-61-2098	Sensitive
322	TCGA-61-2109	Sensitive
323	TCGA-61-2111	Sensitive
324	TCGA-61-2113	Sensitive
