# Supplementary material for: Identifying candidate drivers of drug response in heterogeneous cancer by mining high throughput genomics data
Source: BMC Genomics. 2016 Aug 15;17:638. doi: 10.1186/s12864-016-2942-5 (PMC4986197; doi:10.1186/s12864-016-2942-5)
Supplement: Additional file 2: — Expression data. (TXT 8662 kb) [file 12864_2016_2942_MOESM2_ESM.txt]

Gene	TCGA.04.1338	TCGA.04.1349	TCGA.04.1362	TCGA.04.1364	TCGA.04.1369	TCGA.04.1525	TCGA.04.1638	TCGA.09.0369	TCGA.10.0926	TCGA.10.0931	TCGA.10.0934	TCGA.10.0937	TCGA.10.0938	TCGA.13.0717	TCGA.13.0720	TCGA.13.0724	TCGA.13.0727	TCGA.13.0755	TCGA.13.0757	TCGA.13.0764	TCGA.13.0791	TCGA.13.0795	TCGA.13.0803	TCGA.13.0804	TCGA.13.0805	TCGA.13.0893	TCGA.13.0904	TCGA.13.0911	TCGA.13.0920	TCGA.13.1477	TCGA.13.1483	TCGA.13.1485	TCGA.13.1500	TCGA.23.1027	TCGA.23.1117	TCGA.23.2079	TCGA.24.0970	TCGA.24.0980	TCGA.24.0982	TCGA.24.1431	TCGA.24.1434	TCGA.24.1464	TCGA.24.1548	TCGA.24.1552	TCGA.24.1557	TCGA.24.1558	TCGA.24.1560	TCGA.24.1562	TCGA.24.1564	TCGA.24.1565	TCGA.24.1567	TCGA.24.1923	TCGA.24.1924	TCGA.24.1927	TCGA.24.1928	TCGA.24.2033	TCGA.25.1315	TCGA.25.1316	TCGA.25.1318	TCGA.25.1328	TCGA.25.1626	TCGA.25.1628	TCGA.25.1634	TCGA.25.2393	TCGA.25.2399	TCGA.25.2409	TCGA.29.1696	TCGA.29.1698	TCGA.29.1701	TCGA.29.1702	TCGA.29.1703	TCGA.29.1705	TCGA.29.1775	TCGA.30.1714	TCGA.30.1856	TCGA.30.1866	TCGA.30.1891	TCGA.30.1892	TCGA.31.1953	TCGA.36.1578	TCGA.36.1580	TCGA.36.2551	TCGA.42.2582	TCGA.42.2588	TCGA.57.1586	TCGA.61.1733	TCGA.61.1738	TCGA.61.1901	TCGA.61.1906	TCGA.61.2000	TCGA.61.2110	TCGA.61.2610	TCGA.61.2611	TCGA.04.1331	TCGA.04.1332	TCGA.04.1347	TCGA.04.1348	TCGA.04.1365	TCGA.04.1367	TCGA.04.1371	TCGA.04.1514	TCGA.04.1516	TCGA.04.1517	TCGA.04.1530	TCGA.04.1536	TCGA.04.1542	TCGA.04.1644	TCGA.04.1646	TCGA.04.1648	TCGA.04.1651	TCGA.04.1652	TCGA.04.1654	TCGA.04.1655	TCGA.09.0364	TCGA.09.1662	TCGA.09.1664	TCGA.09.1665	TCGA.09.1666	TCGA.09.1667	TCGA.09.1670	TCGA.09.1675	TCGA.09.2045	TCGA.09.2049	TCGA.09.2050	TCGA.09.2051	TCGA.09.2053	TCGA.09.2055	TCGA.09.2056	TCGA.10.0925	TCGA.10.0927	TCGA.10.0930	TCGA.10.0933	TCGA.13.0726	TCGA.13.0758	TCGA.13.0761	TCGA.13.0762	TCGA.13.0765	TCGA.13.0766	TCGA.13.0792	TCGA.13.0793	TCGA.13.0794	TCGA.13.0883	TCGA.13.0884	TCGA.13.0885	TCGA.13.0886	TCGA.13.0887	TCGA.13.0888	TCGA.13.0889	TCGA.13.0890	TCGA.13.0891	TCGA.13.0894	TCGA.13.0897	TCGA.13.0899	TCGA.13.0900	TCGA.13.0901	TCGA.13.0905	TCGA.13.0906	TCGA.13.0908	TCGA.13.0910	TCGA.13.0912	TCGA.13.0913	TCGA.13.0916	TCGA.13.0919	TCGA.13.1403	TCGA.13.1481	TCGA.13.1482	TCGA.13.1484	TCGA.13.1487	TCGA.13.1488	TCGA.13.1489	TCGA.13.1491	TCGA.13.1492	TCGA.13.1494	TCGA.13.1495	TCGA.13.1497	TCGA.13.1498	TCGA.13.1499	TCGA.13.1501	TCGA.13.1504	TCGA.13.1817	TCGA.13.1819	TCGA.13.2057	TCGA.13.2059	TCGA.20.0990	TCGA.20.0996	TCGA.20.1682	TCGA.20.1683	TCGA.20.1684	TCGA.20.1685	TCGA.23.1022	TCGA.23.1023	TCGA.23.1026	TCGA.23.1029	TCGA.23.1030	TCGA.23.1110	TCGA.23.1114	TCGA.23.1118	TCGA.23.1119	TCGA.23.1122	TCGA.23.1124	TCGA.23.2072	TCGA.23.2077	TCGA.23.2078	TCGA.23.2084	TCGA.24.0968	TCGA.24.0979	TCGA.24.1103	TCGA.24.1104	TCGA.24.1105	TCGA.24.1430	TCGA.24.1435	TCGA.24.1463	TCGA.24.1466	TCGA.24.1467	TCGA.24.1474	TCGA.24.1544	TCGA.24.1545	TCGA.24.1550	TCGA.24.1551	TCGA.24.1553	TCGA.24.1563	TCGA.24.1614	TCGA.24.1616	TCGA.24.1852	TCGA.24.1930	TCGA.24.2024	TCGA.24.2027	TCGA.24.2029	TCGA.24.2030	TCGA.24.2036	TCGA.24.2254	TCGA.24.2260	TCGA.24.2280	TCGA.24.2289	TCGA.24.2290	TCGA.25.1313	TCGA.25.1320	TCGA.25.1321	TCGA.25.1323	TCGA.25.1326	TCGA.25.1623	TCGA.25.1632	TCGA.25.1633	TCGA.25.1635	TCGA.25.2391	TCGA.25.2398	TCGA.25.2400	TCGA.25.2404	TCGA.29.1691	TCGA.29.1693	TCGA.29.1697	TCGA.29.1704	TCGA.29.1707	TCGA.29.1711	TCGA.29.1762	TCGA.29.1763	TCGA.29.1764	TCGA.29.1766	TCGA.29.1768	TCGA.29.1769	TCGA.29.1770	TCGA.29.1771	TCGA.29.1774	TCGA.29.1778	TCGA.29.1785	TCGA.29.2414	TCGA.29.2425	TCGA.29.2428	TCGA.29.2431	TCGA.29.2432	TCGA.29.2434	TCGA.30.1718	TCGA.30.1853	TCGA.30.1860	TCGA.30.1880	TCGA.31.1944	TCGA.31.1946	TCGA.31.1950	TCGA.31.1951	TCGA.31.1955	TCGA.36.1568	TCGA.36.1570	TCGA.36.1571	TCGA.36.1574	TCGA.36.1576	TCGA.36.1581	TCGA.36.2529	TCGA.36.2530	TCGA.36.2532	TCGA.36.2534	TCGA.36.2537	TCGA.36.2538	TCGA.36.2540	TCGA.36.2542	TCGA.36.2544	TCGA.36.2545	TCGA.36.2552	TCGA.61.1725	TCGA.61.1727	TCGA.61.1728	TCGA.61.1734	TCGA.61.1736	TCGA.61.1737	TCGA.61.1741	TCGA.61.1743	TCGA.61.1903	TCGA.61.1907	TCGA.61.1910	TCGA.61.1911	TCGA.61.1913	TCGA.61.1914	TCGA.61.1915	TCGA.61.1918	TCGA.61.2008	TCGA.61.2009	TCGA.61.2018	TCGA.61.2092	TCGA.61.2094	TCGA.61.2096	TCGA.61.2097	TCGA.61.2098	TCGA.61.2109	TCGA.61.2111	TCGA.61.2113
ASGR2	-4.005375	-3.580375	-4.1705	-4.171875	-4.564625	-3.959375	-1.00925	-3.390181818	-3.4305	-3.593125	-3.18025	-3.401125	-3.4625	-3.237909091	-3.42075	-3.221636364	-2.997818182	-2.652375	-2.739272727	-3.141636364	-3.9825	-2.662909091	-2.448727273	-3.054727273	-2.564818182	-4.33175	-2.92625	-3.00825	-4.099125	-4.411	-4.150625	-4.445875	-4.07225	-4.023875	-3.677875	-4.16675	-3.860125	-3.5015	-3.888125	-4.26125	-3.892375	-4.233	-4.639375	-4.301375	-4.693875	-4.53325	-3.948	-3.7135	-3.491875	-3.785375	-4.2805	-4.072125	-3.9125	-4.566625	-4.019875	-5.377	-4.20425	-4.94025	-4.20675	-4.107125	-4.08925	-4.601625	-4.322875	-4.499875	-4.217125	-4.056625	-4.325375	-3.143875	-3.6585	-4.17275	-4.259625	-3.5985	-3.19625	-4.21875	-3.54075	-3.629125	-3.5705	-3.58025	-3.97925	-3.984625	-4.1265	-4.25675	-4.237875	-3.178375	-4.25925	-4.570125	-4.164125	-3.8105	-3.84625	-4.011625	-4.49225	-0.31025	-3.1955	-4.217875	-4.083	-4.386	-4.24775	-3.8595	-3.95975	-4.00425	-5.044375	-4.159375	-4.1825	-3.71	-3.718875	-4.0325	-4.110375	-3.733125	-3.94525	-3.951	-3.342625	-3.780375	-5.026625	-3.207636364	-3.50975	-4.20475	-3.671875	-4.27675	-4.299875	-4.709125	-4.064625	-4.605125	-4.75775	-4.7565	-4.73125	-4.4485	-4.5215	-4.243875	-3.803125	-3.6215	-3.31875	-3.78375	-3.237090909	-3.442727273	-3.102909091	-3.007545455	-3.034625	-3.065125	-2.935181818	-2.735818182	-3.215545455	-2.793125	-3.8825	-2.823125	-3.01175	-3.5635	-3.847375	-3.61125	-3.868375	-3.389625	-3.579875	-3.40825	-3.02625	-3.971	-3.43375	-4.67925	-3.972	-4.446	-3.81	-2.80075	-3.703375	-3.88625	-3.37525	-4.316	-4.347875	-4.2705	-4.128375	-4.59125	-4.410125	-4.283875	-4.38725	-4.566	-4.201	-4.606125	-4.434	-4.30075	-4.085625	-4.05075	-4.035	-3.78375	-3.95625	-4.3465	-3.76525	-4.474125	-4.019125	-4.644875	-5.36675	-5.026	-4.118625	-4.437875	-4.52775	-4.28375	-4.630625	-3.98375	-4.573625	-5.3295	-4.37975	-3.949375	-3.98225	-3.6445	-5.0995	-4.63375	-5.0225	-4.41975	-3.442875	-4.38525	-4.658625	-3.569375	-4.48425	-4.83725	-4.15	-4.039125	-3.89725	-4.53375	-4.202125	-4.276	-4.340625	-4.342875	-3.8645	-4.274875	-3.81025	-3.698625	-3.986125	-4.0125	-3.822125	-4.987375	-4.373125	-4.449375	-5.006125	-6.072875	-4.523125	-4.077	-4.325	-4.277625	-4.260375	-4.518875	-4.957	-4.972	-4.317125	-4.214375	-4.28275	-4.337	-4.63425	-4.4995	-4.7245	-4.535875	-4.233125	-4.612125	-5.123125	-5.186375	-4.138	-3.854375	-4.00475	-4.0745	-4.089375	-4.00675	-3.867375	-4.776125	-3.98725	-4.132125	-4.59475	-4.55225	-4.3615	-4.16	-4.58325	-4.180875	-4.559	-4.4535	-3.345375	-3.934875	-4.778875	-4.124625	-4.233875	-4.0975	-3.262	-3.73525	-4.364875	-3.932	-4.522875	-4.003375	-4.359875	-4.58225	-4.441625	-3.89525	-3.65425	-4.32125	-4.21	-4.15925	-4.1465	-3.63475	-3.991375	-4.576875	-4.190125	-4.1205	-3.57	-3.3655	-4.065625	-3.851875	-3.656875	-4.000125	-5.036625	-4.359	-4.21375	-4.548	-4.73525	-3.907625	-3.641875	-3.998	-4.429875	-3.9835	-3.9845	-3.820125	-3.996875	-4.522625	-4.9195	-3.5525	-4.637375	-4.235	-5.91925	-4.083	-4.485	-4.7545	-5.199875	-4.09425
C3orf32	-2.41	-1.2625	-1.59475	3.85325	-1.20775	-0.71225	-0.69025	-2.2996	-2.22125	-0.56475	-1.73975	-0.303	-0.48575	-0.545	-0.955	-1.9402	-1.3284	-1.062	-1.0142	-1.2424	-1.55325	-2.188	-1.2458	-1.4278	-1.3798	-0.18775	-0.9475	-1.0145	-1.82525	-3.32275	-2.51575	-1.843	-1.18875	-2.15625	-1.85075	-2.11625	-2.45675	-3.05225	-1.94	-1.572	-1.754	-2.166	-2.191	-0.4015	-1.047	-1.5355	-1.717	-1.89025	-3.364	-0.55575	-3.324	0.39275	-1.07	-2.92775	0.051	-1.0175	-1.19925	-2.35375	-1.5945	-3.02325	-1.361	-2.33625	-3.38425	-2.6765	-0.593	-1.38375	-2.63975	-1.93	-1.363	0.19675	-2.4485	-1.864	0.303	-2.37925	-2.08075	0.331	-1.95175	-0.19525	-2.4205	-0.51075	-3.37025	-3.59725	-0.24875	-1.09825	-1.28425	-0.5185	-3.2815	-1.57975	0.013	-3.253	-0.86225	0.11325	-2.35	-2.86425	-2.39325	-3.31725	-1.62475	-2.746	-2.445	-1.7455	-2.654	-0.7375	-0.44125	-2.55925	-2.444	-2.32225	-2.2635	-1.2615	-3.2265	-3.74525	-2.10325	-2.79575	-2.02	-1.5654	-3.139	-1.80975	-1.464	-1.6205	-2.32175	-2.2555	-2.56625	-3.6265	-1.76175	-2.814	-3.2805	-2.88775	-1.45025	-0.408	-2.68875	-1.81975	-2.135	-2.289	-1.244	-0.616	-0.6258	0.0394	-0.96075	-1.03725	-0.286	-0.2514	-0.0516	-1.01375	-1.21225	-1.5975	-1.05225	-1.8535	-2.10775	-2.74875	-2.0805	-0.69275	-1.34425	-1.7145	-1.5915	-3.075	-2.85125	-2.1285	-2.502	-2.1825	-2.23325	-1.21875	-2.793	-2.48475	-1.89225	-2.3525	-2.14625	-2.36	-2.06725	-2.944	-2.60375	-2.8155	-1.2255	-3.2325	-1.00775	-1.68075	-2.22025	-0.0055	-1.674	0.322	-2.933	-3.0915	-2.5135	-2.723	-2.2435	-2.195	-3.52775	-3.1885	-2.6955	-1.41675	-2.09225	-2.15075	-2.95025	0.49175	-0.94	-1.1375	-2.54675	-1.876	-1.42675	-1.143	-1.79	-0.64325	-3.0975	-0.76625	-2.35475	-1.08575	-1.5605	-0.2805	-2.343	-1.18525	-3.04375	-2.67875	-1.418	-2.6215	-2.9325	-0.86725	-3.52075	-3.2805	-1.285	-4.1225	-3.92025	-2.256	-2.2765	-1.655	-3.2335	-2.12025	-2.1235	0.13875	-0.11925	-3.6765	-0.91525	-1.7825	-2.5525	-1.70575	-1.506	-2.50525	-3.19275	-0.3775	-2.71425	-1.8035	-3.14725	-2.52975	-3.20875	-2.45875	-1.8445	-3.47	-3.9075	-2.11575	-1.67225	-1.3085	-3.561	-3.2465	-2.772	-3.159	-3.21325	-3.6825	-2.99475	-0.93525	-1.1935	-2.57775	-3.29475	-0.715	0.15575	-1.731	-2.1025	0.41375	-2.32025	-1.7055	-0.393	-0.63725	-1.98375	-1.8065	-1.14875	-0.5225	-3.6245	-3.454	-3.23125	-1.37175	-1.60775	-3.261	-2.85	-2.0265	-4.164	-1.03	-2.56825	-1.66075	-1.69625	-3.007	-2.0425	-3.38525	-1.74075	-2.07475	-2.05425	-1.5285	-3.13225	-2.89925	-2.276	-2.30525	-2.3705	-0.64175	-1.957	-0.468	-1.83175	1.618	-2.536	-2.92775	-2.22175	-4.22175	-3.277	-2.5275	-4.4575	-1.20975	-1.41425	-0.83175	-0.75725	-1.435	-3.01275	0.26475	-3.474	-2.684	-1.5705	-1.76225	-1.62725	-2.18325	-4.229	-2.96925
SIX6	-2.594	-2.52275	-2.7955	-2.87325	-4.04075	-2.755	-0.76525	-2.1692	-2.07825	-2.4425	-1.51575	-2.443	-2.02325	-1.7834	-2.15075	-1.9508	-1.9378	-1.5855	-1.5622	-2.0286	-2.895	-1.895	-1.4286	-2.1732	-1.7794	-3.247	-1.42175	-2.43225	-2.44875	-2.456	-2.6905	-3.3355	-2.38325	-2.69125	-2.71175	-3.43075	-2.9105	-2.61975	-2.48175	-1.86475	-2.7425	-3.6935	-3.0335	-2.20425	-3.22425	-3.5985	-2.5385	-2.253	-3.2635	-2.84475	-3.0765	-3.20525	-2.8805	-3.46575	-3.3315	-3.5025	-2.62325	-3.54025	-3.03525	-3.532	-3.13875	-3.87175	-2.08975	-2.4155	-3.58275	-2.9285	-3.16	-2.93925	-2.56825	-2.76675	-2.328	-2.14725	-0.8735	-2.415	-2.189	-2.353	-2.27675	-2.2355	-3.46975	-2.61475	-3.083	-3.53225	-3.08825	-2.5835	-3.29625	-3.2245	-2.704	-2.20125	-2.101	-2.70875	-3.4365	-1.174666667	-1.71725	-3.5895	-3.50875	-2.66825	-3.076	-3.08375	-3.72275	-3.1685	-3.2235	-3.051	-2.93775	-2.806	-2.74625	-2.15875	-3.2915	-2.279	-3.1355	-2.636	-1.8265	-2.504	-2.71675	-1.863	-2.95225	-3.0405	-1.87875	-3.171	-2.979	-3.79075	-2.45775	-3.03875	-2.55525	-3.15475	-3.702	-3.96525	-3.11925	-3.1355	-2.7695	-2.175	-1.97075	-2.8545	-2.1516	-2.0642	-2.0206	-1.9692	-1.91425	-1.868	-1.4968	-1.5366	-2.3308	-1.49525	-2.52725	-1.455	-2.39075	-2.4685	-2.58275	-2.26325	-3.006	-2.071	-2.9065	-1.51975	-1.5475	-2.621	-2.155	-3.50925	-2.6075	-4.1085	-2.79175	-1.60075	-2.01325	-2.64425	-2.271	-3.07575	-3.3225	-2.87275	-3.37425	-3.27575	-2.8465	-2.55625	-2.7925	-1.952	-2.98625	-2.92425	-2.73025	-2.5285	-3.30175	-2.274	-2.5925	-2.2955	-2.74375	-3.80625	-3.065333333	-2.0975	-1.9695	-3.449	-4.07	-3.21575	-3.4065	-2.77875	-3.30075	-2.7195	-3.27825	-2.48025	-3.1835	-4.472	-2.7675	-2.211	-2.902	-2.71175	-3.4495	-3.655	-4.1635	-3.6045	-2.65525	-2.3945	-3.14925	-2.55825	-3.14075	-3.495	-3.00225	-3.56225	-3.03775	-2.90075	-2.57925	-2.56075	-3.112	-2.9245	-2.80975	-2.72875	-2.71675	-2.26675	-2.35825	-2.76975	-3.053	-3.563	-3.914	-3.257	-3.20125	-4.23175	-4.623	-2.92875	-3.24775	-3.19075	-2.68175	-4.08125	-4.009	-3.9235	-3.178	-3.56025	-3.234	-2.87175	-3.426	-3.28475	-3.35575	-3.09575	-2.503	-3.20075	-4.05	-4.286	-2.99	-2.2195	-2.743	-3.032	-2.84125	-3.02075	-2.38775	-3.301	-2.5665	-2.471	-2.985	-2.82125	-2.788	-2.75225	-3.1745	-2.66725	-2.376	-3.21275	-2.5095	-2.901	-2.947	-2.62875	-2.63375	-3.39575	-1.5125	-2.6655	-3.276	-3.366	-3.8525	-2.39525	-3.03125	-2.81725	-2.816	-2.56875	-3.086	-3.76525	-2.8585	-3.41575	-4.079	-3.0325	-2.823	-3.653	-3.4975	-4.0925	-2.7	-2.571	-3.2595	-2.54	-2.3635	-2.951	-3.71675	-3.23225	-2.853	-2.8985	-3.8975	-2.70475	-2.3465	-2.42575	-3.235	-2.116	-2.276	-2.1875	-2.69675	-3.469	-3.3405	-2.37125	-2.988	-3.49625	-3.89825	-3.433	-3.245	-4.1615	-4.2275	-3.376
ZYG11A	-1.8565	-3.7115	-1.4245	-2.5675	-1.36025	-0.01825	-0.45775	-3.7864	-3.9185	-4.09225	-0.32	-2.88275	-1.4185	0.7592	-3.71525	-1.666	-0.906	-2.6575	-0.8264	0.395	-0.10675	0.6798	-2.5316	-3.6984	-1.4802	-1.18675	-0.562	-0.648	-1.97425	-4.55925	-3.56875	-1.84475	-0.24025	-3.67775	-1.06	-4.374333333	-2.8335	-4.18825	-3.5125	1.187	-1.91625	1.29975	0.47975	-0.35725	-2.3285	0.92575	-0.9345	-2.1665	-1.2025	-3.691	0.6065	-1.1355	-0.20775	-2.7915	-0.70825	-0.6725	0.5345	-0.956	-1.40525	-3.93975	0.19375	-1.25175	-2.17775	-0.12125	-0.10075	-1.7355	-4.121	-0.334	-0.259	-1.46225	-2.13075	-2.06325	-2.48	-1.83325	0.548	-0.0935	-2.98325	0.63875	-3.52975	-4.9055	-3.36875	0.77125	-1.044	-4.0655	-1.77825	0.5595	0.282	-3.927	-0.58175	-3.43325	-2.14725	-2.4925	-2.28225	0.35525	-2.48025	-0.747	-3.434	-3.767	-4.2335	-0.56175	-2.4355	-3.162	-0.9255	-2.06425	-2.19075	-3.608	-2.08825	-2.2925	-2.2515	-3.414	0.2335	-3.599	-0.489	-3.1318	-3.6245	-4.08625	-2.99125	-5.333	-1.40675	-1.1045	-4.6705	-3.46925	-4.79525	-0.02825	0.0725	-1.98325	-3.17025	-0.42025	-5.16025	-3.11825	-1.5185	-1.03725	0.9558	-0.6836	-3.4422	-1.6416	-0.75975	-0.17075	-3.7366	-2.2738	-1.1682	-3.394	-3.33625	-2.85875	-2.18475	-1.632	-2.616	-3.248	-0.416	-3.72625	-2.56275	0.00175	-3.42275	-1.94675	-1.462	-5.03075	-1.79375	-2.983	0.07025	-2.215	-4.8275	-1.979	-3.01025	-2.05525	-1.99575	-2.17325	-0.85025	-2.7365	-1.3965	-2.52825	-1.009	-3.32675	-2.2975	-0.62725	-3.6355	-0.1425	-1.20225	-0.37525	-3.25925	-3.745	-1.62225	-1.69525	-4.223	-0.89625	-4.72025	-4.76425	-0.7675	-1.122	-3.96725	-1.412	-0.3115	-2.709	0.42225	-3.8205	-3.251	-3.36075	-2.6085	-0.70825	-2.2915	-3.2975	-3.24025	-1.66625	-2.33075	1.15075	-3.25375	-1.028	-2.00125	-2.9155	-1.729	-4.035	-1.20975	-2.5365	-1.05575	-4.04475	-2.6675	-1.235	-3.4475	-1.68425	-3.94925	-1.65675	-1.41575	0.595	-0.08625	-3.67625	-2.701	-4.6045	-2.68825	-3.092	1.711	-5.1265	-4.5125	-0.492	-0.6105	-0.09475	-3.611	-4.5105	-0.85	-2.58075	-1.637	-4.29475	-0.60175	-3.9425	-1.53675	-3.4035	-2.1985	-2.30075	-0.991	-0.8255	-1.66425	-2.20325	-0.1335	-3.964	-2.98475	-0.809	-1.452	-1.787	-0.96525	-0.804	-4.06975	-3.05925	-4.25525	-4.174	-3.546	-3.393	-3.229	-3.844	-4.886	-1.012	-2.004	0.07675	-2.20025	-0.81775	-4.36475	-2.43475	-4.09025	-1.915	-4.4215	-2.71	-3.063	-1.83325	-1.11775	-4.96525	-2.84575	-1.631	-4.36725	-3.1675	-3.377	-5.3285	-3.811	-4.22025	-4.73175	-2.9115	-4.259	-4.45775	-0.8895	-2.61575	-4.222333333	-2.4305	-4.43675	-3.77725	-1.49625	-3.53175	-0.083	-1.765	-4.604	-4.363	-2.483	-4.3785	-2.59525	-2.54425	-0.7515	-3.7515	-2.99325	-0.79125	-4.017	-2.2635	-4.90775	-2.42875	0.55125	-3.94725	-3.77125	-3.588	-1.06125	0.04425
PRODH2	-1.210166667	-2.454666667	-3.259666667	-2.6655	-4.149333333	-3.3345	-0.6755	-0.59475	-2.460166667	-2.272666667	-1.9445	-2.312	-2.2415	-2.334875	-2.216333333	-2.489125	-2.287625	-1.541333333	-2.156	-2.242875	-3.1445	-2.122375	-1.900375	-2.66125	-2.18925	-3.1335	-1.726	-2.268	-2.560166667	-3.142333333	-3.401833333	-3.695333333	-3.064	-3.294333333	-2.818	-3.3615	-3.126	-2.303833333	-2.775166667	-3.055	-3.3795	-3.457833333	-3.437833333	-3.101833333	-3.662333333	-3.589833333	-3.166166667	-2.8225	-3.589	-3.158166667	-3.406666667	-3.351666667	-3.1545	-3.736166667	-3.333166667	-4.347	-3.043666667	-3.507	-3.1335	-3.371833333	-3.421833333	-3.974833333	-2.902333333	-3.479666667	-4.256333333	-3.290333333	-3.056666667	-2.741166667	-2.652333333	-3.397833333	-2.810833333	-2.492833333	-1.2645	-2.678166667	-2.897333333	-2.632333333	-1.9805	-2.723833333	-3.603166667	-3.136666667	-3.423333333	-3.3905	-2.574333333	-2.448666667	-3.880833333	-3.257	-3.133333333	-2.409	-2.458333333	-2.883833333	-3.792666667	-0.379	-2.397666667	-3.591333333	-3.303166667	-3.0395	-3.211166667	-3.141833333	-2.99	-2.954333333	-3.689166667	-3.241666667	-3.2325	-2.982166667	-2.650833333	-2.7155	-3.5375	-2.460833333	-3.163833333	-2.847166667	-2.084	-2.413166667	-3.275333333	-1.899625	-3.503333333	-3.671833333	-2.555166667	-3.468	-3.407	-3.746333333	-3.014666667	-3.575833333	-3.027166667	-3.742333333	-3.879833333	-3.913333333	-3.18	-3.185166667	-2.715	-2.289666667	-2.065	-2.264666667	-2.4175	-2.559625	-2.153375	-2.220625	-2.123833333	-1.660333333	-2.108125	-1.895375	-2.151875	-1.760166667	-2.880833333	-1.835666667	-2.437666667	-2.0995	-2.342833333	-2.3835	-2.423666667	-2.1065	-3.514666667	-2.023833333	-2.072666667	-2.746666667	-2.611333333	-3.475833333	-2.734833333	-3.691333333	-2.7195	-1.925333333	-2.58	-2.599666667	-2.395666667	-3.222833333	-3.543333333	-3.597666667	-3.134	-3.702	-3.4265	-2.901333333	-3.401833333	-3.676166667	-3.719833333	-3.485333333	-3.133166667	-3.390166667	-3.269833333	-3.043333333	-3.202333333	-2.806	-3.118	-3.612666667	-3.080333333	-2.9165	-2.612333333	-3.571	-3.774666667	-4.082	-3.81	-2.868	-3.337166667	-3.267666667	-3.671166667	-2.926666667	-3.294333333	-4.072166667	-3.254833333	-3.017666667	-3.118	-3.1195	-4.127	-3.893833333	-4.678666667	-3.9165	-2.715666667	-3.277833333	-3.398166667	-2.851333333	-3.481	-3.629333333	-3.44	-3.669666667	-3.149	-3.517833333	-3.547166667	-2.912333333	-3.382666667	-3.4305	-3.258	-3.224833333	-3.067333333	-2.651333333	-2.797833333	-3.008833333	-3.022166667	-4.110166667	-3.514166667	-3.760666667	-3.447666667	-4.678	-4.505833333	-3.205333333	-3.0725	-3.685	-3.256333333	-3.967833333	-2.360333333	-3.765833333	-3.178333333	-3.486833333	-3.357166667	-3.126833333	-3.588666667	-3.674666667	-3.873333333	-3.674333333	-3.173333333	-3.576	-4.098833333	-3.643	-3.032166667	-2.587666667	-2.8905	-3.018333333	-3.323833333	-3.248	-3.202	-3.725666667	-2.937833333	-3.166166667	-3.47	-3.232333333	-2.957166667	-3.234166667	-3.245833333	-3.198	-3.382833333	-3.420666667	-2.302333333	-2.879666667	-3.318833333	-3.193666667	-2.601666667	-3.080833333	-1.596166667	-3.071	-3.288333333	-3.465833333	-4.255333333	-2.877	-3.5195	-3.432833333	-3.397166667	-3.155166667	-3.049166667	-3.512166667	-2.980666667	-2.957	-3.815166667	-2.633833333	-3.005666667	-3.657166667	-3.374666667	-3.495	-2.462166667	-2.355833333	-3.157166667	-2.920666667	-2.989666667	-2.916333333	-3.943	-3.923333333	-3.192166667	-3.581333333	-3.854	-3.057666667	-2.879166667	-2.715	-3.069	-2.912333333	-2.699	-3.062333333	-3.102666667	-3.0645	-4.0905	-2.508666667	-3.448166667	-3.752	-5.194666667	-3.501333333	-3.186	-4.208666667	-4.301	-3.332833333
RPS4Y1	-6.243	-6.285625	-6.390125	-6.376875	-7.866875	-6.122	-3.02675	-5.832181818	-5.446375	-5.669625	-5.195375	-5.71525	-5.3265	-5.340272727	-5.572625	-5.193363636	-4.845909091	-4.51125	-5.377818182	-5.333181818	-6.096	-4.947090909	-4.699636364	-5.168454545	-5.080636364	-7.371125	-4.762375	-6.115	-6.3275	-6.51625	-6.59025	-6.746625	-6.562625	-6.271125	-5.669625	-7.515125	-6.035875	-5.854125	-5.77625	-6.4685	-6.601625	-7.638375	-6.519625	-6.6905	-6.893	-6.74825	-6.18825	-5.935875	-6.6745	-6.3515	-6.5895	-6.02625	-6.270625	-6.69875	-5.939875	-8.275625	-6.235875	-6.890875	-6.5615	-7.273625	-6.515625	-7.4885	-6.12225	-6.684	-7.337875	-6.047625	-6.88375	-5.8005	-5.64925	-6.198875	-6.019	-6.067625	-5.257375	-6.45325	-6.506375	-5.781375	-5.362	-5.802	-6.599125	-6.19	-6.472875	-6.805625	-7.23625	-6.103375	-7.0145	-6.827625	-6.542	-6.113625	-5.993	-6.07125	-7.35025	-3.8495	-5.919	-6.672875	-6.477375	-6.22375	-6.72775	-6.730375	-7.4155	-6.7205	-7.31025	-6.903625	-6.205125	-5.7885	-6.023625	-6.002125	-7.08475	-5.9645	-6.34125	-5.993	-5.27925	-5.59225	-7.284375	-5.819909091	-6.43925	-6.70875	-5.552	-6.584625	-6.592	-7.234375	-6.35525	-6.63575	-5.95525	-6.9945	-7.342875	-7.147125	-6.850375	-7.209125	-5.57425	-5.16375	-5.613625	-5.81	-5.269090909	-5.577090909	-5.233454545	-4.987545455	-5.21425	-5.31075	-4.907181818	-4.730363636	-5.275545455	-4.717625	-6.184125	-4.89925	-5.361125	-5.69825	-5.99075	-5.99475	-6.37	-5.51525	-7.86725	-5.591875	-5.244625	-6.339375	-5.7625	-7.199125	-6.2	-7.863875	-5.99275	-4.80525	-5.69425	-5.8785	-5.520625	-6.66	-7.09	-6.6575	-7.577625	-7.341125	-6.751125	-6.22975	-6.805625	-6.75325	-6.9525	-7.432	-6.712875	-6.839875	-6.7885	-6.470875	-6.787125	-5.96475	-6.261	-7.04	-6.607625	-6.270875	-5.750875	-7.548125	-7.643625	-7.5185	-7.135375	-6.08825	-6.520625	-6.450125	-6.78475	-6.029125	-6.60875	-7.560875	-6.57325	-5.889625	-6.31125	-6.0295	-8.283125	-7.80325	-8.201375	-7.802875	-6.005	-6.602	-6.671	-6.02725	-6.67875	-7.128	-6.773375	-6.76725	-6.5775	-6.770375	-6.97575	-6.297125	-6.784125	-6.888125	-6.537875	-6.696375	-6.24675	-6.056	-6.042625	-5.832625	-5.634625	-7.64875	-6.30125	-6.55975	-7.99575	-8.722625	-7.81075	-6.593	-6.553375	-6.962	-6.4625	-8.278375	-8.012125	-7.932	-6.753	-7.345	-6.61725	-6.177	-6.917375	-6.915625	-7.333	-6.847125	-6.34725	-6.899875	-7.8205	-7.603125	-6.34575	-5.878	-5.988625	-6.654375	-6.559125	-6.279	-6.313875	-7.202	-6.3845	-6.372125	-6.47525	-6.82675	-6.83775	-6.675	-6.811625	-6.217	-6.515	-6.988125	-5.35325	-6.83225	-7.32625	-6.31375	-5.9525	-6.5445	-4.73	-5.912875	-6.473375	-6.144625	-6.64525	-5.90275	-6.61475	-6.6065	-6.56275	-6.23075	-6.410125	-6.793375	-6.773125	-6.214375	-7.09125	-5.635875	-6.551125	-7.00575	-6.52225	-7.047875	-5.826625	-5.501625	-6.332375	-6.224375	-6.037	-5.855375	-7.55175	-7.855625	-6.667375	-6.619	-6.498875	-6.468	-6.267625	-6.003	-6.7395	-6.227	-6.260875	-6.5655	-6.186375	-6.898	-8.139125	-5.4435	-7.26575	-7.432125	-9.190375	-6.668875	-7.25625	-7.265375	-8.101875	-6.7615
TSPAN3	1.650333333	1.963833333	1.916833333	0.893	0.930166667	1.281166667	0.146833333	2.1705	1.2325	1.375166667	0.602166667	1.373666667	1.257833333	0.3165	0.8915	0.735	1.382	0.426833333	1.152875	1.2965	0.031666667	-0.426125	0.893375	1.85125	1.576875	1.845666667	0.935333333	0.977833333	1.671333333	1.9095	1.319666667	1.345666667	1.464833333	1.763833333	0.717666667	0.447	1.4645	1.126666667	0.420833333	0.733833333	0.633833333	1.380833333	1.322833333	-0.515833333	0.9475	0.7375	1.6575	1.082833333	0.955833333	1.875833333	0.743	1.4965	-0.343333333	0.538	0.983	0.922166667	2.149666667	0.417333333	0.581833333	1.717333333	0.947	1.319	0.248333333	1.346833333	1.3015	1.893166667	1.3915	0.711833333	0.631166667	1.707166667	0.96	0.996833333	0.021666667	1.2155	0.588333333	-0.138333333	0.259666667	0.450833333	-0.432666667	0.733	1.969666667	0.609	-0.121666667	1.056833333	0.838666667	0.935166667	0.2395	-1.5885	0.019	1.802166667	0.316833333	-1.807833333	0.955166667	0.8	1.3155	1.009	1.016	1.629833333	1.770166667	1.4945	1.8485	0.353666667	0.305166667	1.472	0.4335	1.049	1.583333333	1.870666667	2.099	3.106666667	0.530333333	1.784666667	1.952166667	1.717125	1.545333333	2.764833333	1.081	2.016333333	0.694166667	0.676166667	1.268333333	1.574	1.4305	0.857166667	0.594833333	1.436666667	2.343	1.378	2.335333333	1.496166667	-0.329666667	1.186333333	2.236875	1.09675	2.62975	0.86375	-1.222333333	0.4945	1.441	0.56975	1.003625	0.7355	1.290166667	1.401333333	1.1105	1.0485	1.878833333	1.011	1.464166667	0.209	1.191333333	1.542166667	1.749333333	1.890666667	1.307333333	1.564833333	2.4985	1.331833333	0.099333333	0.974166667	-0.201833333	1.549333333	2.758666667	1.867166667	1.7405	1.116833333	1.266833333	0.383333333	1.491166667	1.114	0.5215	2.206	2.268333333	1.408333333	1.427166667	0.781166667	2.258	1.571	1.521333333	0.262	1.074333333	0.9635	1.958833333	0.770666667	1.487833333	1.313666667	1.022	1.808	1.806666667	1.31	0.8315	0.748166667	1.482666667	0.681333333	0.697166667	1.604166667	2.232833333	1.126	1.599666667	1.596166667	1.728666667	0.8565	1.260166667	0.260333333	0.638166667	0.733	2.821333333	0.195	0.931833333	1.189333333	1.389166667	1.065666667	1.286666667	1.830333333	1.005333333	1.612166667	2.078166667	0.355	1.081333333	1.551166667	1.325166667	1.166666667	0.379	0.008333333	1.051	0.489166667	1.799166667	1.862166667	-0.596666667	0.2425	0.83	1.996	0.596333333	1.405166667	2.1355	1.765833333	0.874166667	1.056	0.783333333	2.14	0.591166667	1.8425	1.013833333	2.793	1.204166667	1.421333333	0.576333333	1.027166667	2.526666667	0.663166667	1.9065	0.706833333	2.032	1.7915	1.296166667	1.255	1.032333333	1.118	2.115833333	1.340833333	0.147166667	2.620833333	1.363	1.281833333	2.183333333	0.99	0.509	1.057333333	1.511333333	0.976666667	1.011833333	1.695	1.382666667	1.994833333	0.168333333	1.769666667	1.654333333	1.060166667	1.9375	1.151166667	1.841833333	1.6015	1.471833333	1.450666667	0.6235	1.721	1.4615	2.168	0.735333333	1.273833333	2.038	1.668833333	1.7285	2.628333333	1.5375	0.463666667	1.233833333	1.814666667	3.2125	0.9715	0.937666667	1.0235	0.199833333	0.884	2.287666667	1.198666667	1.966666667	2.480166667	0.678833333	0.941	1.086666667	1.203166667	-0.101	1.416666667	1.559333333	-0.1425	0.708	1.3975	0.958166667	1.731	1.547666667	2.001666667	0.633333333	0.9245
F2	-3.4494	-2.8106	-3.5221	-3.4015	-4.4035	-3.6171	-0.9188	-3.609285714	-2.9573	-2.8755	-2.6974	-2.9618	-2.7556	-2.897928571	-2.7781	-2.656428571	-2.7825	-2.0816	-2.494	-2.510857143	-3.2942	-2.450571429	-2.282071429	-2.813214286	-2.498785714	-3.6875	-2.3203	-3.0265	-3.0094	-3.5684	-3.7633	-3.9064	-3.5121	-3.521	-3.3963	-3.7813	-3.3631	-3.0333	-3.0255	-2.9103	-3.5836	-4.0389	-3.4175	-3.3429	-3.8391	-3.9485	-3.4443	-3.2752	-3.7217	-3.6048	-3.5617	-3.7375	-3.3047	-3.7318	-3.6186	-3.9576	-3.4572	-4.274	-3.4211	-3.7767	-4.0058	-4.3297	-3.5346	-3.821	-3.9713	-3.522	-3.8731	-2.5014	-2.9211	-3.0156	-3.3375	-3.3197	-2.0842	-2.8193	-2.7774	-2.9876	-2.6053	-2.8425	-3.6979	-2.943	-3.1526	-3.4971	-3.4568	-3.2842	-3.9394	-3.8719	-3.3205	-2.8515	-2.8357	-2.8484	-3.7001	-1.0708	-2.5561	-3.9265	-3.5999	-3.6501	-3.5626	-3.6227	-3.897	-3.3723	-4.2714	-3.3998	-3.3467	-3.4213	-3.0116	-3.05	-3.9293	-2.5495	-3.5369	-3.2543	-2.6995	-2.561	-3.6426	-2.847142857	-3.9515	-3.7273	-2.73	-3.901	-3.3327	-3.6397	-3.3129	-3.6834	-3.6041	-3.9677	-3.9489	-3.2583	-3.4427	-3.4202	-3.2221	-2.8143	-2.4757	-2.9406	-2.853714286	-3.157285714	-2.819714286	-2.826	-2.6388	-2.7069	-2.408	-2.626214286	-2.961142857	-2.2733	-3.1831	-2.5738	-2.7659	-2.8907	-3.1013	-3.0537	-3.021	-2.8993	-3.3525	-2.846	-2.6546	-3.4012	-2.9503	-3.6709	-3.2132	-4.354	-3.2632	-2.2849	-2.7692	-3.3467	-2.9033	-3.088	-3.9244	-3.6253	-3.362	-4.0371	-3.8602	-3.2015	-3.5778	-3.9427	-4.0218	-3.826	-3.6604	-3.8592	-3.972	-3.5863	-3.6672	-3.2482	-3.8413	-3.9201	-3.653555556	-2.9925	-3.2191	-3.4796	-3.5521	-4.1564	-3.8175	-3.073	-3.9966	-3.4227	-3.8315	-3.1051	-3.8879	-4.1961	-3.8084	-3.1197	-3.5166	-2.5819	-3.7082	-3.7379	-4.5758	-3.6006	-3.1717	-3.4508	-3.5122	-3.0595	-3.5113	-4.0421	-3.8042	-4.0737	-3.2348	-3.7207	-3.9305	-3.1705	-3.765	-3.9948	-3.6019	-3.4611	-3.5515	-3.1771	-3.3763	-3.5457	-3.2809	-4.2861	-3.476	-3.5224	-4.1489	-5.047	-4.0612	-3.5374	-3.8727	-4.0773	-3.5259	-4.0541	-4.2888	-3.7609	-3.6918	-3.4906	-3.7057	-3.4839	-4.0266	-4.0322	-4.0561	-3.9194	-3.4297	-3.7654	-4.3191	-3.1616	-3.7132	-3.0777	-3.3721	-3.0323	-3.2934	-3.4615	-3.0349	-3.8211	-3.2813	-3.8273	-3.0731	-3.5061	-3.7533	-3.4553	-3.699	-3.6379	-3.3815	-3.876	-2.4956	-3.4606	-3.4882	-3.1593	-3.2379	-3.5895	-2.5125	-2.9942	-3.1987	-3.5728	-3.7408	-3.0452	-3.7679	-3.4593	-3.5613	-3.6246	-3.4555	-4.0196	-3.2586	-3.6358	-4.0509	-3.2292	-3.3044	-4.0897	-3.784	-3.8055	-3.1715	-2.9232	-3.5844	-3.3643	-3.1205	-3.1637	-3.9992	-3.9194	-3.6274	-4.0083	-3.8395	-3.4294	-3.3252	-3.3537	-3.8147	-3.1426	-3.281	-3.2764	-3.2907	-4.3755	-3.6943	-2.6731	-3.7977	-3.3398	-5.0239	-3.2311	-3.5789	-3.6771	-4.5073	-3.2767
MAGEA12	-4.01425	-4.05525	-3.817	-0.54325	-4.911	-4.264	-1.35875	-3.6324	-3.71375	-3.835	-3.483	-3.81925	-3.59225	-3.2344	-3.63025	-3.1806	-3.3112	-2.83025	-2.8384	-0.7524	-3.929	-3.03	-2.8822	-3.318	-3.3508	-4.22175	-0.94075	-3.73975	-3.63175	-4.4075	-4.4095	-4.53175	-4.352	-4.45425	-4.0025	-4.4535	-3.9205	-3.612	-3.765	-4.36425	-4.36875	-4.2995	-4.46525	-4.3575	-4.48975	-4.7405	-3.93575	-4.07575	-4.66375	-4.3585	-4.53425	-4.15725	-4.04075	-4.64575	-3.992	-4.97775	-4.40975	-4.6015	-4.48875	-4.52275	-4.37425	-4.96525	-4.0985	-3.548	-3.342	-4.40675	-4.25075	-2.71275	-2.6695	-3.58825	-3.544	-4.0445	-3.346	-3.40675	-4.23525	-3.65875	-3.3145	-3.868	-4.4735	-4.12075	-0.31425	-4.48125	-4.21125	-3.84525	-4.5745	-4.54775	-3.28175	-4.05875	-3.9925	-3.79975	-4.14075	-1.33975	-3.947	-4.65575	-4.38825	-4.1095	-4.34975	-4.509	-4.453	-4.39225	-3.6055	-4.4795	-4.329	-3.87325	-3.86075	-4	-4.6765	-4.15975	-4.1065	-3.894	-3.444	-3.67475	-1.27925	-3.2872	-4.6385	-4.54875	-2.72425	-4.574	-4.48575	-4.4085	-4.022	-4.3555	-4.105	-4.64375	-5.0435	-4.27675	-4.1905	-4.36125	-3.67075	-3.6305	-3.541	-3.0895	-3.4196	-3.4468	-3.1412	-2.9724	-3.37	-3.23875	-2.8934	-3.0086	-3.0378	-3.4945	-4.12975	-3.185	-3.7005	-3.75725	-3.66325	-3.616	-3.93425	-3.71075	-4.02025	-3.6105	-3.37525	-4.0505	-3.83625	-4.846	-3.98475	-4.67125	-3.684	-3.08325	-3.6925	-3.9115	-3.575	-4.25675	-4.15675	-4.46575	-4.2745	-4.6645	-4.26	-4.0115	-3.887	-1.5525	-3.91425	-4.56	-4.2135	-4.388	-4.50625	-4.08925	-4.39925	-4.0165	-4.357	-2.2505	-4.42175	-3.98975	-3.954	-3.95025	-4.44125	-4.5635	-4.4275	-4.104	-4.397	-4.43925	-4.28725	-4.22625	-4.57675	-4.35675	-4.39825	-3.822	-4.2945	-3.986	-5.4265	-4.692	-5.32175	-4.829	-2.93875	-4.1665	-4.21875	-3.94875	-3.18075	-5.04625	-4.47875	-4.42525	-4.437	-4.79125	-4.8445	-4.0225	-4.25	-4.36525	-4.50175	-4.42125	-4.19575	-3.886	-4.052	-3.90525	-3.586	-5.03475	-4.17175	-3.70125	-4.39825	-5.52325	-5.43075	-4.0685	-4.46975	-3.122	-4.60675	-4.91325	-4.89125	-4.613	-3.98525	-5.0805	-4.2745	-3.981	-4.516	-4.70125	-5.13625	-4.585	-4.168	-4.74525	-4.44275	-4.49325	-4.11425	-3.963	-4.2065	-3.588	-4.25375	-4.14275	-3.884	-4.389	-4.21125	-4.19325	-4.237	-4.08825	-4.48375	-4.3495	-4.0935	-3.67775	-4.2395	-4.4675	-3.50875	-3.973	-4.26	-4.04775	-3.852	-4.08875	-3.23975	-3.751	-3.22475	-3.094	-4.4295	-3.86125	-4.7225	-4.35525	-4.132	-4.4415	-4.00275	-4.33975	-4.22825	-4.58425	-4.8375	-4.054	-4.00025	-4.75625	-4.4215	-4.22625	-3.91925	-3.806	-4.101	-3.97125	-4.20225	-3.942	-4.8055	-4.07975	-4.39775	-3.19275	-3.77625	-4.2355	-4.029	-3.32425	-1.2205	-3.98075	-4.06975	-4.21275	-4.08525	-4.79725	-4.247	-3.406	-4.56	-4.344	-5.3005	-4.4135	-4.216	-4.707	-5.03125	-4.28925
LIPG	0.8295	-1.130333333	-0.144166667	0.286333333	2.277166667	-0.798166667	-0.127166667	-0.08425	1.441666667	-1.452333333	-0.624166667	0.08	-0.186166667	1.59975	-0.635833333	0.64875	-0.328125	-0.781333333	1.262125	-1.5075	-0.320833333	-1.24725	-0.796125	0.265375	-0.723	0.303333333	-0.858666667	0.347166667	-0.223	2.604166667	0.692666667	1.188833333	-0.4755	2.015833333	0.002833333	0.155333333	1.133666667	0.9265	0.821833333	2.259	1.9405	-1.658833333	0.119833333	0.457833333	-0.331166667	0.491166667	-1.547333333	0.859666667	0.251166667	-1.0545	-0.161166667	-0.3155	1.782333333	-0.127666667	-0.877	-0.8475	-0.306333333	2.028333333	0.429333333	1.141833333	-0.024833333	1.448	0.603	1.3925	0.340833333	-0.3445	-0.933166667	0.213833333	-0.3324	-1.978666667	1.986833333	-0.019	-0.603166667	0.537333333	1.6305	2.254333333	-0.652166667	1.021166667	-0.4625	-2.606833333	0.216	0.796333333	0.777	-0.247	-0.182166667	-0.108333333	1.102166667	1.974666667	-0.801166667	1.068666667	-1.615	-1.1955	0.930833333	2.171	2.0305	-0.017666667	0.1675	0.996	2.073666667	-0.103166667	0.668	0.867333333	0.212	1.909666667	-1.956833333	0.303	1.146166667	2.045333333	2.318166667	0.758833333	-1.400666667	0.5215	0.3685	-0.35575	2.502	1.877833333	-0.364166667	-1.678	0.2215	-1.354833333	-1.705833333	1.741666667	-0.833666667	1.9905	-1.107166667	0.267833333	1.197166667	0.381166667	1.941166667	-0.620833333	1.619333333	-0.093666667	-0.09275	0.325	2.38025	0.709875	-0.573166667	1.0445	-1.258	2.5155	-0.42525	-0.044166667	-0.929333333	0.097666667	0.371166667	1.380833333	0.384	1.756666667	0.913	-0.338	-0.195	0.967166667	1.439666667	-0.108666667	2.333666667	1.575333333	1.357833333	1.140833333	-1.046833333	-0.062333333	2.169	0.202833333	0.961333333	1.269666667	0.6265	0.082666667	0.634666667	-0.1695	1.250333333	2.870666667	-0.344333333	0.827333333	1.363166667	0.073	0.357666667	-0.668333333	1.52	0.775	1.8585	0.301	2.364666667	1.991	0.698	0.051	1.056166667	0.432833333	-2.048833333	2.179833333	-0.268333333	0.372166667	2.2185	1.8025	2.664333333	1.7265	1.056833333	2.261333333	1.3235	-0.616666667	2.410666667	-0.6575	1.0855	-0.1775	-0.136833333	0.685333333	-0.038833333	0.143	1.886833333	-1.797833333	3.050833333	2.6665	1.961833333	1.8065	-0.801333333	0.078	0.092333333	-1.520166667	1.4235	0.552166667	-0.358833333	0.151	1.430166667	-1.101333333	2.162833333	0.529666667	-1.459	1.7085	2.615166667	0.663	0.903166667	-1.025166667	2.778666667	-0.495666667	2.1655	0.678333333	4.133666667	-1.079	0.639	-0.888166667	1.050166667	0.668833333	3.258833333	-1.7235	0.933333333	3.326666667	0.151833333	2.911166667	-0.0755	2.670833333	2.214833333	2.955333333	-0.472666667	2.3015	2.157166667	0.504666667	1.864666667	1.345	1.511166667	2.331833333	1.757666667	0.505833333	0.726333333	0.0805	-0.113666667	-0.540333333	1.902666667	0.3215	1.689833333	-0.240833333	-0.0235	1.043333333	1.604666667	2.0825	-0.4715	2.122166667	-1.828833333	-1.157333333	0.780833333	-0.408166667	2.553166667	-0.136166667	-0.4675	1.652666667	-0.2025	3.528166667	1.477666667	2.161166667	1.615166667	1.5005	0.02	0.441	2.984166667	0.909666667	2.309333333	1.540166667	0.211833333	0.572666667	-0.139166667	0.5605	0.735333333	0.777833333	0.373166667	-0.547833333	0.821166667	0.785	-0.034	2.085166667	-1.6725	1.145	0.010166667	1.866666667	1.2165	-1.855333333	-0.582166667	1.621833333	0.9995	-0.156666667	0.182166667	1.763833333	0.180666667	0.635666667	2.481833333	-0.322333333	2.327833333	2.922833333
RHAG	-3.6425	-3.860833333	-4.066333333	-3.707166667	-5.273	-4.133333333	-0.9245	-3.392875	-2.9095	-3.301833333	-2.575	-3.319666667	-2.974333333	-3.04575	-3.3375	-2.966875	-2.7675	-2.422833333	-2.7795	-2.910625	-3.854	-2.790125	-2.68675	-3.096125	-2.879625	-4.5785	-2.725166667	-3.495166667	-3.575166667	-3.962	-3.924333333	-4.361166667	-3.794666667	-4.008333333	-3.741	-4.231	-3.743833333	-3.3655	-3.318833333	-3.6015	-4.017333333	-4.4595	-4.164666667	-3.826166667	-4.4755	-4.455666667	-3.941	-3.683833333	-4.375666667	-3.801666667	-4.414833333	-4.233666667	-4.1055	-4.490833333	-4.127666667	-4.442833333	-3.823	-4.5975	-3.831666667	-4.844333333	-4.328333333	-4.809833333	-3.877333333	-3.911	-4.528166667	-4.0455	-3.949	-2.822666667	-3.134833333	-3.532166667	-3.388	-3.643	-2.675666667	-3.687833333	-3.591	-3.584333333	-3.241166667	-3.571666667	-4.487	-3.974333333	-4.249166667	-4.125833333	-3.8994	-3.55	-4.233833333	-4.311666667	-3.786	-3.470833333	-3.476	-3.715	-4.249166667	-1.728	-3.794833333	-4.343666667	-3.909333333	-3.711666667	-4.328833333	-4.065833333	-4.478333333	-4.176666667	-4.502333333	-4.205666667	-4.0045	-3.567333333	-3.825166667	-3.297333333	-4.353666667	-3.546166667	-4.264	-3.632166667	-3.002333333	-3.589833333	-4.515666667	-3.1185	-3.879833333	-3.8405	-3.410666667	-4.337833333	-4.300833333	-4.418833333	-3.8005	-4.329833333	-3.912	-4.2305	-4.884166667	-5.133666667	-4.257	-4.059	-3.769833333	-2.861	-3.027666667	-3.6165	-3.035	-3.2245	-2.914125	-2.83625	-2.8175	-2.9065	-2.445	-2.722625	-3.25975	-2.276166667	-3.4895	-2.774833333	-3.151	-3.129	-3.6515	-3.5415	-3.6805	-3.138333333	-3.860166667	-2.956666667	-2.864	-3.833666667	-3.3825	-4.3835	-3.586166667	-4.881666667	-3.925833333	-2.385	-3.3485	-3.608166667	-2.997666667	-3.814833333	-4.208333333	-3.885	-4.647666667	-4.218833333	-4.153333333	-3.932833333	-3.923833333	-4.289166667	-4.258833333	-4.180333333	-3.989666667	-4.168	-4.207	-3.762833333	-3.934166667	-3.7535	-4.0875	-4.522666667	-3.852833333	-3.6825	-3.236	-4.612333333	-4.6366	-4.597666667	-4.626666667	-3.540833333	-4.268666667	-3.650833333	-4.388833333	-3.601833333	-4.067833333	-5.150333333	-4.1315	-3.564333333	-3.705166667	-3.684833333	-4.674666667	-4.417833333	-4.723666667	-4.590333333	-3.385	-3.552333333	-3.895833333	-3.634166667	-4.156	-4.4225	-4.096166667	-4.388166667	-3.919333333	-4.168666667	-4.086833333	-3.9325	-4.278333333	-4.068166667	-3.814333333	-3.833	-3.904	-3.482	-3.640333333	-3.82	-4.027	-4.7435	-4.515666667	-4.1195	-4.665166667	-5.249833333	-4.591166667	-4.342166667	-4.263166667	-4.4705	-4.215	-4.987666667	-5.041166667	-4.704	-3.942166667	-4.121166667	-4.325833333	-3.8565	-4.446666667	-4.4865	-4.693	-4.321166667	-4.0925	-4.450833333	-4.812333333	-4.774666667	-4.405333333	-3.7415	-3.729666667	-2.9425	-3.974833333	-3.908333333	-3.408	-4.178833333	-3.623833333	-3.8925	-4.224166667	-4.017833333	-3.925333333	-3.789833333	-3.906	-3.908	-3.768166667	-4.216	-3.498166667	-3.928	-4.239833333	-3.853666667	-3.799333333	-4.233333333	-2.863666667	-3.7955	-4.327833333	-4.110166667	-4.948166667	-3.740333333	-4.266833333	-4.271833333	-3.891166667	-3.9665	-3.974333333	-4.355	-3.0195	-3.988	-4.7865	-4.116666667	-3.953333333	-4.668666667	-4.463	-4.603666667	-3.8735	-3.704	-4.013	-3.279666667	-3.597833333	-3.778166667	-4.848166667	-4.489	-4.184333333	-4.220166667	-4.582333333	-4.054	-3.7395	-3.703833333	-4.011833333	-3.596666667	-3.735	-3.366666667	-3.947666667	-4.667166667	-4.737666667	-3.1315	-4.107833333	-4.591666667	-4.965666667	-4.298	-4.246333333	-4.6245	-5.073333333	-4.224166667
TYR	-6.4889	-5.998	-6.2167	-6.0868	-7.0265	-6.099	-2.4084	-4.944307692	-4.6542	-5.0473	-4.102	-4.9537	-4.6992	-3.476692308	-4.6399	-4.832615385	-4.816615385	-3.9512	-4.601538462	-4.785615385	-6.1158	-4.551461538	-4.259153846	-5.023769231	-4.614923077	-6.362	-3.8291	-5.0783	-5.3802	-6.3454	-6.3207	-6.6528	-6.1465	-6.0856	-5.9323	-6.9598	-5.7894	-5.222	-5.4392	-6.3298	-6.3884	-6.9794	-6.3909	-4.8497	-6.5551	-6.2423	-6.1644	-5.8756	-6.5118	-6.2399	-6.5841	-6.5983	-6.0956	-6.7507	-6.09	-6.54	-5.8776	-6.7812	-6.1004	-6.6108	-6.3072	-7.0433	-6.0746	-6.9345	-7.1955	-6.3654	-6.1675	-5.0897	-5.0833	-5.6374	-5.6721	-5.8392	-5.478	-6.6815	-6.0416	-5.5011	-5.5414	-4.6269	-6.8626	-6.4334	-6.5228	-6.6637	-6.0291	-5.3508	-6.8499	-6.847	-6.4938	-6.2821	-5.9987	-5.6632	-6.8419	-2.064625	-5.7947	-6.6432	-6.3722	-6.2353	-6.563	-6.3817	-6.2425	-6.0271	-6.9823	-6.1977	-6.2456	-5.7327	-5.8821	-5.8757	-6.4826	-6.1363	-6.0635	-6.2852	-6.0215	-5.5211	-6.0467	-4.757769231	-6.4914	-6.629	-4.1838	-6.3273	-6.812	-6.8092	-6.0405	-6.3798	-6.5438	-6.5679	-7.2292	-6.6422	-6.5305	-6.5415	-5.8045	-4.6154	-4.8663	-5.0285	-4.076846154	-5.052384615	-4.727384615	-4.826769231	-4.4346	-4.3257	-4.363076923	-4.717692308	-4.673153846	-3.9313	-5.838	-4.0125	-4.4942	-4.4968	-5.049	-5.3332	-5.2705	-4.4636	-6.0072	-4.3539	-4.3109	-6.3001	-5.5974	-6.6003	-5.2136	-6.6351	-5.3663	-3.8425	-5.8149	-5.0623	-4.5712	-6.253	-6.1924	-6.4155	-6.6352	-6.683	-6.392	-6.1032	-6.6694	-6.5977	-6.6716	-6.7853	-6.3542	-6.5902	-6.6877	-6.2796	-6.4184	-5.8885	-6.2078	-6.7111	-6.0325	-6.0707	-5.9969	-6.4752	-6.6608	-6.8196	-6.453	-5.9563	-6.5684	-6.5496	-6.9286	-5.7631	-6.2734	-7.647	-6.6899	-5.6798	-5.7981	-5.102	-7.1422	-5.7294	-7.6465	-7.1225	-5.853	-6.7807	-6.5913	-5.5055	-6.4443	-6.3824	-6.5952	-6.6475	-5.7329	-6.7135	-6.571	-6.5038	-6.7395	-6.498	-6.4536	-6.3312	-6.1954	-5.7424	-6.0734	-5.9844	-6.1033	-7.2432	-6.4679	-6.4212	-6.9955	-7.754	-7.3816	-5.8925	-6.5121	-6.6248	-6.5656	-6.998	-7.0773	-4.1919	-6.2713	-6.5193	-6.6016	-6.235	-6.935	-6.7778	-7.2422	-6.8749	-6.3887	-6.6285	-6.5953	-7.0127	-6.4612	-5.6335	-5.6671	-5.9784	-6.8856	-5.7489	-6.1034	-6.934222222	-5.9087	-6.3243	-6.4835	-6.3255	-6.6406	-6.2945	-6.4604	-6.6004	-6.329	-6.834	-5.5236	-5.8578	-6.8046	-6.0784	-5.5053	-6.5771	-5.3276	-5.9291	-6.2842	-6.25	-6.7136	-5.9371	-6.5653	-6.5326	-6.5117	-5.7322	-6.4204	-6.7056	-6.3284	-5.9789	-6.8001	-6.0842	-6.0301	-6.6119	-6.4626	-6.7444	-5.3937	-5.6539	-5.8381	-5.8694	-6.0984	-6.2911	-7.1086	-6.9755	-6.5719	-6.6723	-7.0321	-6.6893	-6.0794	-5.9804	-6.4785	-6.1954	-6.1147	-6.5697	-6.0278	-7.0444	-7.2807	-5.2044	-6.8286	-6.1482	-7.7614	-6.166	-6.0024	-6.8732	-7.646	-5.6738
CPN1	-3.30675	-2.2975	-2.76175	-2.607	-3.581	-3.32475	-0.0355	-2.0894	-2.20625	-2.34225	-1.797	-2.033	-2.537	-1.7776	-1.98075	-2.2086	-1.977	-1.679	-1.1686	-1.9506	-3.2165	-1.7452	-1.4504	-2.1518	-1.7924	-2.4215	-1.91075	-2.323	-2.245	-3.20875	-3.185	-3.34325	-2.95175	-2.85925	-2.82375	-3.5085	-2.48175	-2.3335	-2.63925	-3.1345	-3.0975	-2.87075	-2.046	-2.83675	-3.2815	-3.4315	-3.123	-2.66625	-3.2165	-2.544	-2.60375	-4.13975	-3.6725	-3.90625	-3.4825	-3.60275	-1.493	-3.2685	-2.7045	-2.70475	-3.27025	-3.65725	-2.77975	-3.0435	-3.35375	-3.122	-2.7995	-0.9495	-2.33175	-2.35375	-2.7145	-2.72475	-2.376	-2.41675	-2.9625	-2.70175	-2.94425	-3.18	-3.46925	-3.2955	-3.53825	-3.3985	-2.55075	-1.07675	-3.5125	-3.65725	-2.72175	-3.021	-3.06925	-2.025	-3.15325	-0.99225	-1.37075	-3.57475	-3.26225	-2.5455	-2.72275	-3.13325	-2.60425	-2.0035	-3.19725	-2.955	-3.28975	-2.6765	-2.8645	-2.669	-2.897	-2.62075	-3.20325	-2.92575	-2.8735	-2.794	-0.76725	-1.795	-3.75125	-3.47975	-2.90075	-3.6035	-3.62975	-3.32375	-2.7495	-3.1775	-3.02375	-3.387	-3.72125	-3.169	-3.03925	-2.842	-3.42175	-2.1615	-1.9495	-2.40075	-2.083	-1.8648	-1.8248	-1.88	-2.252	-1.8585	-1.4384	-1.6602	-1.5904	-1.948	-2.5945	-1.99975	-2.10925	-2.0355	-2.09875	-2.17125	-2.16325	-1.983	-1.750333333	-1.946	-2.5425	-2.70025	-2.47775	-2.7925	-2.3695	-3.3065	-2.42475	-2.07525	-2.4935	-2.447	-2.44425	-2.7885	-2.72775	-3.097	-2.6935	-3.13175	-3.32075	-3.00925	-3.35875	-3.78175	-3.31325	-3.26525	-3.02375	-3.077	-3.4065	-2.8175	-2.79025	-2.64175	-3.08775	-2.8555	-2.5165	-2.9965	-2.93975	-2.69775	-3.70875	-3.28	-3.7115	-2.51025	-3.3405	-3.304	-3.795	-2.6875	-3.12725	-4.41625	-3.4555	-2.45025	-3.03275	-3.00275	-3.658	-3.58425	-4.08075	-3.51425	-2.6425	-3.045	-3.58975	-2.39625	-3.042	-3.55475	-3.22175	-3.56325	-3.06775	-3.49675	-3.39875	-3.31625	-3.1095	-3.0065	-2.8005	-2.976	-2.93525	-2.06825	-2.87525	-2.99725	-3.74975	-3.63375	-2.77675	-3.92	-3.6565	-4.574	-3.625	-2.65875	-3.66475	-3.2875	-3.60175	-2.87375	-3.0295	-3.122	-3.028	-2.83675	-3.64725	-3.52175	-3.79825	-3.389	-4.1855	-3.2435	-3.11825	-3.7495	-4.202	-3.22775	-2.505	-2.6355	-2.8495	-1.8205	-2.62325	-2.79225	-3.08775	-3.29025	-2.986	-3.0825	-3.24	-3.0915	-3.4575	-3.03175	-3.118	-3.026	-3.0815	-3.53675	-1.523	-2.648	-2.68025	-2.576	-3.11675	-3.94775	-2.8175	-2.9985	-3.62625	-3.371	-4.131	-3.23	-3.35775	-2.949	-2.91075	-3.1175	-3.01675	-3.2395	-2.504	-2.836	-3.2495	-2.26475	-2.5165	-3.41925	-2.56775	-3.46775	-1.544	-1.651	-2.7175	-0.95125	-2.8005	-3.41275	-3.81375	-3.34675	-2.795	-3.62	-3.8745	-3.43825	-3.058	-2.9765	-3.264	-2.55225	-2.78925	-2.95725	-3.46975	-4.0155	-3.69625	-2.45775	-3.06325	-2.965	-4.05025	-2.39425	-2.374	-3.4055	-3.64375	-2.84775
TM4SF5	-3.89675	-4.088	-4.07975	-4.257	-5.16975	-4.0725	-1.00875	-3.6416	-3.55875	-3.747	-1.7925	-3.82175	-3.5805	-3.2108	-3.7415	-3.1192	-3.108	-2.848	-2.9522	-3.162	-3.78625	-2.9712	-2.5622	-3.3538	-3.0196	-4.66225	-3.15375	-4.01775	-3.70425	-4.52275	-4.142	-4.5975	-4.2285	-4.2815	-3.6725	-4.60075	-4.1125	-3.751	-3.77975	-4.068	-4.339	-5.1685	-3.68325	-4.18725	-4.6035	-4.4235	-4.13525	-3.73	-4.5395	-4.01575	-3.93025	-4.11525	-3.94875	-4.409	-3.9605	-5.68525	-3.89475	-4.85075	-4.44775	-4.75625	-4.46025	-5.04525	-3.864	-4.2765	-5.0485	-4.1505	-4.124	-3.0155	-3.40825	-3.56525	-3.19775	-3.54625	-2.5575	-3.7915	-3.867	-3.5645	-2.91925	-3.531	-4.33975	-3.92575	-4.37025	-4.03225	-3.82075	-3.511	-4.3325	-4.30625	-3.913	-3.494	-3.46025	-4.03975	-4.96325	1.28675	-3.1595	-4.465	-4.29425	-4.08775	-4.3905	-4.35725	-4.8685	-4.077	-4.69175	-4.2055	-4.24375	-3.72825	-3.5995	-3.74825	-4.4195	-2.802	-3.95975	-3.65725	-3.21625	-3.6625	-4.97175	-3.1162	-4.34025	-4.2925	-3.341	-4.38575	-4.45725	-4.8055	-3.82175	-4.229	-4.06075	-4.4575	-4.82025	-4.455	-4.27525	-4.25975	-3.54375	-3.74675	-3.32875	-3.57425	-3.3648	-3.4744	-3.07	-3.222	-3.42	-3.3935	-2.9264	-2.8258	-3.137	-2.8975	-4.14225	-3.506	-3.33825	-3.54	-3.878	-3.9625	-4.1765	-3.679	-4.2725	-3.563	-3.558	-3.8995	-3.4585	-4.57325	-3.771	-5.11675	-3.99075	-2.932	-3.35475	-3.85675	-3.7465	-4.3455	-4.57125	-4.3995	-4.5635	-4.85575	-4.42375	-3.5675	-4.3765	-4.56375	-4.4645	-4.6775	-4.2875	-4.328	-4.531	-4.02175	-4.38125	-3.52175	-3.95575	-4.47075	-3.18475	-3.935	-3.52	-5.08875	-5.2135	-4.7405	-4.63925	-3.5	-3.57275	-3.9865	-4.411	-4.224	-4.552	-5.0965	-4.14775	-3.79225	-4.101	-3.7745	-5.305	-5.0285	-5.5295	-4.7535	-3.68	-4.189	-4.1875	-3.919	-4.6145	-4.86225	-4.5625	-4.66825	-4.03075	-4.71025	-4.495	-2.88875	-4.49675	-4.40325	-4.24525	-4.28775	-4.09675	-3.73775	-3.86175	-3.8365	-3.755	-5.21325	-3.98825	-3.92425	-4.2465	-5.552	-5.51975	-4.24875	-4.389	-4.56275	-4.20375	-2.78125	-5.198	-5.7275	-4.4315	-4.65975	-4.15275	-4.1635	-4.44025	-4.67725	-4.82575	-4.57	-3.81175	-4.45	-5.31775	-5.223	-4.03	-3.5825	-3.753	-3.89075	-4.142	-3.7675	-3.659	-4.6885	-3.94725	-3.994	-4.34375	-4.2325	-2.7875	-4.397	-4.4465	-4.0935	-4.12325	-4.3185	-3.5255	-4.0175	-4.551	-4.01475	-3.38125	-3.87575	-2.574	-3.8575	-4.221	-4.1145	-4.74475	-3.666	-4.50375	-4.34775	-4.366	-3.95375	-4.14625	-4.63075	-4.28775	-4.171	-4.8865	-3.931	-3.92875	-4.72775	-4.6125	-4.5545	-3.8525	-3.39275	-4.14775	-3.71125	-3.9005	-3.67525	-5.02425	-5.016	-4.31725	-4.228	-4.28025	-3.89425	-3.6485	-3.6865	-4.15475	-3.3735	-3.6785	-3.902	-3.85475	-4.66425	-5.21725	-3.674	-2.71	-4.58725	-5.598	-4.6795	-4.61925	-5.2315	-5.30325	-4.695
SPANXD	-3.1765	-5.57425	-6.18525	-5.716	-6.83475	-5.6515	-0.85575	-4.8552	-4.71875	-5.01775	-4.59175	-5.421	-4.79175	-4.7774	-4.77075	-4.5752	-4.5846	-4.00625	-4.2334	-4.3902	-5.42975	-4.5458	-4.1228	-4.8744	-4.3732	-5.8595	-4.52975	-4.98625	-5.884	-5.84875	-5.663	-5.265	-5.824	-5.9665	-5.776	-5.54325	-5.52175	-5.11925	-5.35975	-5.8475	-5.92625	-6.61075	-6.004	-6.00425	-6.18325	-5.79275	-5.47175	-5.33675	-5.54525	-5.5465	-5.559	-5.494	-5.364	-6.02525	-5.25175	-6.124	-5.6725	-6.44425	-5.97075	-6.72875	-5.864	-6.33675	-5.4685	-6.65425	-7.15225	-5.984	-5.52	-3.85325	-5.21875	-5.0765	-5.44575	-5.4325	-4.2605	-5.4625	-5.85225	-5.07875	-3.19575	-4.5995	-5.77775	-5.61875	-5.879	-5.8045	-5.86175	-5.56925	-6.048	-2.738	-5.49225	-5.0715	-5.16425	-5.43075	-4.715	-3.134	-5.219	-5.84725	-5.74625	-5.54925	-6.1205	-6.0855	-5.9735	-6.046	-6.6485	-6.131	-5.73375	-5.135	-5.26525	-5.44875	-5.98925	-5.2565	-5.547	-5.2435	-4.55275	-4.8565	-6.28575	-4.8222	-5.92725	-5.7475	-4.74	-5.8975	-5.76575	-6.21675	-5.212	-6.54	-6.4635	-6.5045	-6.65075	-6.04875	-5.465	-4.477	-4.90225	-4.91175	-5.1285	-5.341	-4.8864	-4.843	-4.4696	-4.613	-4.48625	-4.538	-4.2066	-4.2956	-3.6318	-4.36275	-5.44275	-4.64375	-4.96125	-5.317	-5.81025	-5.34925	-5.453	-4.77	-6.366	-4.5675	-4.8185	-5.45575	-5.26525	-6.24425	-5.692	-4.9875	-5.78975	-4.4215	-4.30875	-4.9495	-4.7505	-5.69075	-6.04325	-6.09975	-6.33975	-6.369	-6.09825	-5.75125	-5.86175	0.03475	-5.8755	-6.2225	-6.0165	-5.873	-5.76275	-5.58125	-5.4445	-5.30675	-5.77375	-5.30875	-5.8965	-5.804	-5.47325	-6.18075	-6.79925	-6.288	-5.93925	-5.67125	-5.92275	-5.035	-6.214	-5.16	-6.6165	-6.583	-5.98775	-5.36075	-5.59075	-5.69125	-7.04975	-5.814	-7.17575	-6.238	-4.70775	-5.61225	-5.99125	-5.36925	-6.0725	-6.23575	-5.85425	-6.0575	-5.5525	-6.20325	-6.051	-5.33225	-5.78675	-5.219	-5.636	-5.816	-5.4735	-5.33425	-5.41025	-5.67975	-5.069	-6.619	-5.8595	-6.01175	-6.212	-7.041	-6.453	-6.34525	-5.34075	-5.272	-6.5535	-7.31725	-6.61275	-6.81775	-5.817	-6.5205	-5.87375	-5.7115	-2.7835	-6.0525	-7.098	-6.1625	-5.54875	-6.53075	-6.62675	-6.44325	-5.2185	-5.4395	-5.48	-5.0165	-5.72525	-5.898	-5.465	-6.45275	-5.42825	-5.47775	-6.54775	-5.74425	-6.12775	-5.84425	-5.67325	-6.20525	-6.3335	-6.3665	-5.4425	-5.60525	-6.02125	-5.486	-5.2895	-5.76675	-3.4495	-5.344	-5.2335	-5.266	-6.42675	-4.92475	-6.01025	-5.87825	-6.00075	-5.561	-5.79125	-4.4955	-5.97375	-5.5895	-6.1705	-6.03125	-5.811	-6.56225	-6.801	-6.29675	-5.7245	-5.23825	-5.25725	-4.762	-5.261	-4.892	-6.6495	-6.38725	-5.6845	-5.7425	-5.76025	-5.54125	-5.352	-5.187	-5.513	-5.3365	-5.3905	-5.65475	-5.16175	-6.41775	-6.4525	-4.7225	-6.0495	-5.73775	-7.20675	-6.4735	-6.82	-6.45975	-6.73675	-5.64925
MAGEF1	1.22925	0.94475	1.83925	1.41825	1.56625	0.9925	-0.949	2.5566	1.166	0.5665	0.531	1.56375	0.427	0.1942	-0.38275	1.164	0.5026	-0.03025	0.4574	1.1378	0.4535	0.016	0.4664	1.1494	-0.8568	1.908	-0.38525	1.455	0.872	0.67475	1.30525	0.12	0.534	1.0105	0.3545	1.67175	1.0095	0.23875	1.3085	-0.864	0.72825	-0.05375	1.157	0.496	2.313	1.297	-0.62625	0.45925	1.1235	0.6745	1.2565	-0.11475	0.3385	0.91	0.80975	0.18575	0.5495	1.17025	0.43425	0.94525	1.2095	1.2595	0.68275	-0.49275	1.43675	1.45275	0.8575	0.958	-1.02575	0.71125	1.52525	0.789	-0.20725	0.65075	0.1345	-0.20775	-0.40875	-0.196	-0.65975	0.523	0.81125	0.7745	0.521	0.59975	2.2025	1.29275	0.72075	0.40925	-0.703	0.851	-0.00075	0.455	-0.02725	1.28125	0.64725	1.82025	1.67725	1.72575	0.3625	1.499	2.8385	0.3215	1.0545	0.99625	-0.1005	1.28525	0.205	1.03425	1.216	1.481	-1.06025	0.87175	1.374	1.6926	1.02425	1.027	0.9895	0.66775	0.65475	0.72	0.5955	1.53025	1.54	1.02525	1.20175	1.10375	0.77175	0.17375	0.7955	0.4645	-1.493	1.11125	0.8678	1.5136	1.2516	0.3022	-0.20525	-0.243	-0.163	0.0106	0.309	-0.0135	1.1025	0.408	-0.28625	0.40325	1.82875	1.0335	0.36425	0.8225	0.50975	1.3745	1.2835	1.502	0.03775	0.72075	1.506	1.03175	1.09325	0.1875	-0.0965	0.3355	1.4095	1.28625	0.95175	0.98875	1.0755	0.877	2.1965	1.03225	1.3925	1.611	1.60625	1.111	2.539	0.3045	1.52625	0.4995	1.198	1.09025	2.53625	1.675	1.21975	1.29175	1.09175	0.5545	1.12925	2.0025	1.8175	2.11375	2.58125	0.69475	0.93275	0.918	1.858	2.16475	1.8145	0.79775	1.538	0.697	1.022	1.52525	1.08425	0.0695	1.24	0.3925	1.03575	0.443	1.07525	0.89025	1.68825	1.42175	1.41325	0.988	0.47325	1.294	1.31675	1.49625	1.043	1.0905	0.41375	0.8645	0.52475	0.92075	1.598	1.32775	2.04625	0.3285	-0.08875	1.0005	1.3525	1.19925	0.7585	-0.10575	0.0365	0.2425	1.526	1.43675	1.40025	1.3175	0.19775	1.437	0.60325	1.46475	1.61025	0.9495	0.6045	1.04625	1.63575	1.754	1.0075	2.1385	0.59225	1.53725	0.43825	1.815	-0.14975	1.46075	0.238	1.39925	1.34825	0.8625	0.46675	0.532	0.79525	0.9955	1.26175	1.693	-0.2215	0.94625	0.53675	1.13625	1.05225	1.26825	-0.9995	0.51025	1.43425	1.09675	0.98225	0.465	1.26975	1.519	0.57425	1.69425	0.84425	1.9015	0.072	1.691	0.49625	1.3605	1.4845	1.77275	0.52	1.35125	2.0515	0.69975	1.807	0.72275	0.47625	0.7345	0.57025	-0.07475	0.33625	1.78575	0.4	1.84075	0.423	1.89025	2.08825	0.0355	0.2985	0.25875	1.3545	1.98375	1.892	-0.7885	-0.207	1.13875	1.34725	0.71475	1.62325	1.31625	1.5625	0.8935
CRCT1	-0.235625	0.4465	0.04	-0.57775	-0.033	0.21575	-0.34575	-0.2938	1.354	0.30725	0.7005	0.179375	-0.17975	-0.4573	0.723	0.3021	0.5194	0.517	0.3391	-0.1398	0.39075	0.4178	1.1619	0.9689	1.0659	-0.76575	0.7315	0.35775	0.47025	0.390625	-0.1375	-0.157625	0.842375	0.141625	0.584625	0.082875	-0.51525	0.59925	0.26775	1.162375	0.681375	1.146375	-0.619	0.366375	0.29575	-0.486375	0.276625	0.293625	0.39075	1.653625	2.84675	-0.745	0.111571429	-0.0255	-0.14925	-0.401125	0.20475	-0.47575	0.4445	-0.030125	-0.832428571	-0.43775	0.747125	0.947375	0.15425	0.6395	0.357125	-0.640875	-0.396875	-0.506833333	-0.572428571	1.761625	1.093125	0.519875	0.589375	1.23975	0.38825	1.145625	-0.541	-0.67325	-0.144875	0.507375	0.3035	-0.719625	1.196	-0.150625	-0.011625	1.3535	0.531625	-0.009	0.136	0.262625	0.8365	-1.06375	-0.296	-0.2365	-0.987625	-0.869875	0.878125	-0.80475	-0.918625	0.64325	-0.709125	0.046125	-0.13975	0.530375	0.36675	0.970375	0.153875	0.3685	0.325625	1.010625	0.371125	0.946	-0.144375	-0.266875	0.881875	-0.144875	-0.072375	-0.333	1.172625	-1.124	-1.32425	-1.285625	0.39425	-0.116625	-0.15975	0.385625	-0.1325	0.43275	1.362625	-0.064875	0.4876	-0.2179	1.0719	0.6079	0.585875	-0.64975	-0.1974	-0.2636	0.2731	0.982	-0.33025	0.77725	-0.52725	0.298125	-0.39925	0.354625	-0.316875	1.184375	0.237125	0.319375	0.270375	-0.342875	-0.299625	-0.505125	-0.30475	-0.510714286	-0.247125	0.987875	2.49725	0.239875	0.459875	0.65775	-0.53425	-0.35675	0.904714286	-0.12075	0.367625	-0.71	-0.090875	0.294125	-1.1185	0.62725	-0.309625	0.65675	-0.697375	0.097375	0.051	0.404375	-0.692	-0.4525	-0.1545	-0.00875	1.2255	0.282125	-0.043875	-0.2755	0.176375	1.158625	-0.319125	0.402375	0.313125	-0.029625	-0.169625	-0.465	-0.127714286	-0.233625	0.2985	0.840857143	0.295875	0.006625	-0.535	-0.180571429	-0.742875	1.668375	0.14575	-0.0865	-0.17475	0.059	0.488625	-0.73775	-0.1475	0.29775	-0.7365	0.2475	-0.020875	0.710125	-0.217142857	0.238125	0.141625	0.10525	0.098375	0.4715	-0.645875	-0.569875	-0.69225	-1.26975	-0.171125	-0.2445	-0.616375	-0.541125	-0.420875	0.099375	0.402375	-0.198625	-0.63	0.07	0.1935	0.284875	0.62875	0.3575	0.8935	-0.637	0.60475	-0.983	1.208875	0.571	-0.45675	1.266375	-0.3185	1.397125	0.252	-0.77075	-0.862	-1.265	-0.33525	-0.027875	-0.873125	0.162	0.886875	-0.441125	1.322	-0.326625	-1.405125	0.74825	0.981125	1.109	0.749	0.5635	0.64225	0.09875	-0.353	-0.409333333	0.56825	-0.75875	0.120125	-0.385375	-0.955625	0.283875	-0.115	0.044	-0.363	0.074375	-0.556625	-0.572875	0.805125	-0.968	0.195875	0.0755	0.160125	-0.5295	-0.15025	0.074	0.133375	-0.270875	0.02025	-0.097125	0.198375	-0.860375	-0.28925	-0.279125	-0.406875	-0.66925	-0.630875	-0.108625	0.2445	-0.639375	-0.577125	0.643875	-0.033625	-0.284125	-0.273875	-1.079125	0.25225	0.05375	-0.12025	-0.36125	-0.44625	-0.001125	-0.152875	-0.51525	-0.386	1.708625
SYDE1	-1.115	-0.865166667	-1.558333333	-1.203666667	-0.8	-1.389333333	-0.342833333	-0.666375	-0.69	-0.663833333	-0.506	-0.732333333	-0.788	-0.54625	-0.400333333	-0.88025	-0.675875	-0.110666667	0.104875	-0.68525	-0.764	0.27125	-0.025375	-0.5165	-0.403875	-0.938166667	-0.305333333	-0.5015	-1.098	-0.634666667	-0.965833333	-0.5065	-1.252	-1.1415	-0.7125	-1.656333333	-0.837333333	-0.470833333	-0.482666667	-0.3845	-0.8145	-1.1415	-1.626166667	-0.382666667	-1.8745	-0.3655	-1.432166667	-0.970666667	-1.270833333	-1.521	-1.453	-0.669833333	-1.648666667	-1.649333333	-1.036666667	-1.581	-1.337333333	-1.069	-0.647166667	-0.2065	-0.936666667	-1.121166667	-1.269333333	-1.352	0.571	-0.677166667	-1.626166667	-1.378666667	-1.325166667	-1.463833333	-1.4495	-1.038333333	-0.736833333	-0.528	-0.431833333	-1.5175	-0.395	-1.311833333	-1.209166667	-1.148833333	-0.320166667	-1.375166667	-0.799	-0.314	-1.628666667	-0.782	-1.632166667	-1.034166667	-1.167833333	-0.703166667	-0.797166667	1.111833333	-0.1405	-1.220666667	-0.907333333	-1.409666667	-1.047666667	-1.554333333	-1.131166667	-1.300666667	-1.387	-1.182333333	-1.362833333	-1.284666667	-0.474166667	-0.824333333	-0.932	-1.109	-1.8865	-1.703333333	-0.229333333	-1.823833333	-1.1455	-0.600875	-0.986333333	-1.651666667	-1.021	-1.530166667	-0.331833333	-1.218333333	-0.979666667	-1.131666667	-1.674166667	-1.910666667	-1.5765	-1.667333333	-2.0195	-0.769	-1.566833333	-0.4305	-0.145	-0.486	-0.511625	-0.91	-0.744875	-0.368	0.278166667	-0.1595	-0.73225	-0.41275	-0.72925	-0.175833333	-0.907	-0.316166667	-0.530666667	-0.592	-0.503833333	-0.785833333	-0.570833333	-0.288166667	-0.4415	-0.337333333	-0.099166667	-0.988	-0.6095	-1.342166667	-0.83	-0.810833333	-0.6855	-0.0375	-1.119833333	-1.010833333	-0.439	-1.097666667	-1.232833333	-1.1345	-0.8595	-0.895	-1.7915	-1.225166667	-0.530666667	-2.308333333	-1.067166667	-1.100833333	-1.534333333	-0.917833333	-1.330666667	-0.748	-0.318833333	-1.541333333	-1.377333333	-1.089833333	-1.324166667	-0.881666667	-0.782166667	-1.160166667	0.852833333	-2.491	-1.972833333	-1.053333333	-0.9735	-1.346333333	-1.776166667	-0.318666667	-1.847166667	-1.874833333	-1.538	-1.002166667	-1.171	-0.2745	-1.737833333	-1.515666667	-1.441666667	-1.534833333	-0.8765	-1.521666667	-1.948	-0.630166667	-1.107166667	-1.693333333	-1.139666667	-0.940166667	-0.468833333	-1.369	-1.194166667	-1.492166667	-1.321166667	-0.450166667	-1.597666667	-0.927833333	-0.8865	-0.829166667	-1.082	-1.076333333	-0.7565	-1.721333333	-0.551666667	-1.112	-2.068	-2.112	-1.709	-0.762666667	-0.844666667	-1.308	-1.683166667	-1.271166667	-1.206	-1.155833333	-0.8745	-0.964166667	-0.678333333	-1.379833333	-1.2555	-1.576333333	-2.616	-0.933666667	-1.681666667	-1.4875	-2.0435	-0.170666667	-2.124666667	-1.664333333	-1.44	-1.353833333	-1.943666667	-1.397	-1.0765	-1.298333333	-1.021833333	-1.171833333	-1.343333333	-1.559666667	-1.624166667	-1.237833333	-1.341666667	-1.746666667	-0.728833333	-1.983833333	-0.343333333	-0.862166667	0.223	-0.831333333	0.864333333	-1.684666667	-0.640166667	-1.147833333	-1.574	-2.8425	-0.414	-2.051333333	-1.571666667	-1.596666667	-0.014	-1.493666667	-0.567833333	-2.285166667	-0.687666667	-1.314	-1.788166667	-0.686333333	-1.036333333	-1.141833333	-0.660833333	-1.3785	-0.533166667	-0.379666667	-0.973166667	-1.193	-1.818166667	-0.820333333	-1.985	-1.504166667	-0.817333333	-1.922166667	-2.4115	-1.744666667	-1.407833333	-1.4825	-1.33	-1.288833333	-1.552833333	-1.958333333	-2.0955	-2.421	-1.573833333	-0.331333333	-2.298166667	-0.9985	-2.083	-0.9275	-1.0695	-1.703833333	-1.905333333	-0.9035
KIAA0664	-0.448333333	-0.296166667	-1.1995	-0.85	-1.206166667	-0.871	-0.343666667	-0.59225	-0.513333333	-0.262833333	-0.092666667	-0.578833333	-0.643	-0.651875	-0.518333333	-0.771	-0.780125	-0.361166667	-0.14575	-0.52125	-1.468	-0.52125	-0.241625	-0.344875	-0.12625	-0.790666667	-0.062166667	-0.500333333	-0.260666667	-1.028666667	-1.177166667	-0.867666667	0.035333333	-0.881833333	-0.535166667	-0.982333333	-0.697	-0.7645	-0.557	0.222	-0.494	-0.546833333	-0.894333333	0.260833333	-0.854166667	-0.4905	0.042166667	-0.596666667	0.133666667	0.346333333	-0.243666667	-0.738333333	-0.708666667	-1.194333333	-0.754833333	-0.956166667	-0.3265	-1.198333333	-0.505666667	-0.723333333	-1.663833333	-0.851666667	-0.367833333	-0.562333333	-0.164166667	-0.819833333	-1.7825	-0.5405	-0.7655	1.5485	-0.614666667	-1.777	-0.2975	0.456	-0.417333333	-0.288	-0.3765	-1.570666667	-0.862166667	0.209333333	0.3885	-0.9485	-0.8995	-0.561	0.222166667	-0.9105	-1.090833333	-0.561	-0.811666667	-0.832	-0.060166667	0.738833333	-0.732166667	-1.347833333	-0.765166667	-0.995	-0.9195	-0.7775	-0.433333333	-0.860666667	-1.518	-0.417666667	-1.035666667	-1.139333333	-0.262333333	-0.368333333	-1.283833333	-0.667833333	-1.615833333	-1.298	-0.244333333	-0.705666667	-0.646833333	-0.236	-0.104666667	-0.982833333	0.038666667	-0.801833333	-0.715833333	0.526833333	-1.2455	-0.985166667	-1.517666667	-0.744166667	-0.405333333	-0.155166667	-1.298833333	-1.435666667	-0.484333333	-0.771333333	-0.130333333	-0.532166667	-0.8755	-0.82325	-0.7855	-0.313375	-0.421333333	-0.451166667	-0.33	-0.2055	-0.82125	-0.235166667	-0.989166667	-0.365333333	-0.616	-0.404	-0.756333333	-0.540333333	-0.368833333	-0.322666667	-0.006666667	-0.775333333	-0.533	-1.107166667	-0.257166667	-0.859833333	-0.510666667	-0.889166667	-0.6025	-0.386333333	0.019333333	-0.667333333	-0.844	-0.6705	-0.868833333	-0.672666667	-0.458	-0.422833333	-0.381166667	-1.299333333	-0.668	-1.0965	-1.541166667	-0.6865	-0.8955	-0.5605	-1.201833333	-0.992166667	-1.040666667	-1.5245	-1.672166667	-0.8865	-1.190833333	-0.635833333	0.000333333	-0.187166667	-0.105	-1.712666667	-1.227166667	0.044	-1.8615	-0.891833333	0.071833333	-0.622	-1.067	-0.214	-0.841166667	-0.271	-0.715166667	-0.768	-0.275666667	-0.408333333	-1.558	-1.151833333	-0.177	-0.486333333	-0.866	-0.851666667	-0.936	-0.727666667	-0.611	-1.367166667	-0.777833333	-0.184666667	-0.4385	-0.918833333	-0.8735	-0.755333333	-1.272666667	-0.514333333	-1.196166667	-0.384	-0.564	-1.3895	-0.2535	-1.4785	0.335333333	-1.375666667	-0.7355	-1.707333333	-0.344333333	-0.569166667	-1.326333333	-0.098666667	-0.659833333	-0.529833333	-1.074666667	-0.92	-0.107166667	-0.580666667	-0.4475	-0.475666667	-0.978333333	-1.328666667	-1.029666667	-1.134	-0.323333333	-0.805833333	-1.187833333	-1.402166667	-0.950333333	-1.372833333	-1.570833333	-0.816166667	-0.6855	-0.919833333	0.043666667	-0.7635	-0.959666667	-0.916	0.444166667	-1.290666667	-1.425666667	-0.790666667	-0.796666667	-1.662	0.055833333	-0.896833333	-0.163	-0.852666667	-0.478666667	-0.689333333	-0.3395	-0.497666667	-0.245833333	-0.445166667	-0.3745	-1.7595	-0.465333333	-1.324666667	-0.818166667	-0.7325	-0.761166667	-1.071333333	-0.1805	-1.172	-1.081666667	-0.792833333	-1.024666667	-0.562166667	-1.011333333	-1.051	-1.491333333	-1.114666667	-0.507666667	-0.438	-1.193	-0.543666667	-0.997333333	-0.609166667	-0.898333333	-0.375833333	-1.4485	-1.448333333	-0.952	-1.272666667	-1.3	-1.201666667	-0.983666667	0.274333333	-1.502833333	-0.634666667	-1.168833333	-1.796166667	-0.9025	-0.281	-0.332	-0.825166667	-1.6845	-0.546833333	-1.067833333	-0.926	-1.8395	-0.564333333
KLF1	-2.37075	-1.636	-2.1875	-2.21175	-2.70425	-2.4935	0.24525	-1.781666667	-1.61425	-1.61375	-1.26125	-1.69275	-1.417	-1.287333333	-1.76475	-0.998166667	-1.456	-1.21525	-0.865666667	-1.242166667	-2.4	-1.346	-0.8225	-1.134333333	-1.389833333	-2.31125	-1.52925	-1.6215	-1.713	-2.543	-2.26175	-3.11125	-2.1745	-2.63325	-1.982	-2.8185	-2.3205	-1.59575	-2.041	-2.37025	-2.68375	-2.5135	-2.38225	-2.14375	-2.25675	-2.398	-2.355	-2.2545	-2.8765	-2.40325	-2.4175	-3.06325	-2.6105	-3.12975	-2.7235	-3.0475	-2.04725	-2.3275	-2.39725	-2.5325	-3.039	-2.76525	-2.46625	-2.829	-2.35525	-2.457	-2.75075	-0.13075	-1.278	-1.66125	-2.147	-2.23325	-0.6695	-1.56275	-2.0765	-2.105	-2.06075	-2.663	-2.91375	-2.24075	-2.96025	-2.463	-1.353	-1.17225	-2.5055	-2.70825	-1.99425	-2.12125	-1.94475	-1.84325	-2.9435	0.83775	-0.84875	-2.64875	-2.7485	-2.343	-2.2855	-2.34175	-2.07125	-1.434	-2.5635	-2.47675	-2.621	-1.8195	-1.80425	-1.49925	-2.36425	-1.70575	-2.68325	-2.6335	-1.83325	-2.27575	-2.13825	-1.199	-3.03075	-2.7995	-1.67475	-2.7775	-2.426	-2.596	-1.90125	-2.616	-2.36875	-2.2425	-2.767	-2.13775	-1.734	-2.3335	-2.39825	-1.59	-1.3525	-1.4315	-1.252833333	-1.482333333	-1.410833333	-1.235833333	-1.56575	-1.2915	-1.1825	-0.962666667	-1.369333333	-1.045	-2.16575	-1.25225	-1.40175	-1.41225	-1.82725	-1.7515	-1.78675	-1.61825	-1.61375	-1.42225	-1.125	-2.185	-2.08	-2.53675	-1.799	-2.73325	-1.9345	-0.91725	-1.656	-1.70775	-1.76925	-2.15125	-2.39575	-2.3565	-2.2015	-2.8455	-2.56075	-1.9645	-2.379	-2.347	-2.739	-2.4345	-2.4375	-2.71875	-2.95425	-2.3825	-2.51425	-2.4825	-2.36925	-2.5635	-1.35525	-2.26075	-2.14875	-2.21475	-1.96825	-2.6605	-2.91575	-1.96925	-2.71475	-2.667	-2.818	-2.21425	-2.4835	-3.016	-2.6285	-1.81175	-2.527	-1.97825	-2.94025	-2.12975	-3.42	-2.92925	-1.90775	-2.07725	-2.75625	-2.07975	-2.5575	-3.094	-2.62175	-2.82325	-1.99475	-2.783	-2.092	-2.67925	-3.01725	-3.02225	-2.073	-2.1865	-2.2815	-1.86075	-2.16525	-2.2885	-2.718	-2.99725	-2.8655	-2.6325	-2.711	-3.794	-3.3355	-1.687	-2.79125	-2.68475	-2.77575	-2.712	-2.56725	-2.726	-2.4065	-2.6805	-2.84625	-2.36	-3.0805	-2.8505	-3.04225	-2.978	-2.148	-2.9185	-2.2405	-2.57625	-2.53925	-2.12625	-2.3445	-1.306	-2.3625	-1.92975	-2.706	-2.72075	-2.22125	-2.442	-2.312	-2.381	-2.30825	-2.324	-2.28675	-2.44325	-2.37625	-1.97375	-1.004	-2.075	-2.01075	-2.25375	-1.9125	-3.05525	-1.918	-2.1985	-2.714	-2.99425	-3.2325	-2.33725	-2.834	-2.31775	-2.93625	-2.67175	-2.61025	-2.61675	-1.925	-2.145	-2.781	-1.5855	-1.998	-2.6075	-2.74125	-2.674	-1.3125	-1.2505	-2.08375	-1.24775	-2.24675	-2.69475	-3.2315	-3.0815	-2.551	-2.6115	-3.21	-2.251	-2.54625	-2.321	-2.40375	-2.0595	-2.181	-1.7035	-2.83075	-2.972	-2.71475	-1.4595	-2.649	-3.0485	-3.233	-2.41725	-2.39625	-2.89175	-3.26475	-2.4985
LCTL	0.528	-1.978	-0.6165	0.134	-1.065	-1.5935	0.1055	0.523333333	-0.1925	-0.4235	0.3095	-0.673	-0.3675	-0.181333333	-0.657	-0.246333333	0.118333333	0.045	0.63	-0.006	-1.562	-0.133333333	0.151666667	-0.038	0.000666667	-0.881	-0.1045	-0.1815	-1.009	-1.068	-0.511	-1.554	-1.128	-0.132	0.1465	-1.757	0.348	-0.1765	-0.4655	-1.383	0.846	-0.012	-1.2035	-1.1525	-1.5215	-0.248	-1.091	-0.7645	-0.4535	-1.491	-3.6785	-2.5465	-2.2535	-0.3675	0.172	0.298	-1.138	-0.728	-0.1375	-0.861	-0.2545	0.2405	-2.008	-2.123	-0.286	-0.4505	-2.027	-0.135	-0.524	0.3105	-0.453	-1.0595	-0.276	-1.6825	-1.846	0.143	-1.089	-0.9925	-1.365	-2.286	-1.288	-0.795	-0.951	0.1185	-1.0195	0.0045	-1.416	-1.438	-0.282	-0.3885	-2.0085	1.3805	0.3475	-1.034	-1.026	-1.423	-0.9935	-0.5135	-0.8355	-1.0015	-1.306	-1.2905	-0.0855	-0.2805	-1.094	0.55	0.167	-2.0085	-1.4455	-2.0395	-2.3055	-2.154	-0.864	-0.040333333	-2.632	-1.7275	-1.07	-0.8405	-1.737	-1.435	-2.0475	-1.6525	-1.3735	-1.209	-2.025	-0.7735	-1.2485	-1.187	-3.425	-0.5395	-0.0875	-0.7255	0.090666667	-0.018	0.172	2.176666667	-0.078	-0.2485	0.196	0.292333333	0.107666667	-0.0015	-0.8015	-0.1335	-0.6155	-0.593	-0.726	-0.296	-0.442	-0.172	-0.524	0.081	0.07	-0.6325	-0.958	-1.024	-0.643	-0.3335	-0.91	-0.1065	-1.65	-0.8025	0.1405	-0.719	-0.3935	-0.6495	-1.2035	-0.2955	-1.511	-1.452	-0.585	-1.214	0.047	-0.582	-0.727	-1.083	-0.801	-1.5015	-0.768	-1.8275	-0.5655	-0.9905	-1.413	-0.9965	-1.4305	-0.8725	-1.7925	-1.3045	-2.635	-1.018	-1.0445	-1	-1.083	-1.297	-2.312	-1.512	-2.1865	-0.807	-1.069	-1.354	-1.1825	-1.1575	-1.0375	-2.2265	-0.487	-1.232	-2.31	-1.2415	-1.6425	-0.9485	-0.858	-0.68	-0.985	-1.113	-1.542	-1.938	-0.243	-1.1855	-1.095	-1.836	-0.454	0.388	-2.3445	-1.5765	-1.7255	0.1315	-1.177	-0.519	-1.9065	1.0405	-1.237	-1.0345	-0.743	0.2155	-1.523	-1.1815	-0.4345	-1.08	-0.2	-0.7365	-0.68	-1.07	-1.4345	-0.858	-2.5665	-0.565	-1.0415	-0.6185	-2.3575	-1.2125	-2.9	-1.1935	-1.0075	-0.639	-0.8945	-0.677	-2.315	0.3915	-1.5165	-0.549	-0.725	-1.385	-1.768	-1.3435	-0.691	-1.3445	-1.176	-1.2255	-0.1835	-0.4295	0.457	-0.683	-2.8875	-0.741	-2.785	-1.7555	-1.9875	-2.9485	-1.186	-0.624	-1.85	-2.272	-1.225	-0.41	-0.417	-1.909	-0.098	-0.418	-1.8005	-0.064	-0.6105	-0.7545	-0.8365	-0.1175	0.3	-0.348	-0.598	-0.794	-1.3055	-1.552	-1.999	-2.352	0.394	-2.431	-1.4195	-2.166	-2.6385	-1.384	-0.1575	-1.242	-1.01	-2.0755	-3.4385	-2.1485	-5.00E-04	-0.809	-2.1195	-1.784	-0.173	-1.7525	-0.826	-1.5395	-1.3655	-0.4325
OSGIN1	-1.1885	-1.03925	-1.1425	-1.183	-1.82775	-1.63875	-0.22225	-0.6418	-0.61475	-0.9565	-0.212	-0.79975	-0.93625	-0.4122	-0.747	-0.4732	-0.4066	0.14675	0.2396	-0.2064	-1.47225	0.0652	-0.034	-0.5934	-0.4202	-1.1035	0.04975	-0.821	-0.89475	-1.12625	-0.986	-1.65075	-1.2275	-1.2535	-1.4525	-1.10375	-0.83975	-0.211	-0.93225	-0.67525	-1.37125	-1.14075	-1.84375	-0.86775	-1.89675	-1.882	-0.9865	-0.64875	-1.54475	-1.09125	-1.3255	-1.64725	-1.26825	-1.62425	-1.476	-2.3265	-1.2575	-1.24075	-1.1805	-1.16425	-2.1305	-1.90825	-1.23275	-1.67825	-2.01325	-0.93925	-1.06225	-0.83725	-0.593	-0.70525	-1.4015	-0.6795	-0.21575	-1.15475	-1.2975	-1.33525	-0.70125	-1.274	-1.29475	-1.13325	-1.29175	-0.73	-1.2135	-0.48925	-1.721	-1.8065	-0.46875	-1.08925	-0.96425	-0.58075	-1.354	1.0005	0.024	-1.7635	-1.6215	-0.93225	-1.38275	-1.193	-1.3495	-1.38725	-2.05725	-1.12725	-1.65075	-1.153	-0.98025	-0.69475	-1.57525	-0.952	-1.0925	-1.3695	-1.073	-0.7765	-1.16625	-0.1008	-1.7595	-1.61675	-0.77275	-1.88725	-1.3425	-1.33475	-0.5925	-1.71775	-1.35375	-1.196	-1.6965	-1.09	-0.91325	-0.94775	-1.52975	-0.86975	-0.20325	-0.80525	-0.7198	-0.6392	-0.183	-0.7334	-0.23075	-0.48375	-0.153	-0.7494	-0.5858	-0.22675	-0.60475	-0.39375	-0.81625	-1.0025	-0.67225	-0.51375	-1.23875	-0.6245	-1.1555	-0.58925	-0.6045	-1.40425	-0.71875	-1.916	-0.97075	-1.5845	-0.9015	-0.69925	-0.957	-1.3455	-0.99875	-0.93775	-1.2535	-1.7095	-1.1615	-1	-1.15525	-1.342	-1.0115	-1.973	-1.4685	-0.705	-1.02175	-1.294	-1.79375	-1.189	-1.42675	-1.36125	-1.53125	-1.83375	-0.9925	-0.6205	-0.3395	-0.87225	-1.21525	-2.11575	-1.902	-0.60675	-2.13175	-0.80475	-1.895	-0.73625	-1.915	-1.568	-1.416	-0.99775	-1.25475	-1.13375	-1.01625	-1.7065	-2.70975	-1.80425	-1.01725	-0.8525	-1.5755	-0.85725	-1.6505	-1.77525	-1.3485	-1.2515	-1.2435	-0.85675	-1.1045	-0.74175	-2.09625	-1.2915	-1.35525	-0.7065	-1.57025	-1.45975	-1.07025	-1.3255	-1.57	-1.8495	-2.06475	-1.52625	-1.9325	-2.56775	-1.433	-1.38475	-1.90325	-1.8375	-1.3065	-1.4805	-1.30825	-1.22925	-1.1415	-1.256	-1.89375	-1.14225	-1.988	-2.1825	-2.007	-1.91675	-1.76025	-1.25125	-1.6495	-0.6985	-1.471	-0.67375	-1.415	-0.74125	-1.7065	-1.574	-0.9785	-1.95975	-1.3555	-1.78675	-0.425	-1.18525	-1.86625	-1.42475	-1.85175	-1.78675	-1.0995	-1.66	0.537	-0.909	-0.63475	-1.15875	-1.2255	-1.57075	-0.26	-1.11375	-0.98575	-1.55925	-1.639	-1.2185	-1.661	-1.656	-1.46925	-1.24875	-1.319	-2.1475	-1.53625	-1.20325	-1.311	-0.2715	-0.95675	-1.22075	-1.5155	-1.61775	-0.179	0.011	-1.0835	-1.1355	-1.60775	-1.24225	-1.72675	-1.0095	-1.81975	-1.832	-1.79675	-1.21075	-1.10125	-1.5645	-1.2885	-1.21075	-1.5625	-1.2945	-1.403	-1.781	-1.4	-0.0685	-1.07675	-1.2135	-3.11825	-1.5815	-1.2545	-1.17325	-2.18975	-1.22925
APOA2	-3.952	-3.8219	-4.2604	-4.043	-5.2293	-4.043	-2.1486	-3.565692308	-3.4853	-3.2798	-3.0755	-3.4277	-3.1947	-3.050538462	-3.3711	-3.001692308	-3.022692308	-2.653	-2.981153846	-3.141	-3.9162	-2.875769231	-2.659076923	-3.231923077	-3.059538462	-4.5629	-2.6648	-3.7993	-3.6849	-4.1882	-4.2902	-4.5485	-4.3261	-4.1171	-3.613	-4.4626	-3.8851	-3.5182	-3.4516	-4.0609	-4.3091	-4.4354	-4.5839	-4.2014	-4.4727	-4.6277	-4.1505	-3.776	-4.4015	-4.0189	-4.2021	-3.9015	-3.7361	-4.2403	-3.8577	-5.8929	-3.9579	-5.0479	-4.3042	-4.5342	-4.3413	-5.237	-3.8405	-4.4518	-5.0267	-4.224	-3.8915	-3.5295	-3.7715	-3.8064	-3.8963	-3.6759	-2.7767	-3.9102	-4.0585	-3.6132	-3.1177	-3.5569	-4.0219	-3.8816	-4.1814	-4.365	-5.1216	-4.0109	-4.6405	-4.4936	-4.22	-3.8755	-3.5154	-4.1212	-4.8992	-1.8574	-3.5916	-4.4542	-4.3415	-3.8307	-4.2514	-4.5337	-4.8443	-4.2618	-4.9777	-4.0537	-4.0708	-3.7848	-3.9336	-3.6932	-4.3274	-3.4761	-4.0263	-3.7801	-3.285	-3.3346	-4.7477	-3.336384615	-4.4076	-4.3039	-3.5029	-4.4051	-4.1562	-4.915	-3.4993	-4.5435	-4.0017	-4.6503	-5.0063	-5.2818	-4.4778	-4.3785	-3.277	-3.2554	-3.2209	-3.3403	-3.329769231	-3.323307692	-3.149538462	-2.916538462	-3.3214	-3.096	-2.586692308	-2.721461538	-3.280076923	-2.6215	-4.0215	-3.0674	-3.0824	-3.3519	-3.2917	-3.6491	-3.9125	-3.2465	-4.859222222	-3.4304	-3.3692	-4.1251	-3.6255	-4.7005	-3.6689	-5.0688	-3.7693	-2.7455	-3.4659	-3.6174	-3.4993	-4.2351	-4.7387	-4.4069	-4.4285	-4.9971	-4.4534	-3.7978	-4.4374	-4.5666	-4.4691	-4.6709	-4.4506	-4.3887	-4.3786	-4.231	-4.1367	-3.7525	-4.0339	-4.5664	-3.7904	-3.7638	-3.6991	-4.8254	-4.9221	-4.3719	-4.5296	-3.9445	-4.2751	-4.2053	-4.4756	-3.7025	-4.1749	-5.1491	-4.3843	-3.6003	-3.9748	-3.7893	-5.0114	-4.9543	-5.1906	-4.9807	-3.7238	-4.0686	-4.3992	-3.8644	-4.3249	-4.8396	-4.6703	-4.5947	-4.1974	-4.5908	-4.5448	-3.9253	-4.5771	-4.4627	-4.2277	-4.221	-4.0263	-3.7052	-4.0144	-3.8861	-3.7758	-4.7925	-4.1913	-3.8557	-4.9155	-5.6504	-5.7126	-4.3756	-4.2386	-4.7528	-4.2895	-5.1229	-4.9821	-5.1312	-4.184	-4.4623	-4.5358	-4.2257	-4.4423	-4.9605	-4.9337	-4.3908	-4.0034	-4.5795	-5.2295	-5.0694	-4.0266	-3.6286	-3.6802	-4.3523	-4.4532	-4.2513	-3.787	-4.6775	-4.1663	-4.1805	-4.5487	-4.347	-4.0514	-4.1296	-4.7431	-3.9818	-4.2773	-4.5859	-3.7603	-3.8467	-4.4998	-4.1765	-3.4989	-4.0929	-2.5315	-3.6594	-4.2486	-4.0578	-4.56	-3.5329	-4.5322	-4.6111	-4.2283	-4.1772	-4.1795	-4.6785	-3.9922	-4.2736	-4.3204	-3.98	-3.8868	-4.4979	-4.4583	-4.4993	-3.8358	-3.4611	-3.7899	-3.796777778	-3.6677	-3.7505	-4.773	-4.9975	-4.2792	-4.3752	-4.2755	-4.0463	-3.822	-3.754	-4.2381	-3.9247	-3.9153	-3.8589	-3.6541	-4.6837	-4.6459	-3.4689	-4.3257	-4.5332	-5.6494	-4.2284	-4.5697	-4.7764	-5.2835	-4.476
APOL5	0.607	0.6715	0.2165	-0.206	-0.0835	0.0935	0.0535	0.574666667	0.1255	0.4115	0.094	0.2815	0.2365	0.634	-0.2435	0.503	0.400333333	0.2715	0.083	2.462	-0.168	0.376	0.714666667	0.084666667	0.292666667	0.329	0.576	0.407	0.44	-0.0325	0.0615	0.177	0.439	0.5425	0.2385	0.5165	0.2825	0.327	0.42	0.0535	0.195	0.9065	0.3545	0.511	0.601	0.1135	0.551	0.063	0.179	0.7825	0.7065	-0.3795	0.0455	0.4195	1.12	-0.0175	0.5635	0.7065	0.0895	0.359	0.0805	0.2525	0.978	0.5235	-0.1615	-0.239	0.507	0.1285	0.4445	0.6635	-0.043	0.0065	0.464	0.6065	0.0585	0.093	0.8135	1.19	0.229	-0.06	-0.133	-0.0985	0.6905	0.4135	0.016	0.1335	1.357	0.417	0.493	0.315	0.4935	1.6455	1.217	-0.169	0.4555	0.717	0.1335	-0.3015	0.875	-0.114	0.0885	0.041	0.8105	0.4035	0.1825	0.2285	-0.527	0.003	0.325	0.015	0.311	1.053	0.517	0.086	-0.289	0.279	0.391	-0.3155	0.3765	-0.17	0.625	0.3415	0.405	0.473	0.1315	0.2535	0.6995	0.2625	-0.5335	-0.1435	0.4985	0.7765	0.004666667	0.011333333	0.105333333	0.535333333	-0.0385	0.106	0.556333333	0.487666667	0.550666667	0.2865	0.0975	0.3125	0.368	-0.0435	0.196	0.2965	0.2925	0.0095	0.2815	0.078	0.522	0.311	0.4345	0.2295	0.2935	0.029	0.419	-0.1225	0.2835	0.082	0.165	0.0875	0.089	0.2805	0.089	0.1685	0.2235	0.1575	0.2415	-0.052	0.228	0.3705	0.583	0.1615	0.645	0.0425	0.1855	-0.098	-0.131	-0.3735	1.0465	0.1825	0.778	0.9545	-0.129	-0.733	0.078	0.4155	-0.2005	0.2545	-0.0365	0.435	0.471	-0.049	-0.032	0.5915	0.27	0.367	0.323	0.361	-0.386	0.518	0.5625	0.34	0.27	0.414	-0.0165	-0.073	-0.149	-0.2575	0.5485	-0.1395	0.048	0.6425	0.5925	0.4645	0.14	-0.02	0.2075	0.4385	0.3455	0.332	0.571	0.1155	0.6215	-0.147	0.687	0.0035	0.483	0.346	0.068	0.26	0.172	0.164	-0.455	-0.064	0.408	0.014	0.208	-0.048	0.452	-0.097	0.021	-0.056	0.0935	0.49	0.937	0.296	0.3035	0.2575	0.16	-0.0185	1.0625	0.25	-0.0825	0.6895	0.395	0.4625	0.2535	-0.0495	0.177	0.5265	-0.2885	-0.912	0.099	0.506	0.785	-0.0165	0.2565	0.0305	0.8265	1.1945	0.544	0.006	0.181	-0.2025	-0.0305	0.056	0.604	-0.1	0.285	0.153	-0.0855	0.047	0.405	0.374	0.243	0.1055	-0.0555	0.166	-0.451	0.4675	0.8005	0.5505	0.759	0.529	-0.2045	-0.4675	-0.485	0.067	0.1655	0.2755	-0.0935	0.0885	0.1765	0.1475	-0.488	1.107	0.504	0.1865	-0.0865	-0.353	0.312	0.0485	0.181	-0.4065	-0.7065	0.311	-0.093	0.187	-0.2235	0.5655
GAP43	-1.985	-3.164	-3.8625	-2.618	-3.593	-3.7795	0.0885	1.634	-0.37	-4.182	-1.371	-3.371	-2.853	-3.2415	-3.716	-2.504	-2.7095	-2.881	-2.316	-2.756	-2.092	-2.6615	-2.885	-3.6425	-2.6025	-3.83	-3.626	-2.8425	-3.6365	-1.9285	-2.1315	-3.5475	-3.219	-2.611	-1.998	-3.85	-3.3785	-2.9175	-3.531	-3.3385	-1.846	-4.687	-2.6235	2.278	-3.525	-2.8745	-0.161	-2.7105	-3.4705	-2.631	-3.9795	-1.72	-2.887	-3.4575	-2.2925	-2.696	-3.61	1.457	-2.8155	-1.072	-0.9235	-1.81	-2.7255	-2.426	-3.1445	-3.1215	-3.6925	-1.028	-2.32	-2.003	-2.8885	-2.7185	-2.305	-2.4715	-1.6715	-1.81	-1.487	-2.1695	-2.5685	-4.5955	-2.4075	-3.2935	-3.528	-2.6495	-3.6305	-2.16	-3.228	-2.7315	-2.743	-4.1335	-1.4785	0.094	-0.6585	-4.3125	-2.3455	-3.2305	-3.1905	-3.172	-3.3075	-3.3905	-3.01	-4.191	-3.815	-3.0745	-2.469	-3.4915	-3.5835	-3.682	-3.73	-3.2255	-2.611	-2.493	0.4285	-2.5845	-3.182	-3.5095	-3.028	-3.3585	-3.8	-3.349	-2.6255	-3.662	-1.664	-3.9855	-3.8315	-3.2885	-3.794	-3.2385	-3.593	-3.8195	-2.7135	-0.943	-3.227	-2.5865	-2.8305	-3.2065	-3.0965	-2.9305	-2.7585	-2.459	-2.6785	-2.2155	-2.8225	-2.0845	-2.728	-3.2095	-2.8295	-2.7355	-2.7165	-3.3805	-2.7895	-1.8695	-2.5205	-3.091	-2.8485	-4.06	-3.816	-3.0085	-3.238	-2.2185	-3.406	-3.98	-2.592	-3.529	-2.7005	-3.3565	-3.3115	-3.046	-4.2945	-3.469	-3.3825	-3.84	-0.5455	-3.089	-3.1455	-2.859	-1.844	-2.968	-2.771	-3.0905	-4.061	0.015	-4.061	-2.993	-2.693	-3.553	-1.356	-3.086	-3.4435	-4.4215	-3.5245	-3.357	-3.6925	-3.8735	-3.6995	-3.6505	-3.221	-3.5335	-3.992	-3.6325	-2.891	-3.2915	-1.9355	-1.4805	-2.128	-3.848	-4.3705	-3.131	-1.496	-4.6075	-3.682	-2.113	-4.1525	-2.623	-3.398	-2.636	-2.1235	-0.3205	-3.1345	-2.538	-1.9215	-3.3075	-3.378	-3.9725	-2.7125	-2.225	-4.449	-1.538	-2.584	-3.678	-2.8075	-4.061	-1.6265	-2.4065	-4.3215	-3.9465	-2.9835	-3.7775	-1.922	-2.8005	-2.8865	-3.808	0.0505	-1.9045	-4.656	-2.299	-3.8585	-2.962	-3.525	-2.531	-3.3165	-2.613	-3.8525	-2.9465	-2.9875	-2.242	-1.031	-2.075	-1.279	-2.4005	-2.288	-3.3575	-0.3525	-3.286	-3.1535	-3.4255	-3.7275	-3.749	-2.9835	-2.5595	-3.16	-2.46	-3.0495	-2.8555	-1.9785	-0.6165	-2.912	-4.0225	-4.0775	-3.275	-1.589	-3.2135	-3.7585	-2.812	-2.111	-1.467	-3.033	-3.746	-4.153	-3.804	-3.476	-2.8645	-2.4575	-2.7375	-2.4285	-3.6835	-3.8885	-2.209	-3.193	-3.6365	-3.7905	-5.0035	-2.2055	-0.8015	-3.887	-3.8975	-3.6495	-3.509	-2.5125	-3.7755	-1.964	-2.69	-2.9485	-4.1215	-2.464	-2.983	-3.2435	-3.872	-3.451	-2.628	-1.4435	-4.6025	-3.519	-2.459
PGC	-2.561625	-1.838375	-2.665125	-2.2875	-2.691125	-2.75975	-1.02	-2.197090909	-2.005375	-1.93425	-1.626875	-1.956625	-1.804	-1.815090909	-1.749375	-1.874545455	-1.865363636	-1.26525	-1.444090909	-1.503818182	-2.567875	-1.313181818	-1.252	-1.991	-1.407363636	-2.6035	-1.476375	-2.070625	-2.091625	-2.768	-2.596875	-3.0495	-2.568875	-2.449375	-2.07275	-2.563625	-2.427625	-1.896	-2.16925	-2.560375	-2.884125	-2.8395	-3.033625	-2.5515	-3.072	-3.141	-2.704	-2.395	-2.947	-2.3755	0.602375	-3.0635	-2.7085	-3.22825	-2.977125	-3.773875	-2.18625	-2.834625	-2.560875	-2.63875	-3.097375	-3.521625	-2.5685	-3.05075	-3.376375	-2.666125	-2.639625	-2.112375	-2.214125	-2.73125	-2.524875	-2.213625	-1.42675	-2.752125	-2.481625	-2.691375	-2.3565	-2.748	-3.162	-2.5965	-3.0145	-2.409875	-2.828625	-1.739875	-2.93	-3.079	-2.453875	-2.39325	-2.167875	-1.934625	-2.93275	0.401375	-1.870625	-2.710375	-2.68375	-2.6415	-2.35325	-2.512	-2.003875	-2.389125	-3.25	-2.466	-2.570625	-2.318875	-2.308375	-2.371875	-2.601375	-2.139375	-2.531	-2.334125	-1.804	-2.308625	-2.711125	-1.721818182	-2.928875	-2.744875	-2.18775	-2.94025	-2.7835	-3.02325	-2.320625	-2.86925	-2.753625	-3.183125	-3.293	-2.995375	-2.955	-2.241125	-2.54325	-1.801375	-1.730625	-1.8055	-1.956272727	-2.015909091	-1.793454545	-1.645181818	-1.548875	-1.621	-1.431	-1.581	-1.925545455	-1.351125	-2.28675	-1.428	-1.746875	-1.788625	-1.9075	-2.029	-2.1405	-1.839125	-2.1045	-1.82575	-1.649125	-2.412625	-1.8705	-2.494125	-2.0435	-3.112875	-2.084125	-1.116375	-2.113125	-2.149	-1.968375	-2.463625	-2.813625	-2.534875	-2.415125	-3.02375	-2.837	-2.519625	-2.74075	-2.985625	-2.9795	-2.7765	-2.877625	-2.897	-2.961875	-2.536625	-2.747375	-2.41	-2.7415	-2.670625	-2.065875	-2.258625	-2.16075	-3.056	-3.075625	-2.914	-2.8595	-2.3675	-2.88725	-2.434	-3.11325	-2.344625	-2.870875	-3.70225	-2.771125	-2.162625	-2.52475	-2.15575	-3.559875	-3.168125	-2.992375	-3.204	-2.100375	-2.4135	-2.788125	-2.204125	-2.844125	-3.1965	-2.875875	-2.9735	-2.451875	-2.953625	-2.88025	-2.70775	-3.2005	-2.713375	-2.440125	-2.556375	-2.6165	-2.135625	-2.5285	-2.387625	-2.81075	-3.06675	-3.205875	-2.951375	-3.041	-3.6805	-2.838875	-2.20475	-2.871	-3.028375	-2.838875	-2.670125	-2.815125	-2.866125	-2.35625	-2.829875	-2.98875	-2.59275	-3.144375	-3.3475	-3.545375	-3.167625	-2.467875	-3.077875	-3.508	-3.49425	-2.9185	-2.31675	-2.49275	-2.66225	-3.026625	-2.739375	-2.726	-3.396375	-2.8285	-2.798	-2.894625	-2.9715	-2.28775	-2.630375	-2.95425	-2.5895	-2.85275	-3.004875	-1.802375	-2.4525	-2.51	-2.81425	-2.79675	-2.809875	-1.89475	-2.812625	-3.128875	-3.010125	-3.39575	-2.714375	-3.1255	-2.95025	-2.772875	-2.859875	-2.73675	-2.832125	-2.111625	-2.19325	-2.673125	-1.88275	-2.458375	-2.9415	-2.362375	-2.74725	-2.12075	-1.679125	-2.22925	-2.13975	-2.2325	-2.840625	-3.209375	-2.91825	-2.846375	-2.841125	-3.4545	-2.925125	-2.302375	-2.48675	-2.832875	-2.477	-2.60275	-2.558375	-3.104125	-3.2425	-3.32925	-1.861875	-2.60575	-2.660625	-3.876875	-2.438875	-2.68875	-2.93475	-3.374625	-2.509875
RCVRN	0.1675	0.6505	-0.238	0.294	-0.032	-0.514	0.286	0.203666667	0.3895	-0.088	0.0795	0.371	0.307	0.121333333	0.4485	-0.056333333	0.121666667	0.8425	0.215	0.747	-0.29	0.656666667	0.182	0.051333333	0.583666667	0.093	0.73	0.173	0.2355	0.5125	0.586	0.3535	-0.2695	0.169	0.8355	0.2405	0.4285	0.794	0.5095	0.723	0.39	-0.5815	-0.318	-0.028	-0.7435	-0.1145	-0.068	0.436	-0.27	-0.333	2.251	0.269	-0.4905	-0.111	-0.671	0.1425	-0.0125	-1.2485	-0.044	0.3465	0.3625	0.2155	0.6405	0.461	-0.0495	-0.3515	-0.334	0.1755	0.715	0.114	0.8045	0.098	0.6075	1.18	0.3295	-0.1305	0.3675	0.561	0.0565	0.551	-0.1955	-0.085	0.5995	0.4995	-0.096	0.18	-0.219	-0.1995	0.0645	-0.2875	0.158	4.8975	1.038	-5.00E-04	0.8385	-0.2515	-0.4355	0.8025	0.027	0.2355	0.1325	0.5135	0.297	0.01	-0.145	-0.458	0.5505	-0.2235	-0.1485	0.0465	0.0775	-0.0875	0.046	-0.011	-1.5875	0.1055	0.329	0.16	0.1995	0.3295	0.5005	-0.9495	-0.5365	-0.134	0.1095	0.748	-0.316	-0.063	0.1465	0.153	0.34	-0.1015	0.047666667	0.181666667	0.12	0.064	0.4595	0.759	0.242666667	0.521666667	0.144	0.215	-0.064	0.4855	0.1175	0.306	0.2555	-0.2125	0.5325	0.1055	-0.0265	0.3475	0.3755	-0.016	-0.1735	-0.084	0.0065	-0.444	0.1515	0.125	-1.025	-0.121	0.167	-0.366	-0.096	0.603	0.3735	0.279	-0.264	-0.358	0.35	-0.108	0.575	-0.77	0.1875	-0.1725	0.3725	-0.0235	0.149	-0.6035	-0.338	-0.307	0.942	-0.789	-0.22	-0.045	-0.269	1.0355	0.0575	0.1885	-0.285	0.659	0.721	-0.4095	-1.1195	0.714	0.141	0.3145	-0.038	0.1905	0.385	0.126	0.363	-0.87	0.0415	0.2535	-0.062	-0.1405	-0.2775	-0.48	0.8175	-0.1775	-0.1075	-0.045	-0.0715	0.5575	-0.8095	-0.149	-0.3	0.147	0.0195	0.221	-0.215	-0.2615	0.394	0.014	0.0475	0.9215	0.0255	-1.0465	1.5915	-0.093	0.223	0.151	-0.2685	-0.89	0.248	0.203	0.242	0.003	0.3915	-1.1635	-0.5615	-0.0875	0.3515	0.16	-0.4095	0.049	-0.4325	-0.0565	0.4455	-0.1265	-0.346	0.1495	-0.181	0.0045	-0.405	0.0825	0.2445	0.1995	-0.0085	0.2045	-0.3535	0.362	-0.5245	-0.6725	-0.39	0.2705	-0.131	0.293	-0.1085	-0.3115	0.039	0.2825	-0.2035	0.3245	0.4175	-0.06	0.5595	-3.046	-0.1115	0.1735	-0.1035	-0.2705	0.2045	-0.306	0.093	0.07	-0.712	-0.2475	-0.117	-0.529	0.15	0.96	0.6595	0.9915	-1.1995	0.443	-0.636	-0.5895	-0.2535	0.191	-0.3135	-0.284	-0.489	0.2065	-0.0425	0.0015	-0.075	0.1	0.0945	0.1655	-0.122	-0.239	0.4555	0.489	0.079	-0.914	-0.3005	-0.3935	-0.2175	0.533	-0.314	-0.101
SNRPA1	-0.405	-1.72125	-0.958	-0.24725	-1.281	-1.14475	-2.219	-0.91	-0.99075	-0.423	-1.166	0.25075	-0.1795	-1.4248	-1.383	-1.2998	-1.06	-1.6905	-1.2142	-0.5304	-0.89275	-1.2294	-1.0166	-0.688	-0.3116	-0.343	-1.3855	-1.186	-0.63325	-1.8075	0.104	-1.517	-0.8085	0.318	-1.0415	-0.2715	-0.97025	-1.13125	-1.092	-1.585	-1.16675	-0.48325	-0.78375	-2.01775	-0.82375	-0.5615	-0.54475	-1.01675	-1.35025	-1.19025	-0.8095	-1.0895	-1.21525	-0.71075	-0.281	-0.8435	-0.108	-1.25425	-0.9315	-1.85475	-0.73825	-0.96475	-1.576	-0.69325	-0.7505	-0.6835	-0.2245	-0.819	-0.87275	-0.1395	-1.43825	-1.49225	-1.4595	-1.52025	-1.10925	-1.1175	-1.385	-1.536	-0.864	-1.2605	-1.0905	-1.05575	-0.74575	-1.3905	-1.281	-1.14475	-1.251	-0.953	-1.52975	-1.20825	-1.99775	-2.44575	-1.98	-0.20175	-0.85725	0.0425	-0.4295	0.7	-1.29425	-0.7595	-1.29075	-1.0825	-1.45675	-0.87175	-0.95325	-1.20575	-0.6535	-2.2765	-0.141	0.0875	-1.60175	-0.49825	-0.9115	-0.4644	-0.45375	-0.908	-0.07375	-1.25575	-1.07625	-1.70725	-0.6315	-0.82725	-0.055	-1.2215	0.45625	-1.03225	-1.244	-1.098	-1.5005	-1.494	-0.688	-0.51375	-0.992	-0.9574	-0.2656	-1.601	-2.1045	-0.5365	-0.5614	-1.0974	-1.1904	-0.81925	-1.48025	-0.12325	-0.48225	-0.2665	-1.141	-1.1785	-0.62925	-0.08175	-1.4815	-0.421	-1.2625	-0.533	-0.84825	-0.15925	0.90225	0.066	-1.1285	-0.7765	-0.62625	1.02525	0.15725	-1.47725	-0.3935	-0.288	-1.1345	-1.15575	-0.90725	0.012	-1.7115	0.06175	-0.81925	-0.63825	-0.13425	-1.331	-0.487	-0.36375	-1.15325	0.2645	-0.69275	-0.6235	-0.62325	-1.09525	-1.9995	-0.80325	-1.31775	-0.67175	-0.04075	-1.14525	-0.0405	-1.06075	0.222	-1.54125	-0.06925	0.09025	-0.15775	-0.661	-0.0165	-0.60075	-1.507	-1.10475	-0.75675	-1.22375	-1.2535	-1.36275	-0.33925	-0.92975	-0.87025	-0.99025	-1.04375	-0.62775	-0.335	-0.7235	-0.69425	-1.01275	-1.09275	-0.26325	-0.072	-1.75375	-0.477	-1.7615	-1.57575	-1.33025	-1.57275	-1.09825	-0.8025	0.1025	-1.037	-1.288	-1.546	-0.47325	-1.39125	0.27675	0.3615	0.08425	-1.356	-1.15025	-0.97875	-1.464	-1.1855	-0.963	-1.01025	0.6245	0.31875	-0.8695	-0.80125	-0.869	-0.1895	-1.2	-0.51475	-0.13925	0.52675	-1.14075	-0.79025	-0.962	-1.1785	-1.1265	-0.94575	0.5105	-1.89575	-1.15875	-0.7535	-1.345	-0.77775	-1.632	-1.53275	-1.311	-2.09575	-0.74125	0.03125	-0.4785	-1.49725	-0.413	-1.3	0.76825	-0.39875	-0.3185	-1.012	0.03025	-1.31425	-0.564	-0.5295	-0.64375	-1.31875	-0.31325	-1.27125	0.17175	-0.72	-0.32625	-0.77725	-0.03175	-1.541	-0.37225	-0.31275	-0.713	-0.8895	-0.524	-0.34075	-1.04575	-0.233	-0.7535	-1.28925	-1.04475	-0.28675	-0.1005	0.4235	0.056	-0.88375	-0.7675	-1.10625	-0.409	-0.456	-0.4955	-1.12625	-0.766	-1.3655	-1.00625	-0.47375	-0.296	-0.89625	0.11675	-0.4655	-0.59525
PIK3CD	0.0925	0.535714286	0.061857143	-0.069857143	0.476642857	0.150928571	-0.314428571	-0.345	-0.4495	-0.446785714	-0.770428571	0.324928571	-0.002642857	0.147210526	-0.246857143	-0.012421053	0.478421053	-0.271	-0.148842105	-0.049473684	-0.665285714	0.252894737	0.058631579	-0.365	0.083263158	-0.243214286	0.775142857	0.456214286	-0.347357143	-0.052428571	0.125857143	-0.6035	0.217642857	0.059	0.192071429	-0.1155	-0.290857143	-0.430285714	1.259285714	0.078285714	0.906428571	0.481714286	-0.517285714	0.675785714	-0.852785714	-0.262214286	-0.773714286	0.096071429	0.576571429	-0.187214286	-0.490785714	0.8705	-0.610285714	-0.440642857	0.5395	-0.147357143	0.277142857	-0.005214286	-0.556285714	-0.186857143	0.369642857	0.264571429	-0.474785714	0.132285714	1.561357143	-0.091071429	-1.480857143	-0.284071429	-0.697142857	-0.051357143	0.213071429	-0.640857143	-0.377142857	-0.008785714	-0.166428571	-0.498285714	-0.069285714	-0.543357143	0.526642857	-0.042857143	-0.281714286	-0.466928571	-0.221785714	0.218	-0.133	1.344714286	-0.681071429	-1.337	-0.7155	-0.015571429	0.182285714	-0.758357143	0.191785714	-0.784857143	-0.180214286	0.058357143	-0.258714286	0.061071429	0.134	-0.626357143	-0.783785714	0.023285714	-0.990285714	0.855928571	-0.043071429	-1.362071429	-0.5275	-0.466571429	-0.052214286	-1.301714286	0.300928571	-0.181	0.0325	-0.053315789	-0.372285714	-1.032285714	0.105928571	-0.429571429	-0.172785714	-0.173928571	-1.225642857	-0.156214286	-0.586857143	-0.294857143	-0.819714286	0.599142857	-1.099071429	-0.224428571	-1.323214286	-0.638857143	0.606071429	-0.335214286	-0.487842105	-0.014157895	-0.192157895	0.151368421	0.104357143	-0.280214286	-0.427421053	0.270947368	-0.389421053	0.019214286	0.176857143	0.373214286	0.375214286	-0.444714286	-0.172285714	-0.227857143	-0.433928571	-0.190285714	0.078714286	-0.423928571	-0.120357143	-0.354428571	-0.687571429	-0.6105	-0.154357143	0.2515	0.398714286	-0.040928571	-0.7435	-0.322928571	0.263142857	-0.389428571	-0.56	-0.010357143	0.622214286	-0.161571429	0.413928571	-0.699714286	-0.249714286	-1.8035	0.154714286	-0.062714286	-0.859785714	0.7565	0.529785714	-0.392785714	-0.2445	-0.463142857	-0.546714286	0.099285714	-0.7905	-0.028714286	-0.722285714	-0.499071429	-0.690785714	-1.2395	-0.799857143	-0.5285	-0.938214286	0.210571429	-0.775571429	0.033928571	-0.804357143	-0.275928571	-0.425571429	0.235714286	0.291928571	0.660142857	0.594642857	0.676142857	-0.102642857	-0.018214286	0.361714286	-0.146714286	-1.822	0.475714286	-0.593928571	-0.849714286	-0.3895	0.069357143	-0.423714286	-0.792142857	-0.225285714	-0.719642857	-0.120428571	-0.376785714	0.316142857	1.274357143	-0.590285714	-0.732571429	-0.549571429	-0.955071429	0.279714286	-0.590928571	-1.627928571	-1.031214286	-0.273285714	-0.659928571	-0.9015	0.127142857	0.102928571	0.442	0.188214286	-0.027571429	-0.2735	-0.640928571	-0.540357143	-0.554571429	0.053714286	-0.348714286	0.252357143	-0.175214286	-0.091642857	0.233785714	0.012214286	-0.097428571	0.166357143	-0.543071429	-1.447357143	-0.707	-0.914357143	-0.0245	-0.9695	-0.128928571	0.147857143	0.193142857	-0.318	0.114785714	-0.3625	-0.472285714	-0.905714286	1.003714286	0.035285714	0.066785714	0.919857143	-0.391357143	-0.457142857	0.295571429	-0.965285714	-0.153357143	-1.5225	-0.319142857	-0.608714286	0.224642857	-0.275785714	-0.523928571	0.1615	-0.751428571	-0.270714286	-0.487	-1.436571429	-0.074285714	0.401214286	-0.259428571	-0.680928571	-1.067214286	-0.314214286	-0.678428571	-1.123642857	-0.946071429	-0.183285714	-0.8215	-0.718928571	-0.275071429	-0.533857143	-0.864857143	-0.010714286	-0.454357143	-0.031857143	-0.196857143	0.087785714	0.407214286	-1.642642857	-0.057428571	-0.361214286	-1.108357143	0.197071429	-0.737285714	-0.793285714	0.039357143	-0.498071429	0.017714286	-0.567571429	-0.395214286	-1.593571429	0.484214286	0.120357143	-0.038857143	0.064	-0.276285714	-0.330571429	-0.070357143
AHSG	-6.10475	-6.02225	-6.371375	-6.2035	-7.7015	-5.915125	-3.8665	-5.599833333	-5.39475	-5.415625	-5.088375	-5.463	-5.38225	-5.146083333	-5.17825	-5.035583333	-5.032166667	-4.7415	-4.932166667	-5.396583333	-6.18825	-5.07625	-4.764666667	-5.12725	-5.155083333	-6.795375	-4.842375	-6.012625	-5.7995	-6.134625	-6.38375	-6.284625	-6.270875	-6.25225	-5.540875	-6.82425	-5.748875	-5.58125	-5.57175	-6.31325	-6.307625	-6.78175	-6.417875	-6.358375	-6.662625	-6.257125	-5.885375	-5.79725	-6.480375	-6.295125	-6.3865	-5.607125	-5.75075	-6.31025	-5.574	-7.505875	-6.026125	-7.01475	-6.383625	-6.672875	-6.20525	-7.09025	-5.8695	-6.556375	-7.034625	-6.381	-6.177125	-5.629125	-5.59725	-5.712375	-5.93325	-6.126375	-5.27825	-5.931125	-6.179375	-5.404125	-4.90775	-5.502125	-6.09475	-5.81925	-6.07375	-6.783625	-6.74525	-6.0885	-6.582625	-6.04725	-6.337	-6.10275	-5.7265	-6.232375	-6.640625	-3.704375	-5.911125	-6.150125	-6.142125	-5.388	-6.540625	-6.5245	-6.778875	-5.89025	-6.55275	-6.5595	-5.902125	-5.57975	-5.746625	-5.888375	-6.785875	-5.67475	-5.923875	-5.81575	-4.87825	-5.389625	-6.375	-5.212833333	-6.27375	-6.373125	-5.21325	-6.390125	-6.24	-6.505125	-6.075875	-6.3765	-6.111125	-6.840625	-7.024375	-6.548375	-6.53275	-6.759	-5.235875	-5.050125	-5.393625	-5.604625	-5.19075	-5.447166667	-5.254083333	-4.9445	-5.174375	-5.0475	-5.06575	-4.819833333	-5.28925	-4.77075	-6.180625	-5.33525	-5.0185	-5.32525	-5.36925	-5.747875	-5.72775	-5.12225	-7.038125	-5.48925	-5.413625	-6.13825	-5.594	-6.466625	-5.6615	-7.4035	-5.667625	-4.5465	-5.971625	-5.51675	-5.4425	-6.363875	-6.298625	-6.294375	-6.5365	-6.836125	-6.485375	-6.23275	-6.412625	-6.37725	-6.530875	-6.7115	-6.510625	-6.515375	-6.413625	-6.146125	-6.3915	-6.04825	-6.4505	-6.159125	-6.070875	-6.1935	-5.69475	-6.607625	-6.850375	-6.786625	-6.69325	-5.741375	-6.461625	-6.399	-6.35475	-5.83925	-6.345625	-6.6525	-6.4815	-5.627	-5.973125	-6.01525	-7.166125	-7.34175	-7.369	-7.1725	-5.800875	-6.156375	-6.5435	-5.80175	-6.494625	-6.525	-6.518625	-6.4925	-5.998375	-6.440625	-6.701875	-6.129625	-6.4455	-6.557	-6.3945	-6.302	-6.12225	-5.81375	-5.949625	-6.020875	-5.397	-7.11875	-5.549625	-5.939	-7.174875	-7.30925	-7.374125	-6.308	-5.980125	-6.718	-6.509125	-7.74425	-7.527875	-7.53525	-6.193625	-6.45475	-6.399	-6.1555	-6.565875	-6.786375	-7.042125	-6.546125	-6.29525	-6.748875	-7.256625	-6.768375	-5.920625	-6.22175	-5.824375	-6.493125	-6.04425	-5.897625	-5.867125	-6.724875	-6.320125	-6.1155	-6.2725	-6.43975	-5.78675	-6.255625	-6.75475	-6.115875	-6.36475	-6.4415	-5.6595	-6.5045	-7.28675	-6.302625	-5.493375	-6.1445	-4.332	-5.51525	-5.966	-5.836875	-6.198	-5.53225	-6.485625	-6.493	-6.31325	-6.2125	-6.02275	-6.65075	-6.76	-6.57075	-6.90925	-6.368	-6.389125	-6.81575	-6.7085	-6.843375	-6.110125	-5.90925	-6.112125	-6.192625	-5.946875	-5.458375	-7.053875	-6.8235	-6.465	-6.33975	-6.158625	-6.229375	-5.932375	-5.847875	-6.46975	-5.96075	-5.972	-6.14975	-5.725125	-6.800625	-7.000625	-5.641375	-6.61	-6.737875	-8.23525	-5.991875	-6.59275	-7.0345	-7.318375	-6.38575
KCTD1	3.1346	2.0625	2.3331	1.7928	1.0409	1.8536	0.1824	2.644615385	2.0602	1.3861	2.2064	3.7603	2.8866	2.130615385	1.0599	2.289615385	2.088153846	2.1457	1.806230769	2.851692308	2.7098	2.957153846	2.276076923	1.091615385	1.828923077	3.0423	1.2379	2.0954	3.4009	2.7349	2.4408	1.5985	4.1053	1.3373	2.3091	2.7844	2.2826	2.4488	4.4197	3.4044	1.3905	2.1378	0.0435	2.4988	3.5182	1.9847	0.4306	1.0907	1.6865	2.2502	1.8277	2.2704	4.0691	2.7105	1.6881	1.391	2.4314	3.0089	3.1203	1.8362	1.7437	2.4572	3.1195	4.8132	2.6473	1.8442	1.5593	2.5324	1.842	1.9108	0.4446	2.0786	0.828	2.738	1.8058	2.8973	1.2914	0.9757	4.1289	2.3937	1.0801	1.371	2.4069	2.8132	3.5727	0.5612	2.4308	3.1318	2.6135	1.3505	1.1286	1.589	2.1542	2.2753	4.8275	2.8769	2.6062	2.8223	3.0158	3.7737	3.6725	3.489	0.9769	2.458	2.8812	3.6193	5.0253	2.4644	1.9209	3.5815	3.9636	2.7178	0.7022	2.887769231	2.9941	3.1296	2.7663	2.5307	2.3507	1.924	2.3241	2.4657	2.622	2.3181	1.8727	2.0197	2.5053	1.9118	0.998	3.4421	3.3435	2.0445	1.134384615	2.200461538	2.638692308	4.047384615	1.0005	0.6959	1.873076923	2.679923077	1.316461538	1.8649	2.8983	2.5542	2.5559	3.0848	2.3185	2.4364	3.5244	2.7238	2.6214	2.5968	2.0567	3.639	1.7659	3.5062	3.554	2.2532	2.1522	2.1084	1.6134	2.1215	2.6073	1.2748	3.6417	3.2582	1.8886	3.0733	2.859	3.5572	2.2229	3.0645	3.1782	2.8369	3.2494	2.2168	1.9612	3.8203	3.4521	2.3769	1.3848	2.9969	3.1379	0.9127	1.3834	3.0987	-0.1571	3.299	2.8619	4.0147	1.3532	2.8987	3.4254	3.1475	2.7276	3.2336	2.012	2.7412	2.6223	2.202	2.8071	2.2918	3.6018	2.3071	2.828	3.1742	2.9479	2.7626	2.8569	3.837	2.7706	2.8737	2.7114	2.5312	1.3694	3.3188	0.9964	1.8872	2.3823	1.8281	1.381	2.0165	2.7843	2.5174	2.7281	3.3103	2.9653	1.9083	3.607	2.6848	2.695	3.8843	1.3312	2.662	2.6312	2.3498	2.0717	2.2348	3.0489	4.1122	2.6273	3.7275	1.0258	1.8283	1.9352	2.6336	3.3263	3.0533	0.9954	2.2392	0.9194	2.7082	2.329	2.0443	2.277	1.048	2.3672	2.7312	1.922	2.8524	2.0811	2.238	3.2492	1.5861	2.6947	1.3486	3.1343	2.3646	2.116	2.6448	2.3677	1.9841	4.3999	3.8098	-0.7465	1.9257	2.5216	2.3855	2.8098	1.4363	2.8315	2.2253	3.253	2.3133	3.3506	1.1707	3.0429	2.635	2.3908	3.3188	3.4503	2.6396	2.7659	2.1814	1.0644	2.8783	4.8409	2.4787	2.3312	3.9051	3.6033	3.1272	1.1002	2.3548	3.7798	2.5262	2.381	2.2073	3.2626	2.6254	2.3397	2.2484	3.3477	3.7108	2.5257	1.2614	2.197	1.6154	2.5678	2.6338	3.3291	2.5958	4.6866	3.0624
ALAS2	-3.128333333	-3.353666667	-3.661	-3.642833333	-2.46	-3.446666667	-3.055333333	-2.675111111	-2.8085	-2.864333333	-2.568333333	-3.067166667	-2.597166667	-2.334888889	-2.937666667	-2.387444444	-2.436777778	-2.386333333	-2.406666667	-2.700555556	-3.223833333	-2.666777778	-2.300444444	-2.701	-2.756333333	-4.575	-2.3355	-3.281	-3.021166667	-3.652166667	-3.997666667	-3.8815	-3.7465	-3.6005	-2.06	-4.080666667	-3.330666667	-3.008	-3.0675	-3.566166667	-3.7195	-4.807166667	-3.796166667	-3.6935	-4.311833333	-4.024	-3.540833333	-3.446	-4.2975	-4.021166667	-3.9875	-3.981666667	-3.414	-4.312333333	-3.9185	-5.463166667	-3.336166667	-4.897166667	-3.935	-4.533	-2.402833333	-4.671166667	-3.405	-3.744166667	-4.352833333	-3.579666667	-4.641833333	-3.7125	-3.029666667	-3.870666667	-3.627166667	-1.6395	-2.667333333	-3.5785	-3.625333333	-3.671	-3.554833333	-3.783833333	-4.375666667	-3.676166667	-3.8505	-4.04	-4.742666667	-3.808	-4.064	-4.042166667	-3.649166667	-3.752833333	-3.527333333	-3.803333333	-4.412166667	-0.539666667	-3.5895	-3.714333333	-3.4685	-3.2755	-3.932833333	-3.814666667	-4.102	-3.085166667	-4.192333333	-3.9945	-3.610666667	-3.097833333	-3.43	-3.5175	-3.953333333	-3.351666667	-3.718333333	-3.352166667	-2.736166667	-3.303	-4.238666667	-2.831666667	-3.716333333	-3.728333333	-3.024666667	-3.9735	-3.776	-4.628333333	-3.761166667	-3.674333333	-3.270333333	-4.135833333	-4.26	-4.36	-3.838	-4.695333333	-3.553166667	-2.613	-2.478166667	-3.004	-2.767888889	-2.844333333	-2.086	-2.231333333	-2.683333333	-2.7515	-2.143111111	-2.310888889	-2.746444444	-2.148166667	-3.592333333	-2.540166667	-2.758333333	-2.800333333	-2.762	-3.063833333	-3.3115	-2.883333333	-4.5285	-3.026333333	-2.516333333	-3.5385	-3.174166667	-4.327666667	-3.262333333	-5.000833333	-3.236166667	-2.089833333	-3.096666667	-3.344666667	-2.900833333	-3.637333333	-3.9595	-3.8655	-4.570333333	-4.218666667	-3.960333333	-3.484666667	-4.132	-3.809666667	-4.139833333	-4.475333333	-3.787666667	-3.945666667	-3.772166667	-3.794	-4.036166667	-3.461666667	-3.773333333	-4.056666667	-3.6605	-3.328833333	-3.165666667	-4.638	-4.977333333	-4.512166667	-4.633833333	-3.474	-3.656166667	-3.728333333	-3.937666667	-3.255166667	-3.6805	-4.349833333	-3.673166667	-3.168333333	-3.4695	-3.326833333	-4.569833333	-5.4575	-4.968833333	-4.9575	-3.029833333	-3.519166667	-3.830666667	-3.3955	-3.9965	-4.167166667	-4.152666667	-4.067166667	-3.414166667	-3.791666667	-3.648166667	-3.227333333	-4.179666667	-3.6685	-4.035	-3.992166667	-2.719	-3.384166667	-3.632	-3.067166667	-3.816166667	-4.4635	-4.486833333	-3.0975	-4.325166667	-5.741333333	-5.454333333	-4.139666667	-2.426666667	-3.664	-3.654666667	-4.726666667	-5.093166667	-5.347666667	-3.717333333	-4.059666667	-2.270333333	-3.530333333	-4.114833333	-4.222333333	-4.124666667	-3.785666667	-3.470333333	-4.125	-4.82	-5.117333333	-4.399	-3.506166667	-3.227833333	-3.721166667	-3.792	-3.275833333	-3.401833333	-3.751166667	-3.721333333	-3.6075	-3.446	-3.805666667	-3.840333333	-3.917	-4.286666667	-3.218	-3.6315	-3.910166667	-3.379666667	-4.059333333	-4.463666667	-3.798166667	-3.797666667	-4.251	-3.159	-3.958833333	-4.461833333	-3.924	-4.585166667	-3.925333333	-3.962666667	-3.938	-3.732333333	-3.8845	-3.875666667	-4.232333333	-4.228333333	-4.197666667	-4.49	-3.752333333	-3.694666667	-4.302333333	-4.375833333	-3.9855	-3.909666667	-3.725833333	-3.667166667	-3.7295	-3.441166667	-3.7105	-5.210166667	-4.419166667	-3.897	-3.9055	-4.442833333	-3.872666667	-3.614	-3.2955	-3.994333333	-3.785333333	-3.559333333	-3.707333333	-4.061833333	-3.918666667	-5.0775	-3.531	-4.445666667	-4.376666667	-5.428833333	-4.278166667	-4.460333333	-4.758	-4.317166667	-4.108
CCL24	1.1955	0.9855	0.118	1.2655	0.5575	1.1725	-0.226	0.048	0.273	0.6205	0.376	0.716	0.5955	1.668666667	0.567	0.822333333	1.336333333	1.5345	0.184333333	1.270666667	0.3505	0.891	1.731666667	0.838666667	1.186	0.1985	0.925	0.4885	0.5145	1.3905	0.556	0.3275	0.7545	0.4415	1.288	1.1045	0.181	0.749	0.783	1.934	-0.066	1.3745	0.493	1.7045	0.0235	0.1575	0.56	0.468	-0.0265	0.629	0.307	0.3235	0.69	-0.0545	0.3735	0.856	-0.2035	0.4435	0.253	0.938	0.183	-0.575	1.111	1.154	0.161	0.248	1.1815	0.467	1.0065	0.622	2.0405	1.215	2.7355	1.8905	1.3865	0.6475	1.092	1.617	0.0525	0.5585	0.7345	0.4495	0.729	0.239	1.0215	0.574	0.587	1.7555	1.46	0.565	1.6725	2.8405	0.9795	0.132	0.1805	0.6885	-0.127	0.42	0.394	0.179	0.901	0.4095	0.161	0.3745	0.4655	1.1585	0.7405	0.7525	0.159	0.785	2.1725	1.685	0.789	0.175	0.5585	0.51	0.606	0.1185	1.1975	1.26	2.1605	0.0715	0.789	-0.374	0.0795	1.2235	0.1585	1.4285	0.7595	0.7645	1.135	0.742	0.607333333	0.198333333	0.606	1.160666667	0.4615	0.4285	1.632	1.107333333	0.315666667	0.919	1.224	0.506	0.577	0.3865	0.818	0.762	0.2165	0.24	0.79	0.2455	0.3855	0.175	0.768	0.174	0.5265	0.1065	0.387	0.6035	1.255	0.2675	0.3205	0.685	0.2545	1.12	1.2665	-0.025	0.3945	0.847	1.7155	-0.14	0.2115	1.174	0.7305	0.569	0.4705	0.6665	0.425	1.1725	-0.0505	0.8285	1.5035	1.3105	1.3725	0.763	0.8045	1.206	0.8635	0.896	-0.4015	1.344	0.406	0.959	0.1855	0.1015	1.0325	0.692	0.0665	0.9535	0.44	0.1915	0.342	0.7565	0.6365	1.0995	0.31	0.1255	0.1695	-0.1965	0.0265	-0.105	0.442	0.856	0.0105	0.5195	0.1455	0.383	0.4	0.554	0.2995	0.7325	0.566	0.907	0.3995	0.471	-0.0355	0.2905	0.1225	0.0035	0.2315	0.5545	0.498	-0.2175	0.459	0.009	0.3795	0.045	0.0905	0.152	0.0295	0.3435	0.4175	-0.457	0.158	-0.0185	0.9	0.075	0.303	0.7185	0.6875	0.494	0.5575	0.598	0.1995	0.1695	1.049	0.163	0.46	0.9375	0.221	0.408	0.184	0.3935	-0.113	0.5585	1.307	0.4275	0.77	0.3525	0.7755	0.0685	0.682	0.0805	2.051	0.559	0.2135	0.306	0.472	0.7425	0.034	0.0405	0.303	0.0685	-5.00E-04	-0.228	0.4795	0.2585	0.49	0.458	0.543	-0.05	-0.0905	0.8265	0.117	0.148	1.2465	1.14	0.716	0.4245	0.8535	0.3675	0.5795	0.558	0.033	0.849	0.9705	1.0925	0.716	0.7065	0.659	1.3825	0.6225	-0.1185	1.0295	1.9425	1.419	0.6665	-0.0705	0.1555	-0.0385	0.459	0.0475	0.0365
ST6GALNAC1	3.94375	0.408	2.0085	2.40625	0.29	1.3965	-0.10125	-2.2706	-2.07975	1.8955	2.4945	0.11	0.961	0.3004	2.5065	0.9618	1.5274	1.7405	1.5514	1.7358	1.218	-1.6334	-0.2634	2.2988	-0.7012	-0.149	-0.9935	2.695	2.52825	1.615	2.0875	0.845	1.81525	-0.1425	1.81875	-0.64425	1.8905	-0.8395	0.50375	3.5785	0.715	0.84575	2.2485	0.08825	1.343	-0.578	2.917	2.22975	2.369	1.32525	2.62275	1.554	2.70975	0.72075	-0.7225	-1.4805	3.9725	-4.38075	0.704	0.72025	0.56925	0.202	1.89375	0.983	0.3645	1.06125	4.14075	0.776	3.1665	1.01375	2.069	-1.801	1.25175	3.74425	3.2715	0.78425	-2.03825	-1.624	-2.45875	-0.695	2.34925	1.198	-0.70425	1.32225	1.4705	-1.169	2.3635	2.5225	1.4105	0.53525	1.29125	-2.5465	3.105	2.704	2.7015	-2.0375	2.57875	1.403	2.875	0.8395	-1.339	4.1915	0.651	2.53025	-1.36625	0.41475	0.989	4.2745	2.57275	3.70525	-0.46925	5.82575	-1.214	1.111	2.31175	4.0965	3.22475	1.102	-0.26525	1.2605	4.167	2.23575	2.8585	0.563	1.93775	2.396	3.548	3.226	3.4565	-0.00225	-0.95175	0.05825	0.9718	0.2826	3.5878	2.3352	-1.24025	0.31325	2.5444	1.764	1.2692	0.23725	0.421	-0.4525	0.0475	2.389	-1.94575	-0.08575	1.656	-2.72475	1.11775	3.1205	2.83225	3.323666667	1.61675	2.99225	1.454	0.49775	-0.34225	0.034	1.999	0.55375	2.9975	3.8695	2.54775	2.1695	1.7535	1.3125	2.07225	2.759	2.05825	1.4155	2.2665	3.9405	2.41175	-0.3985	0.45675	1.46125	2.462	1.267	0.7765	2.11775	3.6945	0.6965	2.21175	-0.85475	-3.65625	-0.38475	3.42825	2.0685	1.37875	2.5085	3.14225	-1.13325	1.98675	3.2575	2.2	2.67425	1.32725	0.32575	4.39275	-0.1395	2.8645	3.41	2.1325	1.37125	3.772	1.033	2.78225	1.828	3.12175	2.698	1.3255	3.128	-0.9255	1.954	3.494	1.02425	2.36475	1.0465	2.522	-2.733	2.50275	0.59625	0.4015	-0.384	3.71075	4.01625	2.1355	-0.22575	3.1675	-1.619	0.64775	2.3075	3.99625	4.364	1.4315	3.41075	1.70225	3.346	-1.4475	2.11175	0.045	1.74525	3.4825	-0.95325	1.11075	2.893	1.99575	0.8635	1.34225	3.479	3.30425	3.85625	3.6015	2.12925	2.238	3.2275	3.726	2.8835	1.6615	3.32225	1.5205	1.2725	-1.0255	1.6115	1.298	2.89275	0.151	3.157	-0.079	3.42975	-0.97	2.92375	0.02925	3.3985	4.095	-0.32775	1.09025	3.42725	0.443	0.66775	1.3805	3.367	0.8695	2.3475	2.2915	1.9415	1.26175	-2.157	4.6105	2.9495	1.49225	3.7645	0.73725	2.68025	0.20775	1.4885	2.5845	1.45475	2.5195	-0.149	1.60625	1.1425	2.62325	4.15125	2.43	-1.3345	2.91875	2.11875	2.745	1.7305	1.91225	2.713	4.222	2.91225	2.6815	2.17175	2.034	0.87425	2.77125	2.10025	3.2225	3.48375
AFP	-4.999666667	-5.040666667	-5.189333333	-5.1245	-5.971	-5.4656	-1.661333333	-3.915625	-3.224666667	-4.206833333	-2.740333333	-3.330166667	-3.582333333	-3.677375	-3.518833333	-3.651	-3.34	-2.883666667	-3.69775	-3.434125	-4.489	-3.521875	-3.428375	-3.553	-3.45525	-5.062166667	-3.2445	-3.955833333	-4.131666667	-5.560166667	-5.085833333	-5.648833333	-5.394333333	-4.920666667	-4.794	-5.0275	-4.327666667	-3.7635	-3.813	-5.529833333	-5.310666667	-6.108833333	-5.579	-5.206	-5.3455	-5.734833333	-4.906833333	-4.738166667	-5.480333333	-5.102333333	-5.543833333	-4.685833333	-4.400833333	-5.0885	-4.8325	-5.789666667	-4.4405	-5.814	-4.853333333	-5.577833333	-5.195666667	-5.695833333	-5.052833333	-6.0528	-5.602666667	-4.695333333	-4.612333333	-3.197166667	-4.109833333	-4.472	-4.5502	-4.196833333	-4.334833333	-4.876	-4.851	-4.334666667	-4.1275	-4.7024	-4.864166667	-4.902333333	-4.8955	-4.602333333	-4.919166667	-4.816333333	-5.107333333	-5.245	-4.673666667	-5.062333333	-4.189666667	-4.495333333	-5.542666667	-2.245333333	-4.667333333	-4.8765	-4.735333333	-4.843333333	-5.3795	-4.846166667	-5.740166667	-5.082833333	-6.247333333	-4.869833333	-5.369	-4.9705	-4.846166667	-4.7235	-5.440333333	-4.408333333	-4.458	-4.277666667	-5.3434	-4.8628	-5.533	-4.08475	-5.644833333	-5.078	-4.494666667	-5.646	-5.1715	-5.659833333	-4.874666667	-4.8465	-5.5535	-5.0605	-5.467166667	-6.042333333	-5.103666667	-5.171333333	-4.1	-3.220833333	-3.741333333	-4.1265	-3.190125	-3.532125	-3.313125	-3.216625	-3.094	-3.310166667	-3.03975	-3.585875	-3.559875	-2.923833333	-4.832666667	-3.069333333	-3.454166667	-3.234333333	-4.006	-3.926833333	-4.086166667	-2.9345	-5.810666667	-2.786333333	-3.046	-5.571833333	-5.0285	-5.265166667	-3.963666667	-5.6235	-4.674666667	-2.876333333	-4.222666667	-3.794166667	-2.8935	-5.131166667	-5.422666667	-5.427	-6.179	-6.303833333	-5.895	-4.6025	-5.392	-5.62	-5.621833333	-5.427333333	-5.434833333	-5.65	-5.338	-4.985666667	-5.1615	-4.270833333	-4.561833333	-5.2795	-4.786166667	-4.992166667	-4.089666667	-5.671	-5.953	-5.383166667	-5.4165	-4.3175	-4.777166667	-4.790333333	-5.309833333	-4.1685	-5.484	-5.696666667	-5.2985	-4.098166667	-4.317666667	-4.478	-5.690833333	-5.360666667	-5.747333333	-5.7615	-4.236666667	-4.977333333	-5.0665	-3.589333333	-4.9525	-5.942833333	-5.5225	-5.421833333	-5.167166667	-6.010666667	-5.609666667	-5.1936	-5.576166667	-5.4885	-5.972666667	-5.390666667	-5.159833333	-5.176	-4.8015	-4.544	-4.208	-6.008	-5.240833333	-5.0815	-5.3715	-6.339833333	-6.511166667	-4.935166667	-5.398166667	-5.012333333	-5.349833333	-6.288833333	-6.6564	-5.646166667	-5.026333333	-4.995333333	-5.967166667	-4.962166667	-5.254333333	-5.807	-5.550833333	-5.3825	-4.621333333	-5.290333333	-5.8975	-5.4565	-4.8435	-4.385	-4.1445	-3.973166667	-5.768666667	-4.333333333	-4.4645	-5.653833333	-4.7625	-4.978166667	-5.143333333	-4.605333333	-4.6675	-5.089666667	-4.755166667	-5.303166667	-4.926333333	-5.658333333	-4.921166667	-4.452833333	-5.13	-4.353666667	-4.927666667	-4.909333333	-4.012833333	-4.580333333	-4.664666667	-4.678	-5.681833333	-4.207166667	-5.757166667	-5.3925	-5.3575	-5.003333333	-5.1105	-5.353833333	-4.890166667	-4.672333333	-6.002166667	-5.409166667	-4.297166667	-5.310666667	-5.135	-5.072333333	-5.097333333	-5.073833333	-4.782666667	-4.7535	-4.469333333	-4.298	-5.207666667	-5.749833333	-5.0315	-5.322333333	-5.366333333	-4.886666667	-4.569833333	-4.583833333	-5.187833333	-5.0816	-5.064	-4.851666667	-4.3435	-5.424833333	-5.0715	-3.519166667	-5.2785	-4.729333333	-5.663	-4.877333333	-5.639	-5.632833333	-5.797166667	-4.37
MAB21L2	0.231833333	0.750833333	-0.262166667	0.155666667	-0.233	0.399166667	0.172	0.04875	2.334666667	-0.029333333	0.485166667	-0.085333333	-0.682	-0.877375	0.532666667	0.4135	0.202375	-0.100166667	0.974125	-0.16875	-0.279833333	0.333375	1.325	1.116375	1.31125	-0.854666667	0.9115	-0.154	0.945166667	0.924166667	-0.397166667	1.478666667	1.129	0.4505	1.893	0.109333333	-0.172333333	0.760833333	0.5425	2.317166667	2.0615	1.4505	-0.461	0.919	-0.308	-0.215666667	0.8425	0.567333333	0.876833333	2.769666667	0.230166667	-0.373	0.2115	0.298333333	0.091	0.011	0.560833333	-0.496666667	0.488666667	0.563666667	-0.185666667	0.223166667	1.095166667	1.559666667	0.5525	0.5375	-0.3795	0.296666667	-0.945666667	-0.420833333	-0.584333333	-1.1275	1.642	0.650666667	0.649166667	-0.0915	0.9745	1.127166667	0.3285	-0.440666667	0.3555	-0.573833333	0.723	-0.1415	-0.1225	0.045833333	0.179666667	1.228333333	0.314166667	0.054666667	0.231	0.149833333	0.394	-1.275333333	0.085666667	0.337833333	-1.303	-0.956166667	0.7265	-1.725666667	-1.0005	1.270333333	-0.662166667	0.208	-0.074333333	0.818333333	1.218833333	0.128833333	0.184	0.207666667	0.327333333	0.041833333	0.388	1.187125	0.186333333	-0.431333333	1.362333333	-0.091	0.169833333	-0.007666667	1.227666667	-1.5135	-2.431333333	-1.974	0.021	-0.711833333	-1.127666667	0.158	0.113333333	0.370333333	0.783833333	-0.512666667	0.2865	-0.433625	1.373875	0.7805	0.231833333	-0.639166667	-0.907875	-0.389125	0.640625	0.906	-0.803166667	0.705833333	-0.520166667	0.059166667	-0.0135	-0.075333333	-0.245833333	1.922	-0.7495	0.068833333	0.110166667	-0.492333333	-0.328833333	-1.1845	-0.043333333	-0.033166667	-0.186666667	1.3165	3.2445	0.437	-0.070166667	0.0665	-1.059833333	-0.184833333	1.039666667	0.306	1.106333333	-1.628	-0.4535	0.102666667	1.448333333	0.7715	-0.405833333	1.6295	-1.205666667	-0.236833333	-0.247833333	-0.0575	-0.862833333	-0.057333333	-0.851	0.070666667	1.867666667	0.636833333	0.060166667	0.0465	0.454166667	1.263833333	0.344166667	0.7135	0.9325	-0.471	0.0565	-0.4755	-0.107833333	-0.490333333	0.862	0.5735	0.306333333	-0.146333333	-0.390166667	-0.314666667	-0.691833333	0.800833333	-0.091833333	-0.628166667	-0.670666667	0.528833333	1.682	-1.036666667	-0.738666667	0.710333333	-0.6595	0.399166667	0.398166667	1.0195	-0.993833333	0.431333333	0.473833333	0.529333333	0.559	0.480833333	-0.059166667	0.363333333	-0.242166667	-0.615833333	-0.079	-0.319666667	-0.178333333	0.024166667	0.414833333	0.531666667	0.586166667	-0.161666667	0.0545	-0.321666667	0.4955	0.530666667	1.2335	0.614333333	-0.054	-0.2575	0.434333333	-1.408333333	1.398166667	0.727	-0.086333333	0.359666667	-0.178166667	1.4585	-0.289666667	0.262166667	-0.635833333	-0.104833333	0.261166667	0.207833333	-0.1515	0.244166667	1.264	-0.471666667	-0.218666667	-0.413	-0.506166667	0.7535	1.481	1.4135	0.954	0.925166667	0.494166667	0.0115	-0.110166667	0.522833333	0.9075	-0.464833333	0.635833333	-0.538333333	0.461833333	0.424833333	0.220333333	0.063666667	-0.816333333	1.027	0.255666667	-0.311166667	1.010666667	-0.854666667	0.517666667	0.259833333	-0.3405	-0.413666667	-0.4395	0.063	0.211166667	0.364333333	-0.430833333	0.104	-0.240166667	-0.111166667	-0.105166667	-0.052833333	0.181166667	-0.357333333	-0.136666667	0.022333333	-0.106333333	-0.464666667	-0.283666667	1.638833333	0.056333333	-0.150166667	-0.090833333	-2.1175	0.417166667	0.4935	0.2715	-0.103333333	-0.6928	0.000166667	-0.409666667	-0.106833333	-0.1135	-0.075666667
ITGB7	-3.574	-2.98525	-3.70075	-3.80175	-3.9375	-3.26175	-2.45075	-3.7094	-3.74	-3.2985	-3.2715	-3.53725	-3.475	-3.0284	-3.41325	-2.329	-2.7942	-3.02725	-2.7946	-2.6478	-2.94925	-2.126	-1.1192	-2.952	-2.4162	-4.06	-2.77925	-3.3315	-3.786	-3.796	-3.872	-3.65425	-3.2755	-3.48875	-3.1665	-3.98225	-3.8815	-3.23025	-3.42725	-3.6765	-3.79475	-3.8375	-3.36175	-3.5235	-4.0655	-3.25925	-3.145	-3.15025	-3.591	-3.3515	-3.516	-3.60775	-3.4185	-4.07025	-3.7555	-4.852	-3.79125	-4.62375	-3.479	-4.2415	-3.2365	-3.9235	-3.34125	-3.8025	-3.42525	-3.37325	-3.919	-3.339	-3.43775	-3.656	-3.65625	-3.3305	-3.2445	-3.34125	-3.6795	-3.28125	-2.75525	-3.6215	-2.79975	-2.43675	-3.277	-4.058	-4.233	-3.51825	-3.716	-4.12825	-3.4215	-3.176	-3.0735	-4.03625	-4.40525	-2.19775	-3.9385	-3.51675	-3.88225	-3.5035	-3.54025	-3.71725	-3.74275	-4.226	-4.783	-4.08675	-3.6625	-3.041	-2.6	-3.36625	-3.9255	-3.37725	-3.2495	-3.37825	-2.39975	-3.42475	-4.29675	-3.22	-3.57225	-3.80475	-2.53075	-3.05875	-2.8305	-3.71	-3.80125	-3.3745	-3.514	-4.177	-3.772	-3.18675	-3.727	-4.4165	-3.0115	-3.46725	-3.338	-4.002	-2.6404	-2.9028	-2.6986	-1.9304	-2.74875	-3.3125	-2.2752	-2.233	-2.727	-2.81875	-3.41825	-3.019	-3.05675	-3.4715	-3.626	-3.62175	-3.77525	-3.3075	-3.87925	-3.55	-3.44525	-3.75775	-3.067	-3.83575	-3.7515	-4.597	-3.702	-2.64275	-3.35025	-3.69475	-3.658	-3.90825	-3.702	-3.64775	-2.71325	-4.53825	-3.5575	-3.45075	-3.71525	-3.974	-4.0285	-3.71275	-3.95425	-3.57	-3.31175	-3.84925	-3.963	-3.31025	-3.58425	-4.1995	-3.16825	-3.52225	-3.33325	-4.2315	-3.944	-5.004	-3.8885	-3.914	-3.87225	-3.59425	-4.0135	-3.741	-4.34525	-4.32775	-3.65675	-3.10075	-3.74425	-3.31675	-3.60675	-5.05725	-4.48925	-3.81125	-3.5005	-3.6965	-3.94625	-3.497	-3.9335	-4.12775	-3.7965	-3.7465	-2.7975	-3.8145	-4.347	-3.41525	-3.11675	-4.145	-3.74575	-3.31825	-3.313	-3.27875	-3.35	-3.37125	-2.98475	-4.269	-3.28475	-3.81425	-4.123	-3.99625	-4.63875	-4.1125	-3.84175	-3.754	-3.6175	-5.1415	-4.65275	-4.9465	-3.902	-3.8805	-3.185	-3.33575	-3.64075	-3.7175	-3.973	-3.95325	-3.37225	-3.635	-5.03925	-4.1445	-3.8695	-2.9385	-3.202	-3.5905	-3.612	-3.3595	-3.282	-3.89625	-3.64525	-3.52925	-3.09175	-3.38475	-4.1525	-3.61875	-3.7625	-3.14125	-3.863	-3.07625	-4.0145	-4.058	-4.0875	-3.8015	-3.41525	-3.47025	-2.7335	-3.544	-3.73725	-3.465	-3.60425	-3.59875	-3.47825	-3.5375	-3.77175	-3.274	-2.8845	-3.479	-3.98	-4.5425	-4.115	-3.9105	-4.1475	-3.70675	-4.40975	-3.85825	-4.023	-3.12525	-4.23975	-4.008	-3.1435	-3.52125	-4.60275	-4.49825	-3.903	-3.682	-3.87925	-3.4135	-3.4525	-3.408	-3.24125	-3.40975	-3.6035	-3.68375	-3.70475	-3.60075	-4.78025	-4.04325	-3.4295	-2.23825	-4.7255	-3.70525	-5.00425	-3.93975	-4.34475	-3.874
EPO	-2.979666667	-2.116166667	-2.9015	-2.666666667	-2.728333333	-3.0185	-0.201166667	-2.938625	-2.5275	-2.303166667	-2.1685	-2.566	-2.195333333	-2.40875	-2.503666667	-2.4025	-2.591	-2.103166667	-2.00425	-2.508625	-2.698	-2.266375	-2.201375	-2.1625	-2.2145	-2.5695	-1.8575	-2.282833333	-2.634166667	-3.120833333	-2.663166667	-3.281	-2.553333333	-3.322833333	-2.679333333	-3.644333333	-3.162666667	-2.419	-2.819	-3.042666667	-3.0695	-2.940333333	-2.760833333	-2.632166667	-3.0645	-3.385333333	-2.748	-2.560166667	-3.225	-3.1535	-3.473166667	-3.185333333	-2.694833333	-3.239	-3.242333333	-3.517833333	-2.697833333	-2.861833333	-2.604666667	-3.0265	-3.311166667	-3.251333333	-3.076333333	-3.101333333	-3.1645	-2.974166667	-2.8715	-1.180333333	-1.973166667	-3.224	-2.1518	-2.760166667	-1.8705	-2.512166667	-2.860166667	-2.388833333	-2.7975	-3.0495	-2.729	-3.089666667	-3.2965	-2.567333333	-2.002833333	-1.5715	-3.232666667	-3.113333333	-2.385166667	-2.785166667	-2.4245	-2.098166667	-3.462166667	-0.3802	-1.883666667	-3.049333333	-3.213166667	-2.897333333	-2.932833333	-2.468666667	-2.528166667	-2.4545	-2.7805	-3.080333333	-3.3685	-2.534833333	-2.897	-2.7615	-2.5425	-2.276833333	-2.8755	-2.888666667	-2.403166667	-2.295	-2.815833333	-2.303625	-3.567833333	-2.799166667	-2.902	-3.582833333	-3.073333333	-3.189333333	-2.729333333	-2.583666667	-2.945833333	-3.024	-3.2735	-2.796	-2.579666667	-2.688166667	-2.987833333	-2.506833333	-1.941	-2.209833333	-2.571125	-2.702875	-2.487375	-2.55075	-2.507333333	-2.2745	-1.996125	-2.298	-2.379625	-2.017166667	-2.6465	-1.6465	-2.340333333	-2.345833333	-2.654166667	-2.565333333	-2.568166667	-2.291333333	-2.4405	-2.032666667	-1.970666667	-2.611166667	-2.285166667	-2.518333333	-2.63	-3.095666667	-2.819333333	-1.888833333	-2.913166667	-2.621833333	-2.5485	-2.911833333	-3.0885	-2.894333333	-2.981333333	-3.256	-3.074	-3.022	-3.112333333	-2.842	-3.2805	-2.606833333	-2.5815	-3.189833333	-3.358833333	-2.967166667	-3.006333333	-2.602833333	-3.056166667	-3.315333333	-2.818666667	-2.823333333	-2.717666667	-3.08	-3.126666667	-3.279	-3.772166667	-3.257166667	-3.075	-3.107166667	-3.506166667	-3.0125	-2.796666667	-3.8925	-3.173333333	-2.991	-2.975833333	-2.729666667	-3.651333333	-2.8135	-3.345333333	-3.135	-2.646	-2.703166667	-3.101166667	-2.892666667	-3.263333333	-3.687833333	-2.950333333	-3.447	-2.621666667	-2.977666667	-3.066333333	-3.044666667	-3.264166667	-3.074166667	-2.607166667	-3.219166667	-2.783333333	-2.607166667	-2.803333333	-3.063666667	-3.225666667	-3.264333333	-3.5975	-2.766666667	-1.958333333	-3.367833333	-2.944	-2.412833333	-2.877	-3.269333333	-3.178333333	-2.857833333	-2.860833333	-3.132666667	-2.5995	-2.801333333	-3.303	-3.395333333	-3.958666667	-3.184166667	-3.225666667	-3.045666667	-3.076666667	-2.9745	-3.901333333	-3.484333333	-3.044333333	-2.582666667	-2.449666667	-1.5725	-3.250333333	-2.648833333	-2.990666667	-3.442666667	-2.809666667	-2.9755	-3.102833333	-2.8135	-3.434166667	-2.866833333	-2.904	-3.136166667	-3.285333333	-2.792833333	-1.9775	-2.860166667	-2.938666667	-2.882666667	-3.1205	-3.001	-2.609166667	-2.6405	-3.035333333	-3.028166667	-3.219333333	-2.497166667	-3.470333333	-2.593166667	-3.151333333	-2.7915	-3.313166667	-2.7725	-2.878166667	-2.5885	-3.341833333	-1.946333333	-2.832166667	-3.657	-3.041333333	-3.052	-2.1815	-2.074833333	-2.431166667	-1.926333333	-2.731833333	-3.168	-3.5715	-3.381833333	-3.13	-3.357666667	-3.274333333	-2.690166667	-2.795166667	-2.277166667	-2.774166667	-2.4585	-2.530666667	-2.556333333	-3.024333333	-3.4705	-2.921	-1.873166667	-2.851166667	-3.161166667	-3.435166667	-3.184333333	-2.588166667	-3.294666667	-2.839166667	-2.6285
TARS	-0.51225	-1.013	-0.2825	-0.2065	-0.413	-0.8705	-2.6475	-0.4514	-0.95675	-1.30825	-1.045	-1.41075	-0.60225	-1.4914	-0.534	-1.7916	-0.22	-1.4195	0.4306	-1.465	-0.915	-1.6494	-1.487	0.1316	-1.3314	-1.25975	-0.9215	-0.52725	-0.8265	-1.12425	-1.007	-1.33	-0.92625	-0.92575	-1.10875	-1.217	-0.12125	-1.05175	-0.22525	-1.2285	-0.24875	-0.83225	-1.273	-0.73	-0.18625	-1.737	-0.65525	-1.0595	-0.9785	-1.3715	-0.8335	-1.062	-0.765	-0.68375	-0.5635	-1.004	-0.94275	-0.49475	-0.43125	-1.31825	-0.6365	-0.77125	-0.78325	-0.85475	-1.13475	-1.4135	-1.38975	-0.56925	-1.53325	-1.705	-1.17825	-0.68425	-2.22025	-1.47625	-1.27975	-1.175	-1.15775	-1.49	-0.787	-1.07375	-0.732	-1.21725	-1.25525	-0.34925	-1.28275	-0.82275	-1.241	-1.546	-1.42125	-1.331	-1.08025	-1.19225	-1.3175	-0.795	-0.9525	-1.2415	-0.88125	0.09075	-0.8375	-1.22775	-0.57575	-0.82025	-0.72425	-0.59075	-1.0255	-1.40775	-0.6435	-1.96625	-1.02425	-0.7545	-1.633	-0.5285	-1.07175	-1.0316	-0.8805	-0.88725	-1.62425	-0.54525	-0.813	-0.566	-0.42275	-1.8275	-1.84825	-0.54875	0.06825	-1.35275	-0.96925	-1.34025	-1.16	-0.259	0.295	0.0685	-0.417	-0.5404	-0.7818	-1.6228	-0.40825	0.1035	0.5888	-0.5674	-0.9454	-0.5765	-1.0475	-0.62775	0.164	-0.4105	-1.49	-0.178	0.01975	-0.8445	-1.28075	-0.686	-0.90475	-0.1255	-1.53875	0.10475	-0.354	-0.71625	-1.09275	-1.12925	-1.22925	-0.16875	-0.56125	-0.18225	0.45875	-0.91075	-0.258	-0.31025	-0.125	-0.80325	-0.93525	0.24825	-0.27125	-1.2205	-0.57125	-0.20225	-0.46675	-0.13475	0.2795	-0.98475	0.594	-0.9245	-1.8095	-0.44425	-1.33425	0.4885	-1.67825	-0.33975	-0.98425	-1.0265	0.0625	-0.61475	-0.349	-0.68675	-1.865	-0.97475	-0.488	-0.44375	-0.5805	-0.891	-1.52125	-1.083	-0.65775	-0.98275	-0.21425	-0.048333333	-0.31275	-1.07275	-0.5145	-0.96375	-0.466	0.23375	-0.25375	-1.19925	-0.695	0.7075	-1.0725	-0.515	0.67325	-1.009	-0.9635	-1.267	0.16125	-0.6915	-1.4145	-0.665	-0.885	-0.51275	-0.771	-1.2205	-0.75375	-0.321	-0.27975	-0.951	-1.5175	-0.59425	-0.58725	-0.97975	-1.66525	-0.61	1.013	-0.929	-0.83	-1.025	-0.9845	-0.70875	-1.228	-0.32225	-1.36225	-1.0105	-0.169	-0.461	-0.03525	-1.10075	-0.8665	-0.44275	-1.066	-0.525	-0.05175	-1.20675	-0.171	-0.75625	0.0835	-0.79125	-0.433	-1.76775	-0.69375	-1.3445	-0.83725	-0.654	0.045	0.30725	-1.6875	-0.25175	-1.4095	-1.13975	-1.3615	-1.0685	-0.63125	-0.425	-1.223	-0.6315	-0.669	-1.023	-0.2825	-0.095	-0.7045	-0.904	-0.8105	-1.62175	-0.98625	-0.9005	-1.138	-1.1625	-2.0515	-0.2005	-1.371	-0.36925	-1.12575	-0.32075	-0.96275	-0.3975	-0.931	-0.92225	-0.97275	-0.935	-1.434	-1.144	-1.89975	-0.599	-0.72625	-1.6405	-1.12225	-0.198	-1.1165	-1.35375	-0.7295	-0.6255	-1.0075	-0.32275	-0.1605	-0.83075	-0.3815	-0.1985
ALDH4A1	-1.374411765	-0.579529412	-1.573	-0.314	-1.175941176	-1.785	-0.890823529	-0.013409091	-0.784705882	-0.580647059	-0.084529412	-0.847882353	-0.749117647	-0.096772727	-1.157647059	-0.555772727	-0.553909091	-1.075470588	-0.233454545	-0.852454545	-0.474882353	-0.196090909	0.175227273	-0.634136364	-0.755090909	-1.079588235	1.028941176	-0.259705882	-0.471647059	-1.864647059	-1.842705882	-1.383588235	-0.060411765	-1.196588235	-1.010058824	-0.920588235	-0.663058824	-1.329823529	-0.488058824	0.095058824	-1.045823529	-0.796117647	-1.083470588	-0.465647059	-1.492529412	-0.613764706	-0.554	-0.074941176	-0.976176471	-1.876	-0.863470588	-1.599352941	-0.943411765	-1.509529412	-0.453058824	-0.951705882	-0.256647059	0.957352941	-0.845588235	-1.386352941	-1.466647059	-1.304470588	-1.592764706	-1.335470588	-0.738117647	-0.352764706	-2.092352941	-0.649235294	-1.185588235	-1.175117647	-0.321	-1.108941176	-0.943294118	-0.257352941	-1.194117647	-0.590176471	-0.700647059	-1.465529412	0.131470588	-0.489705882	-0.908117647	0.480411765	-1.164058824	-0.796764706	-0.762588235	-0.923235294	0.964058824	-1.989411765	-0.279	-0.673470588	-1.266058824	-0.437	-0.774176471	-1.491882353	-0.195176471	-0.953294118	-0.175705882	-1.675294118	-1.674529412	-0.050882353	-1.490529412	-0.591588235	-1.012823529	-0.206294118	-0.475176471	-0.799352941	-1.622058824	-0.547823529	-0.954470588	-1.423588235	-0.801352941	-1.375941176	-0.696941176	-0.400681818	-2.125294118	-1.538823529	-1.932117647	-1.887529412	-1.875	-0.886058824	-1.560529412	-1.157588235	-2.225647059	-1.129117647	-1.334588235	0.200529412	-1.204647059	-2.296294118	-2.140647059	-0.754	-0.790647059	-0.968	-0.735727273	-1.180818182	-0.909545455	0.057727273	-0.526294118	-0.702882353	-0.720909091	-0.545409091	0.153772727	-1.182647059	0.465294118	-0.456	-0.949823529	-0.873882353	-0.811823529	-0.929352941	-0.907470588	-0.094470588	-0.975705882	-0.885705882	0.266941176	-0.910352941	0.162	-1.253411765	-0.212647059	-1.888294118	-0.236941176	-1.117823529	-0.796	-1.345588235	-0.928823529	-1.258352941	-1.274294118	-2.081	-1.172058824	-0.223	-1.413	-0.629705882	-1.349941176	0.162058824	-1.703	-0.569882353	-1.277588235	-1.611529412	-1.496235294	-0.898470588	-1.015411765	-0.610352941	-1.909	-1.146529412	-0.685176471	-0.808235294	-0.948882353	-1.362176471	-1.919823529	-1.768411765	-1.383764706	-0.269176471	-2.337117647	-1.519294118	-2.032588235	-0.811176471	-0.01	-1.253764706	-1.840235294	-0.228647059	-1.109470588	-1.365294118	-0.648588235	-1.160294118	-0.904764706	-1.386529412	-0.824294118	0.089117647	-0.872411765	-0.452823529	-0.853235294	-1.257294118	-2.003058824	-1.623588235	-1.126941176	-1.199470588	-0.706	-0.708176471	-0.748823529	-0.627117647	0.019294118	-0.982294118	-1.771352941	-1.181352941	-1.189823529	-0.821470588	-1.421823529	-2.339941176	-0.748647059	-1.903588235	-0.400882353	-1.843882353	-1.200529412	-1.005117647	-1.506176471	-0.607	-0.258235294	-1.718411765	-1.261176471	-1.112647059	-0.079470588	-0.682941176	-1.280764706	-0.998588235	-1.389764706	-1.094235294	-1.233588235	-1.205176471	-0.490176471	-1.471941176	-0.577117647	-0.823117647	-0.546941176	-1.321764706	-1.681705882	-0.670470588	-1.353588235	-1.702882353	-1.862647059	-0.809176471	-1.010764706	-0.573117647	-0.910294118	-1.964470588	-1.487	-1.593	-0.994	-1.857	-0.744823529	-0.528117647	-0.040764706	-1.333764706	0.368588235	-2.180411765	-0.825941176	-1.389529412	-0.411058824	-0.537411765	-0.816588235	0.071588235	-1.181470588	-1.287764706	-1.814058824	-0.557	-0.465176471	-1.500764706	-0.819647059	-1.370588235	-1.384941176	-1.763411765	-0.686764706	-1.481588235	-1.852058824	-0.955	-1.641882353	-1.669294118	-1.027294118	-1.317647059	-0.773176471	-1.308117647	-2.349235294	-0.124941176	-1.622	-1.080352941	-1.501117647	-1.182647059	-1.700529412	-1.491882353	-1.172235294	-1.007470588	-0.389058824	-1.997117647	-0.942882353	-0.791764706	-0.734823529	-2.344705882	-1.057529412	-0.854882353	-0.126764706	-0.257411765	-1.892058824	-1.917529412	-1.163529412	-0.695823529	-0.477764706	-1.351058824
GATA1	-3.235333333	-3.3175	-3.759333333	-3.4395	-4.5665	-3.293666667	-0.107666667	-3.055	-3.055333333	-3.217166667	-2.802666667	-3.239666667	-3.073166667	-2.644	-3.057666667	-2.80475	-2.628	-2.5485	-2.670375	-2.619875	-3.298833333	-2.5045	-2.275375	-2.861125	-2.38625	-3.713	-2.5375	-3.137666667	-3.264333333	-3.617166667	-3.2185	-3.883333333	-3.225	-3.648666667	-3.245333333	-3.580166667	-3.309666667	-3.100166667	-3.299166667	-3.314666667	-3.593333333	-4.238	-3.638833333	-3.099666667	-3.990666667	-3.7665	-3.248166667	-3.063	-3.79	-3.084333333	-3.359833333	-3.896833333	-3.1205	-3.7605	-3.384666667	-3.9885	-3.555	-4.190333333	-3.677666667	-3.774166667	-3.701	-4.503333333	-3.3645	-3.9055	-4.584666667	-3.633833333	-3.4025	-1.105666667	-3.132	-2.3495	-2.748833333	-2.974333333	-1.905	-2.807333333	-3.1905	-2.900166667	-2.355666667	-2.7285	-3.6815	-3.354666667	-3.7945	-3.679833333	-3.192	-3.082833333	-3.730833333	-3.679833333	-2.883	-2.9185	-2.691666667	-3.607	-4.121666667	-0.339666667	-2.963333333	-3.878	-3.6855	-3.4845	-3.473666667	-3.743	-3.686833333	-3.611333333	-3.997666667	-3.669	-3.522666667	-3.0145	-2.820333333	-2.7555	-3.922	-2.987166667	-3.506166667	-3.0605	-3.024666667	-2.687	-3.446333333	-2.89825	-3.7235	-3.525	-2.468333333	-3.817333333	-3.578166667	-4.049333333	-3.329166667	-3.784333333	-3.478	-4.016	-4.223833333	-3.656333333	-3.598166667	-3.000666667	-2.979	-3.105833333	-2.9975	-3.230833333	-2.96725	-2.88375	-2.708625	-2.812875	-2.993	-2.841333333	-2.40625	-2.477	-2.82975	-2.518666667	-3.350166667	-2.412166667	-3.094333333	-3.111166667	-3.2845	-3.276666667	-3.356	-2.932333333	-2.496	-2.823666667	-2.702833333	-3.375666667	-3.029	-4.076666667	-3.3085	-4.028833333	-3.680166667	-2.629666667	-2.6115	-3.2255	-3.193166667	-3.613333333	-3.282666667	-3.268166667	-3.4425	-4.0595	-3.622833333	-3.016333333	-3.4565	-3.627	-3.4335	-3.604333333	-3.283833333	-3.783166667	-3.812166667	-2.985833333	-3.162166667	-2.766666667	-3.323166667	-4.184666667	-3.8048	-3.1285	-3.177333333	-3.956833333	-3.833166667	-4.059333333	-4.1465	-3.1685	-3.616666667	-3.318833333	-3.667833333	-3.2075	-3.8155	-4.7225	-3.431333333	-3.224333333	-3.486666667	-3.556	-3.870166667	-3.462333333	-4.465666667	-3.702166667	-3.150333333	-3.093333333	-3.309	-3.2585	-3.5085	-3.96	-3.550166667	-3.7105	-3.673833333	-4.1115	-3.5985	-3.192833333	-3.708	-3.438333333	-3.515833333	-3.304333333	-3.1445	-2.809166667	-2.916666667	-3.431	-3.165166667	-4.2425	-3.358666667	-3.605833333	-3.786666667	-4.460166667	-4.132833333	-3.315333333	-4.178666667	-4.101166667	-3.666333333	-3.677	-3.545333333	-3.777333333	-3.723166667	-3.806333333	-3.5425	-3.562	-3.698666667	-3.892166667	-4.153833333	-4.179	-3.514166667	-4.0135	-4.487166667	-3.799166667	-3.614833333	-2.902333333	-3.284166667	-2.292666667	-3.715	-3.695666667	-2.955	-3.762333333	-2.917	-3.174333333	-3.8345	-3.485333333	-3.210833333	-3.559166667	-3.498	-3.4695	-3.6485	-3.490666667	-3.1505	-3.602833333	-3.8265	-3.135666667	-2.951333333	-3.3535	-1.885666667	-3.2195	-3.495	-3.476166667	-3.893333333	-3.046	-3.810833333	-3.665166667	-3.685666667	-3.135166667	-3.391166667	-4.0875	-3.536166667	-3.211166667	-3.977666667	-3.366666667	-3.563	-4.136666667	-3.731	-3.841166667	-3.129	-3.220666667	-3.609	-2.368833333	-3.033666667	-3.174166667	-4.289	-3.878666667	-3.053166667	-3.574833333	-3.904166667	-3.115833333	-2.869	-2.991	-3.021666667	-2.83	-3.075833333	-3.108833333	-3.252333333	-4.133166667	-3.738166667	-2.588166667	-3.403833333	-3.828333333	-4.617666667	-3.746833333	-3.7335	-3.984333333	-4.408833333	-3.667833333
SERPIND1	-3.162666667	-3.054	-3.465166667	-3.4675	-4.428	-3.012666667	-1.869666667	-2.838125	-2.841166667	-3.3135	-2.502	-2.877333333	-2.673666667	-2.368375	-2.726333333	-2.305375	-2.326875	-2.290833333	-2.552	-2.481375	-3.376166667	-2.220125	-1.878125	-2.492875	-2.46475	-4.366166667	-2.442166667	-3.4535	-3.599666667	-3.378333333	-3.504166667	-3.624833333	-3.425	-3.586833333	-2.714333333	-3.731166667	-3.1625	-3.248	-2.840833333	-3.3375	-3.434666667	-4.795333333	-3.560833333	-3.361166667	-3.6365	-3.529166667	-3.085	-3.101833333	-3.5465	-3.329833333	-3.545333333	-3.413333333	-3.788166667	-4.077666667	-3.461166667	-4.5165	-3.275833333	-4.689166667	-3.6745	-4.502833333	-3.359666667	-4.257166667	-3.111166667	-4.084666667	-4.510166667	-3.575333333	-3.707333333	-3.212333333	-2.7385	-3.061833333	-3.060333333	-3.0475	-2.248333333	-2.877833333	-3.150666667	-3.260166667	-2.9015	-3.583333333	-3.948333333	-3.2355	-3.304833333	-3.859333333	-3.618666667	-4.035833333	-3.441833333	-3.44	-3.280833333	-3.0245	-2.810166667	-3.461166667	-3.9255	-0.8175	-4.185166667	-3.508	-3.196666667	-3.4345	-3.607666667	-3.532666667	-4.011	-3.589333333	-4.311333333	-3.595	-3.076166667	-2.829	-2.919166667	-2.941333333	-3.7695	-2.802833333	-3.074166667	-2.643166667	-1.970666667	-3.164	-3.905333333	-2.891875	-3.399333333	-3.275333333	-2.3805	-3.539666667	-3.278833333	-4.318333333	-3.652166667	-3.742833333	-3.728166667	-4.154	-4.422	-3.957833333	-3.86	-3.934166667	-3.126833333	-2.514666667	-3.086333333	-3.285166667	-2.3905	-2.675625	-2.412125	-2.211125	-2.539666667	-2.647833333	-2.084	-2.033125	-2.59175	-2.296	-3.388166667	-2.6355	-2.425333333	-2.7215	-3.3875	-3.282	-3.664	-2.671333333	-4.076333333	-2.893166667	-2.805	-3.345833333	-2.721666667	-3.7425	-3.647833333	-4.8175	-3.524	-2.225666667	-3.058	-2.891833333	-2.820166667	-3.508833333	-3.723833333	-3.538166667	-4.598166667	-4.054	-3.509166667	-3.207333333	-3.707666667	-3.446166667	-3.638833333	-4.645	-3.459	-3.4865	-3.553166667	-3.1645	-3.5935	-3.262833333	-3.583333333	-4.007833333	-3.456	-3.293333333	-3.2135	-4.344166667	-4.478833333	-4.1885	-4.138	-3.253666667	-3.671333333	-3.469	-3.345666667	-3.183	-3.626833333	-4.5925	-3.488333333	-2.937166667	-3.327	-3.106166667	-4.251833333	-4.196333333	-4.547833333	-4.151166667	-2.956	-3.534166667	-3.566333333	-3.145333333	-3.625833333	-3.9775	-3.629	-3.735833333	-3.356666667	-3.777	-3.8	-3.230666667	-3.5475	-3.699166667	-3.507333333	-3.5305	-3.246166667	-2.703333333	-3.124333333	-3.151166667	-3.346	-4.326	-3.714	-3.807166667	-3.982333333	-4.061	-4.382833333	-3.574666667	-3.788	-4.120333333	-3.786333333	-4.776	-4.941666667	-4.736666667	-3.6405	-3.819	-3.470833333	-3.292	-3.737666667	-3.733833333	-4.420166667	-4.043166667	-3.573666667	-3.903333333	-4.4315	-4.395166667	-3.707666667	-3.199166667	-3.009333333	-3.470166667	-3.361333333	-3.102833333	-3.051333333	-3.724166667	-3.249666667	-2.994	-3.5365	-3.373833333	-3.363166667	-3.221	-3.7575	-3.479666667	-3.919666667	-3.894333333	-3.829666667	-3.646333333	-4.274833333	-3.377666667	-3.384	-3.760333333	-2.7125	-3.518666667	-4.047833333	-3.668833333	-4.110833333	-3.46	-3.597	-3.567833333	-3.4295	-3.241833333	-3.302	-3.585333333	-3.572	-3.714833333	-4.115	-4.7335	-3.488333333	-3.515333333	-3.867833333	-3.991	-4.393333333	-4.097666667	-3.597333333	-3.1155	-2.764333333	-3.341833333	-4.5405	-3.923666667	-3.366666667	-3.448	-4.0405	-3.095166667	-2.9405	-2.873	-3.368	-3.003833333	-3.057	-3.124666667	-3.5055	-3.931166667	-4.467833333	-3.080833333	-3.966333333	-3.770333333	-4.478166667	-3.521333333	-3.989166667	-4.2865	-4.069666667	-3.5895
HBE1	-4.765	-4.6908	-5.1079	-4.7809	-6.0648	-4.529	-3.0377	-4.393	-4.2492	-4.4272	-4.0417	-4.2988	-4.1029	-3.968692308	-3.9936	-4.076076923	-3.968692308	-3.8382	-3.771153846	-4.229692308	-4.7851	-3.914846154	-3.649538462	-4.147846154	-4.147076923	-5.5379	-3.7631	-4.784	-4.7202	-5.0455	-5.1154	-4.9465	-4.9968	-4.8982	-4.2484	-5.3648	-4.4716	-4.4878	-4.212	-4.9743	-4.9153	-5.6895	-4.9328	-5.2135	-5.3171	-5.0002	-4.7844	-4.5727	-4.9411	-4.2206	-5.1564	-4.3327	-4.6965	-5.0991	-4.4338	-5.9049	-4.7824	-5.9027	-4.9633	-5.4557	-4.7903	-5.6532	-4.6255	-5.1869	-5.4932	-4.8086	-5.2501	-4.4398	-4.3094	-4.3984	-4.4981	-4.7086	-4.2458	-4.6153	-4.9491	-4.4885	-3.9471	-4.4479	-4.7625	-4.5434	-4.6345	-5.3862	-5.7253	-5.0568	-5.0699	-4.7701	-3.981	-4.7965	-4.6651	-4.9513	-5.4465	-2.5397	-5.1584	-4.7531	-4.7054	-4.6844	-5.068	-5.0836	-5.3411	-4.8212	-5.6431	-5.2536	-4.5503	-4.2826	-4.5183	-4.5802	-5.4097	-4.1492	-4.4607	-4.1809	-3.8895	-4.5292	-5.58	-4.260230769	-4.9191	-4.9389	-4.1811	-5.0429	-4.9001	-5.4419	-5.0451	-4.9257	-5.0329	-5.3677	-5.5786	-5.1715	-5.2497	-5.5748	-4.2401	-3.9196	-4.3388	-4.3993	-4.048769231	-4.234615385	-4.154538462	-3.740615385	-3.959	-4.0452	-3.921	-3.787769231	-3.959230769	-3.7285	-4.8119	-4.0702	-3.853	-4.1264	-4.2067	-4.6192	-4.7481	-3.9672	-5.7741	-4.289	-4.1397	-4.9057	-4.3781	-4.9657	-4.6934	-5.9508	-4.5727	-3.3973	-4.7493	-4.2992	-4.1562	-4.9556	-5.1199	-4.9452	-5.3004	-5.5225	-5.0501	-4.7653	-4.9979	-4.8126	-5.2341	-5.6137	-5.042	-5.2087	-4.9104	-4.9297	-5.2165	-4.6272	-5.0113	-5.0193	-5.1171	-4.8525	-4.4446	-5.528	-5.5978	-5.5518	-5.4677	-4.5834	-5.085	-5.0118	-4.9397	-4.5007	-4.8587	-5.6177	-5.003	-4.3429	-4.6069	-4.6643	-5.8844	-5.8319	-6.1104	-5.5219	-4.3917	-5.0299	-5.1133	-4.3985	-5.0067	-5.2718	-5.242	-5.1203	-4.6272	-5.1726	-5.3357	-4.6321	-4.9581	-5.2755	-4.9045	-5.1616	-4.7577	-4.4732	-4.7525	-4.602	-4.2914	-5.7932	-4.5733	-4.7995	-5.6301	-6.0597	-5.622	-4.8649	-4.5984	-5.2776	-5.1575	-6.331	-6.1131	-5.4952	-4.8194	-5.2172	-4.8752	-4.8986	-5.1543	-5.1491	-5.6373	-5.0927	-4.9512	-5.4018	-5.8537	-5.8445	-4.799	-4.7408	-4.496	-4.7951	-4.8901	-4.4255	-4.6006	-5.2508	-4.7447	-4.9136	-5.0749	-4.9139	-4.9257	-4.838	-3.7553	-4.8924	-4.924	-5.3923	-4.9185	-5.1047	-5.8472	-4.75	-4.3281	-4.7035	-3.5775	-4.5634	-4.8073	-4.6954	-5.0316	-4.5443	-5.023	-5.023	-4.8869	-4.7991	-4.6886	-5.0587	-5.4453	-5.336	-5.4067	-5.2502	-5.0598	-5.4576	-5.5013	-5.4404	-5.2298	-5.0771	-4.9997	-4.9448	-4.3391	-4.562	-5.7279	-5.3614	-4.9931	-4.6339	-4.498	-4.8191	-4.7616	-4.4827	-4.841	-4.5812	-4.846	-4.8506	-4.6098	-5.3664	-6.1188	-4.6437	-5.6171	-5.0235	-6.5538	-4.9259	-5.45	-5.6122	-5.6201	-5.0158
RPL36	0.2565	0.099333333	-0.469333333	1.119333333	0.64	0.946333333	0.835166667	-0.59	-0.925666667	-0.042666667	0.012833333	0.506	-0.1335	1.60025	0.866833333	0.36825	1.050375	1.469166667	-0.147	1.184125	0.078833333	0.541125	0.9315	1.076625	0.758875	-0.506833333	0.315166667	-0.294833333	0.208333333	0.807166667	0.515666667	-0.103166667	-0.245666667	-0.114	0.274666667	0.659666667	-0.477	0.717166667	0.337	2.040166667	-0.7945	0.586333333	0.224	2.062166667	-0.013666667	0.0145	0.109666667	-0.048333333	-0.417	0.026833333	-0.2405	0.455333333	0.795166667	-0.228166667	0.362166667	0.271833333	-1.1665	-0.059333333	0.015666667	0.880666667	-0.362833333	-1.076666667	0.462833333	0.689666667	-0.173666667	-0.022833333	-0.365	0.2405	-0.377	0.087666667	1.436166667	0.424666667	1.636333333	1.112166667	0.687	-0.4285	0.583666667	1.220333333	0.145	0.090333333	0.3695	0.496166667	-0.196833333	-0.250166667	0.826166667	0.310166667	0.061166667	1.283833333	0.281166667	0.314666667	1.916	-0.437	0.001333333	-0.189	-0.454	0.246833333	-1.108	-1.029	-0.771833333	-0.2635	1.687333333	-0.3105	-0.081833333	-0.557	-0.145333333	0.2855	0.240333333	0.0965	-1.127833333	-0.179666667	0.698833333	0.559166667	-0.1365	0.053125	0.491166667	-0.456166667	-0.683666667	-0.221	1.3505	1.793666667	1.903666667	-0.4225	-0.036666667	-1.212333333	-0.070833333	0.562	-0.733166667	0.340833333	0.626666667	0.588833333	0.9045	0.2965	0.160375	-0.16125	-0.396375	0.817375	0.067333333	0.077333333	0.720125	-0.02375	0.074	0.2365	0.978333333	-0.248	-0.201833333	-0.3215	1.424333333	0.607833333	-0.721833333	-0.7175	-0.732333333	0.207333333	-0.4795	-0.691333333	-0.530333333	-0.804666667	0.486666667	-1.0325	-0.505	-0.385833333	0.3325	-0.7795	-0.0675	0.478166667	-0.0835	0.782333333	0.859	-0.4265	-0.106666667	0.391333333	1.705166667	-0.629833333	-0.386833333	0.270333333	0.2515	-0.180333333	0.090333333	0.092666667	0.315166667	0.5435	-0.5785	0.699666667	-0.043666667	0.496333333	0.841	0.266333333	-0.196166667	0.817	0.439833333	0.674833333	-1.078166667	0.940166667	-0.065	0.702666667	-0.724666667	0.342	0.789666667	-0.228	-0.704166667	0.014833333	-0.477333333	-0.4945	0.554666667	0.9045	-0.176833333	0.485	-0.501666667	-0.519	-0.499	-0.6825	-0.522	-0.1275	-0.202666667	1.140333333	0.064166667	0.113	-0.899666667	-0.078	-0.153833333	0.271166667	-0.505666667	-0.319	0.051666667	0.9965	0.836833333	-0.104333333	-0.196166667	-0.429166667	-0.835	0.169333333	1.456166667	0.315833333	0.145333333	-0.654166667	0.297	-0.951333333	0.303833333	-0.842333333	-0.4675	-0.33	-0.4535	0.078333333	0.173666667	-1.385833333	-0.100833333	-0.785833333	0.721166667	-0.240833333	-0.985666667	0.595166667	-0.471833333	-0.209	0.464666667	0.308666667	-0.751166667	-0.482166667	0.227	-0.364166667	-0.306	-0.233333333	-0.496166667	0.118166667	-0.779166667	-0.5375	-0.737666667	0.0465	1.2745	0.005	1.534833333	-0.304	-0.123166667	-0.599666667	0.535833333	-0.4965	2.602333333	0.083166667	-0.044166667	-0.697166667	1.042333333	0.222	-0.263666667	-0.725666667	0.063166667	-0.5825	-0.501166667	-1.017666667	-0.3825	-0.685333333	-0.0755	0.624833333	0.089	-0.555333333	0.190666667	0.043833333	-0.4075	-0.119333333	0.9925	0.388833333	0.359166667	0.280666667	0.812833333	-0.076	0.615333333	0.060333333	-0.141333333	-0.258166667	0.206666667	0.716	-0.331	-0.6635	-0.285	0.754	0.7605	-0.564666667	0.546	1.931333333	1.254666667	-0.527166667	-0.074166667	-0.366166667	-0.606333333	-0.101166667	-0.547833333	-0.9045
EXTL1	0.75725	-0.621	-1.67475	-0.58725	-0.366	-1.353	-0.02625	-0.8258	0.082	-0.3855	-0.94925	-0.74975	-1.12775	-0.5628	-0.88825	-0.8184	-0.7644	-0.07325	0.1458	-0.5266	-0.68575	-0.656	-0.4674	-1.0742	-0.379	0.50325	-0.3965	-0.65175	-0.281	-1.20875	-0.97025	0.05225	-0.70825	-1.4285	0.59625	-1.377	-0.79875	-0.58175	-0.8195	-1.7925	-0.03175	-1.08325	-2.119	-1.23875	0.5155	-1.60175	-1.31325	-1.285	-1.41325	-1.211	-0.95425	0.22925	-1.645	-0.0715	-1.406	0.27925	-1.05325	-2.5325	-0.812	-0.409	0.81775	-0.283	-1.912	-0.74825	0.181	-1.5445	-2.11475	-0.338	-0.56375	0.72075	-0.4	-1.536	-0.9525	-0.23225	-2.13225	-1.2855	0.541	0.54075	-0.5235	-1.9085	-0.98175	-0.52325	-0.6115	0.942	-2.11375	-1.5445	-2.207	-1.103	-0.956	-1.2305	-0.93775	0.8535	0.265	-1.57525	-0.47975	-1.5055	-1.361	-1.66625	-2.018	-0.468	-1.0235	-1.75775	-2.05025	0.0235	-1.6825	-1.21575	-0.0055	1.3305	-2.27975	-1.52225	-0.44175	-1.71	-0.833	-0.4542	-2.291	-2.035	-1.27125	-2.22475	-0.8925	-2.69025	-1.014	-2.13075	-1.88425	-1.72375	-1.97875	-0.80475	0.042	-1.9085	-2.09425	-0.75625	-0.4785	-0.29225	-0.8474	-0.8146	-0.7726	-0.4886	-0.2145	-0.4685	-0.6048	0.4266	0.8326	-0.608	-0.47125	-0.407	-0.25425	-0.63775	0.42075	-1.01125	0.0275	1.72675	0.14125	-0.5395	-0.31375	-0.4275	-0.3	-0.13725	-1.0905	0.73525	-1.36525	-0.605	-0.88	-0.99675	0.971	-1.15625	-0.17525	-0.697	-1.9385	-0.6005	-1.666	-1.527	0.65425	-2.2995	-1.02675	-1.32925	-1.957	-2.222	-0.51425	-0.362	-1.03425	-1.6075	-0.37925	-1.187	-0.7595	-1.771	-1.79	-0.6925	-1.3975	-2.0665	-2.0555	-1.60625	-2.00875	-0.00075	-1.2795	-1.4665	-0.54575	-1.439	-2.4165	-0.41	-1.735	-1.53675	-0.6685	0.3295	-1.08625	-1.01475	-0.93525	-1.2585	-2.3785	-1.52225	-0.949	-1.702	-0.21775	-1.1405	-1.515	-1.9805	-2.31775	-2.0675	-0.36025	-1.7875	-1.695	-1.67275	-1.2385	-1.2205	-1.8715	-0.807	-0.68925	-1.957	-1.5725	-0.9175	-1.12725	-1.8185	-1.338	-0.9305	-0.36975	0.69375	-2.056	-1.5085	-0.98525	-1.973	-0.84325	-0.139	-0.9925	-0.94275	0.4935	-1.363	-2.10875	-0.856	-1.90225	-0.12525	-0.90275	-0.65425	-2.22975	-2.2655	-2.54775	-1.54225	-1.45275	-1.1555	-0.9515	-0.45	-0.54825	-0.514	-1.73075	-1.8095	-0.63875	0.18425	-2.03775	-1.00125	-1.20075	-1.806	0.4975	-1.49225	-1.642	-0.2875	-1.20175	-0.54725	-0.32225	-1.267	-0.18475	-1.2665	-1.0485	-0.3995	-1.65175	-1.48025	-1.40975	-1.05725	-0.006	-2.4115	-0.73	-2.13775	-1.86875	-0.69225	-1.45175	-1.19075	0.6955	-1.89675	-0.3375	0.02425	-0.49975	-0.52275	-1.63275	-0.62775	-2.37625	-1.998	-1.38525	-0.8425	-1.44025	-2.28175	-1.2155	-1.7925	-1.774	-0.26175	-1.05025	-1.13375	-1.97825	-2.57475	-0.35875	-1.37125	-2.71775	-2.2125	-2.30675	-1.578	-0.84525	-1.916	-1.385	-1.14625
RNASE8	0.4	0.041	-0.171	-0.0975	-0.2075	-0.2465	0.1135	-0.236333333	-0.018	-0.129	0.162	-0.118	-0.1805	0.033333333	-0.023	-0.183333333	0.006666667	-0.1065	-0.265333333	-0.016666667	-0.1105	-0.109	0.067	-0.019333333	-0.038	0.196	0.0865	-0.228	-0.023	0.071	-0.036	-0.0925	-0.136	0.2665	0.107	-0.5655	-0.3925	0.119	-0.398	-0.0945	-0.5045	0.144	-0.071	0.12	-0.0575	-0.168	-0.294	-0.153	-0.226	-0.421	-0.611	0.105	-0.2365	-0.243	-0.022	0.238	-0.2525	-0.371	0.1575	-0.0345	-0.183	0.2015	0.6	0.156	-0.06	-0.2985	-1.0995	0.0705	-0.647	-0.697	-0.548	-0.212	0.027	-1.59	-0.6225	-0.5345	-0.0995	-0.2205	-0.243	0.0035	-0.05	-0.358	-0.1415	0.0405	-0.3315	0.1495	0.03	0.0075	0.446	0.1505	-0.06	-1.269	-0.6365	0.0665	0.794	-0.0285	-0.417	-0.0075	-0.0535	0.0105	0.174	-0.4885	0.102	-0.425	0.233	0.309	-0.7365	0.0735	0.3525	0.093	-0.0225	0.6	0.0785	-0.183333333	-0.1875	-0.0885	0.365	-0.002	-0.237	-0.269	0.1635	-0.213	0.3985	-0.8035	0.259	-0.289	0.0555	-0.2745	-0.245	0.097	0.186	-0.113	0.152666667	0.286333333	0.369666667	0.283666667	0.272	0.163	0.049	-0.098666667	-0.022666667	-0.014	-0.268	0.1695	0.059	0.183	-0.089	-0.1095	0.073	0.1325	-0.431	0.0225	0.0385	0.094	0.386	0.411	-0.024	-0.01	-0.0785	-0.1005	-0.3665	-0.237	0.1755	-0.792	0.05	-0.0135	-0.194	0.202	0.321	-0.1175	-0.151	0.1265	-0.142	0.2005	-0.0125	0.562	-0.1055	-0.2815	-0.206	-0.0745	0.1635	-1.791	0.198	0.035	0.0955	0.485	-0.6865	0.2445	0.5115	-0.4935	0.039	0.2245	-0.067	0.034	0.2325	0.441	0.4645	0.1655	-0.0355	-0.66	-0.1365	-0.066	-0.269	0.369	-0.036	-0.027	0.035	-0.1065	0.1095	0.168	0.2545	-0.1335	-0.6025	-0.1835	0.016	0.301	0.039	-0.2155	-0.0215	0.2425	-0.219	-0.078	0.2505	-0.0395	-0.259	0.296	-0.3575	0.643	-0.366	0.257	0.0845	-0.2345	-0.251	-0.037	0.437	0.104	-0.2255	-0.235	-0.195	0.356	0.037	-0.1485	-0.071	0.3735	-0.066	0.095	-0.0365	-0.091	-0.3365	0.18	0.0125	0.2595	-0.0075	-0.143	-0.128	0.588	0.401	0.2135	0.0505	0.0215	-0.3435	-0.0795	-0.2245	-0.304	-0.0075	0.016	-0.2755	-0.0975	-0.539	0.1705	0.136	0.0615	0.1465	0.6595	-0.1745	-0.1815	-0.1695	-0.5755	0.767	0.239	1.362	-0.2225	0.281	0.174	0.0155	-0.1265	0.541	-0.48	-0.065	-0.102	-0.8555	-0.041	-0.067	0.4315	-0.4835	-0.179	-0.4245	0.1415	0.0925	0.356	0.516	0.15	0.281	0.266	-0.176	0.071	-0.1625	-0.1085	0.6425	-0.216	0.4995	-0.113	-0.2615	-0.151	0.077	0.3845	0.4395	-0.084	-0.026	-0.12	-0.3075	0.211	0.0945	-0.211
SDF2L1	-1.072	-1.6445	-1.5365	-0.3185	0.314	-1.528	-1.016	-0.207	-2.645	-1.292	0.267	-2.2325	-0.965	-1.402	-1.673	-1.476333333	-2.135333333	-1.9195	-2.133333333	-1.318333333	0.8055	-1.902333333	-1.836333333	-1.209666667	-0.749333333	-1.0015	-0.4805	-0.601	-0.4495	-2.4565	-0.6925	-1.357	-1.119	-1.0135	-1.757	-0.318	-1.0135	-0.496	-1.106	-1.99	-1.4685	-1.0385	-0.4545	-2.8865	-2.2675	-1.65	-1.831	-1.0335	-0.309	-2.2315	-1.18	-2.258	0.3245	-0.384	0.7475	-1.79	-0.4915	-1.5435	-1.235	-1.7885	-1.271	-2.5985	-1.6395	-1.8885	-1.9625	-1.682	-1.183	-1.6035	-1.7785	-1.122	-1.9635	-1.7515	-3.0915	-2.2115	-1.7835	-2.4615	-1.0945	-2.6125	-0.185	0.68	0.627	-1.5075	-1.744	-0.128	-0.899	-1.5665	-1.1455	-0.899	-1.288	-1.5215	-1.858	-2.6385	-1.8195	-2.136	-2.1795	-0.8055	-0.5185	-1.235	-0.2605	-1.377	-2.8575	-1.53	-0.396	-1.606	-1.6675	-1.4915	-1.6035	-0.363	0.1475	0.1735	0.9285	0.21	-2.325	-1.810666667	-0.396	-1.4885	-1.219	-0.8785	-0.7065	-1.6565	-1.586	-0.565	-1.1725	-0.798	-0.4865	-0.574	1.4465	-1.5715	0.4605	-2.732	-1.2245	-1.757	-0.612	-1.296	-0.811333333	-0.433	-2.089	-0.708	-0.192	-0.222	-0.713	-1.3565	-2.3815	-1.275	-1.733	0.2025	-2.112	-2.184	0.024	-1.641	0.7655	-0.497	-0.603	-0.682	-1.5365	0.908	-1.4835	-0.6885	-0.8555	-1.28	0.4485	-0.895	-0.214	-0.271	-1.2795	-0.7365	-0.148	-1.691	-1.057	-0.131	-0.6115	-1.39	-1.982	-1.886	-1.053	-1.674	-1.0805	-0.224	0.6715	-0.205	-1.4155	-2.065	1.059	-2.165	0.574	-1.945	-1.864	-1.4825	-0.3775	0.211	0.6005	-0.412	-1.797	-1.4615	-1.47	-1.7125	-0.0895	0.847	-1.4435	-0.8375	-0.371	0.018	0.247	-0.987	-0.728	-0.296	0.113	-0.942	-0.265	-1.263	-1.434	-0.111	-1.56	-1.5605	-2.7705	-1.505	-0.4565	0.0185	-0.408	-1.978	-0.365	-2.3995	-1.5345	-0.8025	-0.1435	-0.2285	-1.108	-0.9445	-1.2025	-0.874	-2.6005	-1.754	-1.1915	-0.2515	-0.329	0.069	-0.957	-1.3145	-0.156	-0.0985	-1.091	-1.6305	-1.2085	-1.5895	-0.24	-0.5365	-0.8215	-0.938	-1.052	-1.187	-1.1975	-0.812	-0.2245	-0.0925	-0.147	-0.565	-1.2285	-0.762	-1.3625	-0.6905	-0.805	-2.0055	-2.8045	-1.3225	-1.9945	-1.1885	-1.3095	-0.871	-3.532	-1.273	-1.2775	-0.595	-1.128	-0.8185	-1.4165	-1.161	-0.061	0.8315	-0.996	-0.318	-0.414	-0.347	-0.7615	-0.556	-0.087	-0.7	-1.614	-1.3745	-1.486	-0.726	-1.15	-0.408	-1.118	-0.4635	-0.1965	-0.243	-0.8435	-1.157	-0.417	-1.325	-0.562	-1.6115	-0.1325	-1.185	-1.333	0.47	-0.793	-1.119	0.8005	-1.1315	-0.913	-1.8235	-0.55	-0.501	-1.123	-3.2925	-0.8345	0.0565	-1.2965	-0.607	-0.945	-1.147	-0.5005	-0.7685
LRIT1	0.2585	-0.043	0.142	-0.011	-0.2495	0.0395	0.162	0.189	0.2845	0.4485	0.2035	0.0635	0.4265	0.383	0.048	0.441	0.255666667	0.484	0.345	0.255666667	-0.2485	0.290666667	0.430666667	0.176	0.414666667	0.0055	0.4675	0.165	0.417	-0.086	0.1815	0.221	0.297	-0.055	0.4915	0.623	0.2505	0.4475	0.0455	0.123	-0.171	0.3155	0.6865	0.2785	0.0095	0.261	0.081	0.0875	0.2735	0.6635	-0.037	-0.409	0.2835	0.0165	0.381	0.1355	0.146	0.4365	0.0785	0.209	0.0835	-0.3775	0.419	-0.0465	-0.5715	-0.4625	0.5925	0.3715	0.895	0.6485	-0.8515	-0.2105	-0.111	0.907	-0.259	-0.5635	0.122	-0.368	-0.032	0.3415	-0.158	0.1675	0.476	0.1105	0.051	-0.1315	0.0045	-0.378	-0.547	0.299	-0.169	1.2795	0.2795	0.019	0.226	0.065	0.19	0.246	0.1625	0.3365	-0.3045	-0.004	0.0115	0.5105	0.2055	0.1855	-0.1435	0.4975	-0.0605	-0.055	-0.02	-0.482	0.2935	0.215333333	-0.34	-0.266	0.132	-0.303	-0.273	-0.297	0.5335	-0.2295	0.1355	-0.1965	0.1085	0.136	0.485	0.217	0.4155	0.137	0.3605	0.414	0.121333333	0.115666667	0.454333333	0.122	0.111	0.093	0.710666667	0.345333333	0.134333333	0.383	-0.026	0.2645	-0.0055	0.1235	0.031	0.1215	0.087	0.0315	0.1185	-0.0015	0.105	0.362	0.392	0.014	0.1895	0.0035	0.181	0.0685	-0.1095	-0.107	0.1515	-0.07	-0.3455	0.045	-0.0365	-0.026	-0.192	0.0695	-0.038	-0.286	-0.0485	-0.0455	0.3865	-0.229	-0.2	0.1555	-0.448	-0.1895	-0.5245	0.2785	-0.32	0.5375	0.5495	-0.2275	0.661	-0.0425	0.59	0.2035	-0.005	-0.458	-0.0025	0.055	0.034	-0.071	0.0555	0.5095	0.0585	0.3045	0.012	0.0195	-0.3485	0.2525	0.6415	0.251	0.0575	0.421	-0.073	-0.153	-0.1825	-0.165	0.242	-0.469	0.1375	0.425	0.307	0.24	0.2215	-0.145	0.0705	0.001	0.2595	-0.1765	0.021	0.3195	-0.085	-0.532	-0.542	-0.3685	-0.23	0.691	-0.2465	-0.0855	-0.109	-0.2	-0.1675	-0.036	-0.039	0.154	-0.101	0.0385	-0.3455	0.3895	-0.177	-0.226	-0.1995	0.0695	0.1805	0.3345	-0.0275	-0.138	0.039	0.0445	0.8325	-0.2225	-0.075	0.089	0.006	-0.0985	0.0285	0.074	-0.4275	0.2375	-0.2155	-0.359	-0.223	0.3135	0.083	0.1215	-0.158	0.1205	-1.093	-2.31	-0.2645	-0.05	0.037	0.135	-0.1525	0.19	0.164	0.0315	-0.175	-0.2805	-0.1455	-0.173	-0.1185	0.291	0.1865	-0.322	0.342	-0.0695	-0.094	-0.0425	-0.2955	-0.217	0.686	0.4615	-0.138	-0.333	-0.7985	-0.2385	-0.1415	-0.5155	-0.2955	-0.256	-0.258	0.1735	-0.22	-0.4155	0.0255	0.0325	0.002	-0.2695	-0.1085	0.6275	-0.26	0.1975	0.2435	0.2395	0.022	0.2525	0.1595	0.0625
SERPINA7	-5.591	-5.152666667	-5.224833333	-5.103666667	-5.953333333	-5.837333333	-0.972666667	-4.43375	-4.474333333	-4.487666667	-3.600166667	-4.4295	-4.461	-4.40725	-3.9445	-4.55125	-4.39625	-3.7655	-4.119125	-4.585	-5.845	-4.1415	-4.098625	-4.40025	-4.3945	-5.1395	-3.8165	-4.540833333	-5.106833333	-5.6025	-5.595166667	-6.1665	-5.513833333	-5.215166667	-5.448166667	-5.756666667	-5.267166667	-4.655333333	-5.134333333	-5.131666667	-5.498833333	-5.562666667	-5.431333333	-4.952333333	-5.302833333	-6.375333333	-5.353833333	-5.081833333	-5.5765	-5.4865	-6.035666667	-6.217666667	-4.911	-6.286666667	-5.671833333	-5.945	-5.279	-5.841833333	-5.102333333	-5.806333333	-5.952	-6.646	-5.4195	-5.810333333	-6.613166667	-5.732666667	-5.396333333	-4.1765	-3.7934	-5.226833333	-4.773666667	-5.11	-3.978166667	-5.25	-5.185333333	-5.066166667	-5.081666667	-5.444666667	-6.095666667	-5.552833333	-5.915666667	-5.411833333	-5.2714	-4.195666667	-5.6225	-6.099333333	-4.942666667	-4.893333333	-5.087	-5.007833333	-6.444333333	-4.0534	-4.142833333	-6.222666667	-5.659	-5.6785	-5.729666667	-5.905	-5.2345	-5.400833333	-5.926833333	-5.3225	-5.669333333	-5.394833333	-5.409	-4.896833333	-5.6136	-5.4625	-5.182833333	-5.4255	-4.081333333	-4.491166667	-4.944333333	-3.919875	-6.002833333	-5.828833333	-5.1125	-5.787333333	-5.896833333	-5.936	-4.7056	-5.814666667	-5.523666667	-5.933833333	-6.2325	-6.128833333	-5.533166667	-5.436333333	-5.612666667	-4.289833333	-4.1055	-4.357333333	-4.482875	-4.42325	-4.257625	-4.33525	-4.164166667	-3.939833333	-4.024375	-4.276	-4.44425	-3.574833333	-5.341	-3.623666667	-4.2585	-4.079833333	-4.887	-4.337666667	-4.5215	-3.842833333	-4.8712	-3.3745	-3.772833333	-5.145166667	-4.9454	-5.4915	-4.738833333	-6.040666667	-4.754333333	-3.583666667	-5.169	-4.406333333	-3.981333333	-5.4095	-6.182666667	-5.4065	-5.524333333	-6.185166667	-5.718	-5.508166667	-5.624166667	-5.898	-5.758833333	-5.216	-5.6005	-5.731333333	-5.9925	-5.161333333	-5.294166667	-5.042666667	-5.4855	-6.509166667	-5.420833333	-5.493833333	-5.122666667	-6.127	-6.8485	-6.086166667	-6.1165	-5.3995	-5.781666667	-5.7625	-6.1025	-5.4695	-6.0515	-7.011	-5.937666667	-4.905666667	-5.108166667	-5.399666667	-6.049	-5.399333333	-6.696	-6.3285	-5.167	-5.7285	-5.935166667	-4.706166667	-5.676166667	-6.250166667	-6.076666667	-5.9935	-5.605	-6.049	-5.585333333	-5.671833333	-5.837	-5.332833333	-5.381666667	-5.315333333	-5.228	-5.229166667	-4.934166667	-5.559333333	-5.600166667	-6.532333333	-6.1205	-5.482	-5.460166667	-7.281333333	-6.767333333	-5.2495	-6.066833333	-5.593333333	-5.5245	-5.057	-6.131166667	-5.895666667	-5.5635	-5.268833333	-5.952	-5.744833333	-6.084	-5.605666667	-5.993333333	-5.991	-5.5245	-5.661	-5.8035	-7.226166667	-5.611166667	-5.2075	-5.375833333	-4.383333333	-5.539666667	-5.2745	-5.290166667	-5.660333333	-5.226666667	-5.3345	-6.021333333	-5.489666667	-4.957333333	-5.550833333	-5.611333333	-5.816333333	-5.6925	-5.7475	-4.5345	-5.499	-5.246166667	-5.176666667	-5.531333333	-5.6535	-4.942166667	-5.424333333	-5.672	-5.571666667	-6.513166667	-5.222666667	-6.182666667	-5.511333333	-5.818	-5.371833333	-5.581166667	-5.330333333	-5.199333333	-4.561833333	-6.150666667	-4.478333333	-5.2205	-6.1675	-5.179166667	-6.007833333	-4.623666667	-4.721166667	-4.892833333	-4.664166667	-5.1745	-5.823	-6.072666667	-6.2435	-5.530833333	-5.894166667	-6.603833333	-5.6375	-5.318333333	-5.0265	-5.242333333	-4.852333333	-5.0435	-5.212166667	-5.962	-6.584833333	-5.8535	-5.346666667	-5.626	-5.387333333	-7.020833333	-5.191333333	-4.919	-5.581666667	-5.877333333	-5.328166667
SUSD4	1.622375	1.058	2.847375	0.118125	2.783	0.902	0.173875	1.8497	2.08725	-0.31675	0.180875	2.277	1.523875	0.7085	3.107625	0.0177	0.9422	1.18075	0.8785	-1.9879	2.319375	2.1503	2.3882	3.3398	1.2889	1.49825	-1.30025	2.2895	1.198875	2.0155	3.383	3.0165	0.740375	3.7605	-0.116875	0.60975	0.659625	3.009375	1.025875	4.354875	1.425875	-0.40875	-0.17825	-0.126375	2.900125	1.50575	0.416375	2.5135	2.209875	2.89575	0.657375	2.10225	1.972375	2.1615	0.241875	1.961625	2.943875	2.944	3.426125	0.041625	1.024625	1.612	2.227625	2.49725	1.27075	1.01925	3.151625	1.1315	2.8375	0.865	2.0965	0.901625	-0.689625	2.682875	0.209875	2.274625	0.903375	1.956625	1.98	-0.057875	3.708625	0.632375	-0.120571429	1.506125	1.886625	2.0335	2.058375	1.43575	3.059625	2.605625	-0.6735	0.8868	0.974875	3.825125	1.586875	0.255375	1.342125	2.611625	1.283125	2.5325	1.6275	3.579125	3.204875	1.703	1.649375	3.571375	1.19775	2.87075	2.812375	3.095625	0.9975	3.366625	3.068125	0.9852	3.54725	3.146375	0.456375	1.11425	1.874875	2.187	1.867125	4.379125	2.8705	2.3075	2.7785	2.76675	3.602	3.509375	0.02125	1.2925	3.333375	1.729625	2.7819	1.493	2.408	1.063	1.722375	0.004375	-0.0738	-1.6534	0.8775	0.31675	0.76525	3.016125	-0.30625	2.043	0.854	3.29175	2.601625	3.238875	1.532625	1.750875	3.046375	1.671875	-0.746875	1.66775	3.152	3.590625	2.44575	1.026125	2.50275	-1.851	3.500625	2.960875	1.462625	2.930875	2.481625	1.292	1.602375	3.10475	2.341625	2.812	2.99	1.73675	0.737375	3.009875	1.5475	1.751375	3.437125	4.858375	3.38825	0.691	2.433	1.1015	2.880375	5.172875	4.15875	-1.1895	1.298125	3.152625	3.887875	1.706875	0.077	0.03425	0.36525	2.446375	2.7165	2.157875	2.03975	-0.484375	2.6305	2.576125	1.97375	2.686625	2.08825	2.194625	3.85675	2.51875	2.187875	1.55775	0.885625	3.194125	1.86275	1.1305	1.361375	0.626875	2.231	1.78975	2.795375	3.266375	2.2065	3.82375	3.232	2.775875	2.88725	2.394	3.2835	3.278875	-0.3455	3.501	2.091875	0.608125	-0.69575	1.480125	2.80625	1.449875	2.287625	1.456125	2.12575	0.9455	1.392	2.22325	-1.062875	2.980125	2.173625	1.8225	2.282125	1.962375	2.34725	0.95625	3.11625	2.777125	-0.123625	0.46075	2.713375	2.17225	2.33875	2.5765	1.705125	3.63375	2.194	2.61725	3.98	0.746	3.275625	2.778375	1.9185	4.230625	0.924625	1.656125	0.217875	3.691875	2.897875	3.58475	-0.37775	2.74025	2.221125	3.041875	2.537	-0.086625	4.407375	1.765375	2.04975	2.780375	1.04975	2.82125	2.3105	4.092	2.418	3.419	3.00775	3.2725	0.838875	3.96025	3.928	2.413375	1.656	1.83975	1.407125	2.635125	4.426375	0.792375	2.407875	1.75	1.9995	4.762125	-0.75475	0.6085	3.854875	3.561125	0.982125	-1.8	2.212125	2.723375	2.212	2.741625	-0.93825	3.022875	0.634375	1.021125	1.664	2.300375	2.869625	2.528125
GFRA1	-3.404	-3.5718	-4.1846	-3.5687	-4.1376	-4.3604	-0.8259	-2.598923077	-1.6974	-3.5027	-2.6449	-3.223	-3.0324	-3.306923077	-3.1488	-3.324538462	-3.254538462	-2.5754	-1.701461538	-3.334692308	-2.6756	-3.032923077	-2.788923077	-3.465	-3.032692308	-3.9302	-2.65	-3.0624	-3.5785	-3.2459	-3.3702	-2.7636	-3.4668	-3.6384	-2.5104	-4.0469	-3.004	-3.1696	-3.5923	-3.8773	-2.8898	-4.5221	-4.128	-3.9115	-4.0749	-4.4624	-4.1919	-3.0478	-3.0197	-3.9803	-2.3112	-3.1418	-3.6046	-3.9208	-3.382	-3.7983	-4.0817	3.1225	-2.9503	-3.2502	-2.5449	-2.2218	-3.7191	0.3445	-3.8627	-3.4763	-3.9475	-2.1091	-1.9933	-3.3601	-3.68725	-2.8578	-2.5982	-3.4599	-3.375	-3.5561	-1.7438	-2.8385	-3.9721	-3.9678	-2.8461	-3.6299	-3.044333333	-2.0585	-4.7621	-3.3118	-3.8827	-3.5376	-3.5357	-3.4864	-4.1008	-1.1037	-2.1547	-3.2163	-2.792	-3.9717	-4.567	-3.7349	-4.3973	-2.7318	-1.0875	-3.9439	-3.9974	-3.5826	-3.8052	-3.6101	-2.8112	-3.5599	-4.0535	-3.8418	-3.0144	-3.3691	-3.4844	-3.176230769	-4.138	-3.5784	-3.6376	-4.5131	-4.0645	-4.684	-4.0642	-4.1097	-2.3749	-4.5031	-4.7895	-3.9625	-4.354	-3.8269	-3.643	-2.074	-2.963	-3.2342	-3.388384615	-3.292846154	-3.071538462	-3.065	-3.0093	-2.0226	-2.94	-2.759307692	-3.338769231	-2.4436	-3.332	-2.5194	-2.7357	-3.1032	-3.1719	-3.0349	-2.5007	-3.1002	-2.5273	-2.7657	-2.6678	-3.2685	-3.2429	-3.7475	-2.0806	-2.8866	-3.2203	-2.1054	-3.3964	-3.1576	-2.9829	-3.9263	-3.0398	-4.0215	-3.5569	-3.4279	-3.7954	-3.5238	-4.5043	-4.5341	-3.3384	-4.1544	-3.8667	-2.6472	-2.9817	-3.3836	-3.8334	-3.3028	-4.3941	-2.877	-3.2241	-4.038	-3.3145	-3.0258	-4.1699	-4.2967	-4.5217	-3.7781	-3.8477	-3.5781	-4.5635	-3.3144	-4.5377	-3.9411	-4.5222	-3.5164	-3.3241	-3.8894	-4.2458	-4.3365	-4.0494	-4.3819	-3.8017	-4.3432	-4.4573	-3.6154	-3.7819	-4.4314	-3.6117	-3.5969	-4.1759	-4.6827	-3.3315	-4.3442	-2.6608	-0.2772	-3.8709	-3.9361	-3.2999	-3.574	-4.0003	-4.2045	-2.9567	-3.9741	-4.0857	-3.424444444	-4.4674	-4.4973	-4.8481	-3.84	-3.3888	-3.1571	-4.2788	-4.1505	-3.3581	-4.4426	-2.4585	-3.1872	-2.613	-2.8958	-2.2796	-2.8167	-5.0422	-2.4107	-4.1323	-3.9047	-4.3252	-3.3627	-4.004	-3.7298	-3.8931	-2.8808	-3.7846	-3.9591	-2.6108	-2.7028	-2.2833	-3.4899	-3.8749	-3.9492	-3.3932	-3.8153	-3.9896	-3.702	-3.5474	-3.2838	-3.1829	-2.5508	-4.189	-2.1522	-3.4446	-3.523	-2.7034	-3.2986	-3.5428	-2.7647	-3.1592	-3.4846	-4.1934	-4.2706	-4.3412	-3.4991	-2.9884	-3.9311	-2.9249	-3.788	-4.3266	-3.6946	-3.5475	-3.9735	0.0733	-3.4189	-2.894	-3.5989	-3.6682	-2.1523	-3.519	-2.7609	-4.2088	-4.7555	-2.7485	-4.3497	-4.6057	-4.286	-3.7481	-3.8217	-3.8601	-3.3796	-3.6688	-3.8259	-3.8797	-4.5279	-2.494	-3.0274	-4.0746	-3.4931	-4.9743	-3.7705	-1.6447	-4.7593	-5.1312	-3.691
AQP5	3.906666667	4.851166667	4.0015	3.541666667	3.228833333	3.346833333	0.844666667	2.863875	3.462	3.913833333	3.747	3.575	3.4175	3.232125	2.785666667	2.776625	2.7705	4.009833333	2.911	3.01725	3.297333333	2.860625	3.631875	2.824375	1.664125	3.190833333	0.885166667	3.424833333	3.1465	3.796333333	2.542166667	3.744666667	4.284833333	2.943333333	4.2905	4.580833333	3.342833333	3.8985	3.264166667	4.424333333	3.9835	4.920833333	2.868166667	3.374333333	3.321833333	3.554	2.268833333	3.885833333	3.2845	3.743166667	3.870833333	4.397	4.003666667	2.423833333	1.854666667	3.399333333	3.967833333	1.283666667	3.480666667	3.412833333	2.978166667	3.03	4.198333333	4.779	3.377166667	3.606833333	5.265	2.655666667	3.985833333	4.067833333	3.3285	3.644	4.861333333	4.249666667	4.341	3.881	3.3825	4.021833333	3.199333333	2.595333333	3.969166667	2.686833333	3.189	3.324166667	3.0925	4.213833333	2.180666667	4.088	3.675333333	4.423833333	1.294833333	3.102833333	3.828666667	3.515333333	3.8375	3.746	3.583833333	3.970166667	4.399166667	3.141	3.425333333	3.333833333	3.0045	3.9005	2.525333333	3.968	4.2	5.288666667	4.710166667	4.873166667	4.985833333	5.4975	5.061666667	2.740375	4.014666667	4.547	4.2365	3.057833333	3.7355	3.038833333	5.225	3.045	5.1155	5.026	3.759	4.341166667	4.795333333	4.9985	4.169166667	2.3125	3.805833333	3.9365	3.128625	2.485125	3.549875	3.51	2.948	2.987333333	3.46525	3.276625	2.773	1.711666667	3.519666667	0.900833333	2.923	3.673	2.536833333	2.996833333	3.806333333	2.712	3.9255	3.927333333	3.487166667	4.205833333	4.069333333	3.1865	3.567333333	4.334333333	2.931166667	3.778833333	4.208166667	3.5365	3.347833333	3.9515	4.1155	3.980666667	5.197	4.408166667	4.196666667	3.951166667	3.942833333	4.770666667	4.306666667	4.6075	4.578833333	3.781333333	4.267666667	3.256666667	4.131333333	4.057333333	2.814166667	3.9205	4.417833333	4.111333333	3.493	4.298833333	4.483166667	4.426333333	4.439666667	3.691	1.995	4.3205	4.259166667	3.594833333	3.890333333	3.615166667	3.582166667	3.7535	3.300166667	3.688833333	5.178	3.275333333	5.052666667	3.282166667	3.973666667	3.696	4.525	1.519	4.074666667	2.957833333	4.482166667	4.068666667	2.487666667	3.676666667	3.691833333	4.412166667	3.715833333	4.025333333	4.257	3.269333333	4.228166667	1.600333333	3.3875	3.165166667	3.281	4.643333333	3.596333333	4.661	2.441	4.368833333	3.317833333	3.745166667	2.4585	3.311666667	1.874666667	3.708333333	3.869333333	3.930666667	3.832333333	4.320333333	3.299666667	4.232	3.433666667	3.932833333	4.255833333	3.863333333	4.151	3.467833333	3.476666667	4.305333333	3.277833333	4.096833333	2.471166667	4.223333333	3.645333333	2.817833333	4.542333333	3.121833333	2.373	4.484833333	4.127166667	3.647	3.648166667	3.769166667	4.131666667	3.063666667	3.089833333	4.5685	3.411333333	2.637666667	3.600833333	4.152166667	4.0025	3.983333333	3.709666667	3.823	3.992333333	3.375833333	3.187666667	3.846333333	3.622166667	3.927166667	3.975833333	3.944833333	3.5985	4.197333333	3.9635	3.546	3.525	2.368666667	3.770666667	3.192833333	2.721833333	4.186	2.965833333	3.158833333	3.604	4.053333333	4.207166667	4.288	2.245666667	3.676	3.7295	3.6805	4.661	4.9645	4.596333333	3.901333333	4.218833333	2.931	5.108333333	4.402	3.561333333	3.590333333	5.391166667	3.567	4.6405	4.059166667	3.037333333	4.538666667	3.655833333	4.001166667	2.8445	3.967666667
CPS1	-4.58	-3.74925	-4.0925	-3.90325	-4.951	-3.07625	-1.4575	-2.8758	-3.39225	-3.48375	-2.9535	-3.41475	-2.91	-3.24	-3.31975	-3.2278	-3.1512	-2.61775	-3.1166	-3.0436	-4.6725	-2.946	-2.7472	-3.2894	-2.9916	-4.62025	-2.476	-4.22375	-3.8185	-4.44775	-4.1925	-4.76325	-4.73925	-3.31725	-3.954	-5.08425	-3.83275	-3.6845	-3.80925	-4.6065	-4.20425	-4.5515	-4.7785	-4.25325	-4.57175	-5.0465	-4.145	-4.18125	-4.64775	-4.251	-4.70275	-4.20625	-4.38025	-4.835	-4.4945	-3.45575	-4.10425	-5.0125	-3.85025	-4.823	-4.46975	-5.0465	-3.83025	-4.9595	-1.7465	-5.055	-2.746	-3.72425	-3.9355	-4.313	-3.752	-4.10525	-3.6525	-4.252	-4.078	-4.14525	-3.79925	-4.52675	-4.86725	-3.53275	-4.2105	-2.7485	-4.24425	-3.5445	-4.821	-4.84625	-4.16625	-4.216	-3.93125	-3.8815	-3.943	-1.76575	-3.37375	-4.674	-4.3275	-4.6005	-3.655	-4.13275	-4.797	-3.90575	-5.20225	-4.34825	-4.34075	-4.1155	-3.90325	-4.13475	-4.23075	-3.78925	-4.14775	-3.55925	-3.853	-4.37275	-3.986	-1.9348	-3.10725	-4.66425	-3.61525	-4.6435	-4.5645	-5.04975	-4.1595	-5.21725	-4.1065	-5.1855	-5.75875	-4.46625	-5.14875	-4.96925	-4.16325	-3.2555	-3.42425	-3.35725	-3.3028	-3.3512	-2.9826	-2.6302	-3.1435	-3.0135	-2.5966	-2.7484	-3.4036	-2.70775	-4.0345	-2.73925	-2.96225	-3.2155	-3.76875	-3.37075	-3.45725	-3.24825	-4.5805	-3.11725	-2.91475	-3.96075	-2.352	-4.30875	-3.38825	-5.53025	-4.339	-2.87375	-4.20575	-3.3975	-3.3685	-4.275	-4.47925	-4.7025	-5.14	-4.2875	-4.6695	-4.50625	-4.85875	-4.88875	-4.86175	-5.2495	-4.5525	-3.98575	-4.525	-4.25425	-4.35925	-4.552	-4.56775	-4.33975	-4.24875	-4.48175	-3.98675	-4.6285	-4.35875	-4.869	-4.83175	-3.8385	-4.71425	-4.66825	-4.504	-3.99475	-4.36375	-5.39975	-4.69125	-3.735	-3.96925	-4.19625	-5.65075	-5.672	-4.9515	-5.27575	-3.574	-4.305	-3.7385	-3.664	-2.50675	-4.1455	-4.6735	-4.83425	-4.24425	-4.97625	-4.67725	-4.637	-4.51925	-3.99275	-4.564	-4.34325	-3.89525	-3.4245	-4.29975	-4.35825	-4.31925	-5.2705	-4.4615	-3.90525	-5.00925	-5.851	-5.634	-4.366	-4.83775	-5.35575	-5.13425	-5.20675	-4.75025	-5.40825	-3.30125	-4.255	-4.45225	-4.287	-4.6465	-4.8205	-5.03925	-5.06225	-4.44025	-4.917	-4.97725	-4.92725	-4.08675	-4.20375	-4.0135	-3.9825	-4.5935	-4.11825	-4.202	-4.7015	-4.1095	-4.28725	-5.098	-4.38075	-4.49225	-3.53175	-2.03025	-4.3795	-4.24925	-5.627	-3.539	-3.8785	-4.745	-4.0535	-4.35825	-4.326	-3.478	-4.19575	-4.748	-4.74925	-4.94475	-3.77025	-3.929	-4.4345	-4.3525	-4.262	-3.88625	-4.0395	-4.25675	-2.98125	-5.026	-3.9875	-4.042	-4.57225	-4.0295	-4.42525	-3.73025	-2.493	-4.07625	-3.784	-3.858	-3.6905	-5.6405	-5.1695	-4.1935	-4.56625	-4.9485	-4.74925	-3.56325	-3.94775	-4.22575	-3.6925	-4.403	-4.454	-4.30775	-5.7935	-5.343	-3.26125	0.47375	-4.50125	-6.045	-4.09225	-4.237	-4.6435	-5.63025	-4.4345
WNK4	-1.183166667	-2.461833333	-2.8635	-2.386333333	-3.332333333	-2.289333333	-0.159666667	-2.10925	-1.375333333	-1.928166667	0.373833333	-2.235166667	-2.000333333	-1.853875	-2.269	-1.792625	-1.464125	-1.892833333	-1.3865	-1.744375	-2.4835	-1.717	-1.056625	-1.9145	-1.638625	-3.047333333	-1.9515	-2.0445	-1.756333333	-2.188333333	-2.837833333	-2.322	-2.5125	-2.696166667	-2.179833333	-2.863833333	-2.676333333	-2.0895	-2.043333333	-2.638166667	-2.797666667	-0.926833333	-2.948166667	-2.655166667	-3.161333333	-3.068	-2.757666667	-2.465166667	-1.227333333	-2.534333333	-2.469833333	-1.384	-2.117166667	-3.106166667	-2.739166667	-3.048	-2.695333333	1.640666667	-2.759666667	-1.856166667	-2.901	-3.823666667	-2.712166667	-2.8585	-3.436166667	-2.720333333	-2.8915	-1.366	-2.486	-2.575	-2.4785	-2.253666667	-1.532166667	-2.416166667	-2.430666667	-2.247333333	-1.922	-2.0115	-3.038333333	-2.979666667	-2.149166667	-2.608	-2.286833333	-2.3965	-3.057	-2.703666667	-2.575333333	-1.9535	-2.1	-2.749333333	-2.694833333	0.209833333	-2.239333333	0.163333333	-2.7945	-2.633666667	-2.818833333	-2.882	-2.9395	-2.885166667	-2.843	-2.749333333	-2.7255	-2.046833333	-2.198333333	-2.428	-1.669166667	-2.4295	-2.743	-2.571333333	-1.535	-2.3395	-2.974333333	-2.131875	-2.600166667	-2.645666667	-2.241333333	-3.031	-2.959666667	-3.262833333	-2.429166667	-2.9045	-2.811166667	-3.356166667	-3.35	-2.363833333	-1.310666667	-2.588333333	-2.172333333	-2.027833333	-1.611333333	-1.891833333	-1.946	-2.0275	-1.78525	-1.897	-2.013333333	-1.934666667	-1.804625	-1.569	-2.120375	-1.8305	-2.721833333	-1.8465	-2.081833333	-2.113333333	-1.978833333	-1.500333333	-2.3225	-2.105333333	-2.182333333	-2.058	-1.933833333	-2.511166667	-2.105333333	-1.752166667	-1.411	-1.716333333	-2.344666667	-1.71	-2.094333333	-1.918333333	-1.6985	-2.667833333	-2.907	-2.803666667	-1.761166667	-3.295833333	-3.017	-2.1945	-2.865166667	-2.881833333	-2.7	-2.735333333	-2.8045	-2.996166667	-2.334833333	-2.517166667	-2.762166667	-2.353666667	-2.7165	-2.863666667	-3.109166667	-2.438333333	-2.068666667	-2.408333333	-0.238833333	-3.6455	-2.606666667	-2.517333333	-2.291166667	-1.9	-3.055666667	-2.357	-1.2435	-3.293	-2.705833333	-2.044666667	-2.659666667	-2.017333333	-3.292	-3.073833333	-3.285333333	-3.1545	-2.200333333	-2.441	-2.5075	-2.416	-3.024	-2.777166667	-2.637666667	-2.9595	-2.746833333	-3.088333333	-2.846666667	-2.6305	-3.109833333	-2.825833333	-2.6705	-2.938666667	-2.681833333	-2.295833333	-2.438166667	-2.551166667	-2.591333333	-3.319666667	-2.9985	-2.617833333	-2.8675	-3.284	-3.578666667	-2.768166667	-2.5845	-2.898833333	-3.020833333	-3.0495	-2.891666667	-3.163	-2.408166667	-2.706666667	-2.999	-2.273166667	-3.012833333	-3.222166667	-3.042166667	-1.990833333	-2.6145	-2.899666667	-3.793666667	-2.24	-2.709	-2.3135	-1.8015	-2.3555	-2.804666667	-2.895333333	-2.454166667	-3.333833333	-2.739666667	-2.623333333	-3.166833333	-2.869666667	-2.634	-2.6865	-2.385333333	-2.647833333	-3.043333333	-2.332833333	-2.033333333	-2.525833333	-2.6545	-2.789333333	-2.259833333	-2.7005	-1.7445	-2.368166667	-2.912	-2.701333333	-2.881666667	-2.448666667	-3.232833333	-3.0325	-2.808333333	-2.751166667	-2.761833333	-2.8225	-2.513166667	-2.5595	-3.253666667	1.299833333	-2.465333333	-2.987666667	-0.7135	-2.636333333	-1.322	-1.911166667	-2.134	-2.1595	-2.583166667	-2.683333333	-3.5755	-3.758666667	-2.296	-2.819833333	-3.194166667	-2.783666667	-2.405333333	-2.5145	-2.726833333	-2.174833333	-2.341166667	-2.513	-2.917333333	-3.264333333	-3.428333333	-2.532333333	-2.349833333	-3.1815	-2.691166667	-2.7175	-1.5425	-3.516	-2.405833333	-2.951166667
SLC27A6	0.45025	-0.66775	2.38725	0.29775	0.26925	2.88475	0.23825	0.8306	1.7555	2.0055	-2.00575	1.05125	-1.808	0.7216	2.33	0.3106	1.17	-0.6725	0.2266	-0.9024	-0.4245	-2.3228	-0.8672	0.4122	-0.5152	2.27375	-2.04625	1.76275	0.798	1.0665	0.2645	0.62425	2.1275	2.4645	-1.8185	2.119	-2.49225	0.18	3.28075	1.542	1.42125	0.54825	0.48875	1.8065	2.99675	-0.91625	0.40375	2.7745	-0.8365	-0.25825	-0.0735	2.27475	2.941	3.69825	2.1815	0.81725	-1.374	0.56475	1.28425	3.783	1.4675	1.4655	2.8705	-0.08075	0.09925	1.08375	3.709	0.003	-1.067	1.109	1.561	0.02325	0.712	2.20275	-0.80775	1.6205	-2.11425	2.8115	1.5875	-1.292	1.72075	1.464	0.78475	-0.2045	1.90925	2.49775	0.91675	4.1695	-0.765	0.322	3.0365	2.234	-1.42225	1.8345	2.46425	1.622	0.7705	1.341	3.84775	-0.836	3.12975	3.82	3.8545	-0.02725	1.317	2.56	0.273	2.9675	2.92575	2.7245	0.38225	1.08475	2.9035	0.3722	3.779	2.115	-0.95475	2.8115	1.43575	1.85925	2.02775	2.738	2.67025	2.96425	-0.942	2.38525	2.29225	2.5255	4.17925	2.32	-2.3075	-0.24125	-0.5366	3.539	0.3796	0.3116	-2.937	1.82225	-0.5666	1.4618	-0.7396	2.076	1.58925	0.21075	1.62025	4.47875	2.214	0.9085	0.59475	1.4935	-0.4195	1.10375	1.191	2.88825	1.69975	3.76925	0.41975	2.139	2.3995	0.54225	1.137	2.233	0.9585	1.96075	1.24125	5.08425	-0.99725	0.539	2.42075	-0.2425	1.266	0.93725	2.75325	3.272	0.1475	2.78525	2.29975	2.505	3.6045	0.66125	2.89025	0.08225	-0.532	0.21675	4.52925	-0.6385	1.98175	3.3875	0.224	-0.9785	3.536	1.77125	1.9695	1.249	1.699	1.4615	1.00175	1.27075	1.462	-1.9105	0.81125	1.61725	2.70575	-0.4475	0.442	2.726	4.95675	1.261	2.548	3.713	3.92	2.29525	0.5045	0.8625	-0.24075	1.15575	2.7685	0.0705	2.6855	1.76975	1.58625	2.25825	3.147	0.10275	1.7335	3.27125	0.665	2.16025	-2.088	4.5715	3.19425	2.7075	0.008	2.78675	1.75775	2.13575	1.3875	1.904	1.44975	-0.74775	0.7475	-0.12775	-0.05375	3.61375	2.32925	1.8075	0.5915	1.33275	2.765	4.0075	1.38675	0.929	3.51	0.6405	0.693	4.579	0.9565	1.1455	2.13775	0.5755	2.3025	3.295	0.40775	2.7795	1.3215	0.2165	3.17025	-0.1925	1.3785	2.23125	3.679	2.94375	0.9365	2.37425	-0.4985	1.1855	2.03525	1.431	2.745	2.8755	1.86325	0.758	2.0765	2.456	1.4015	-0.271	0.77975	0.9965	1.32	2.7705	2.12975	2.086	1.741	-1.01625	0.05	1.696	0.07425	1.61475	0.1435	2.02675	2.49825	1.29575	-0.12425	2.4875	1.7235	1.585	-3.004	-0.464	2.7595	1.4535	1.801	-0.22425	0.892	2.64175	0.9485	-1.3285	-1.66675	2.52625	2.15	1.0415	1.55875	1.688	-0.091	0.47175
KCNQ5	0.484	0.1115	-0.4955	-0.2005	-0.1175	-0.55	0.2255	0.170333333	0.135	0.246	0.1875	0.3215	0.159	0.472666667	0.1295	0.168	0.492666667	0.926	0.325333333	0.457333333	-0.3285	0.435666667	0.760666667	0.077	0.725666667	0.1495	0.8115	0.412	0.341	0.4225	-0.328	0.0325	0.0025	0.404	-0.01	-0.094	-0.09	0.1445	0.3825	-0.0135	0.32	0.045	-0.4125	0.241	-0.042	-0.2545	0.235	0.346	0.0925	-0.1795	0.0275	-0.0955	-0.45	0.038	-0.8435	0.614	-0.106	-0.3325	-0.015	0.226	-0.2555	-0.3865	-0.1735	-0.2745	0.0705	0.252	0.0515	0.4275	0.165	-0.289	-0.456	0.007	0.2075	-0.305	0.3145	0.0875	0.5765	0.4485	-0.279	0.0475	0.125	-0.0605	0.6605	0.479	-0.444	1.0555	-0.0295	0.4935	1.2575	0.085	0.3425	0.287	0.0855	-0.1885	0.2165	0.211	0.1205	-0.0945	0.016	-0.4495	-0.704	0.4605	0.0685	-0.469	0.4245	0.308	-0.166	-0.202	-0.422	-0.186	-0.2395	-0.3655	0.0105	0.345666667	0.0935	-0.254	-0.0975	-0.0695	-0.1935	0.111	-0.0005	0.0505	-0.1405	-0.3775	-0.3	0.134	0.166	0.166	-0.585	0.306	0.455	0.3085	0.274	0.162	0.339666667	0.43	0.3635	0.469	0.758	0.509666667	0.103666667	0.4395	0.219	0.197	0.2395	0.0815	0.074	0.3565	0.0305	0.797	-0.0495	0.172	-0.1455	-0.0225	-0.003	0.341	0.3235	0.0785	0.0245	0.0385	0.549	0.0895	0.058	-0.1765	-0.4145	-0.1215	0.1415	-0.3255	-0.495	-0.1335	-0.0505	-0.3485	-0.3455	0.121	0.126	-0.2125	-0.5675	-0.066	0.1215	-0.0955	-0.0575	0.114	0.058	0.5485	0.3005	0.019	-0.0755	-0.0105	0.178	0.292	-0.075	0.2525	-0.2155	0.4375	-5.00E-04	-0.5445	-0.0005	0.495	0.1645	0.1985	-0.2175	-0.253	-0.041	0.265	0.284	0.133	-0.0565	0.2795	0.2705	0.201	0.0655	-0.1065	-0.268	-0.426	0.121	-0.4255	0.463	-0.4575	0.137	-0.069	0.113	0.13	0.332	-0.275	-0.4835	-0.206	-0.5755	-0.5125	-0.534	-0.3285	-0.069	0.0285	-0.2725	-0.0865	-0.069	-0.1765	0.0675	-0.099	-0.26	-0.01	-0.302	-0.4905	0.108	-0.0275	-0.22	0.13	0.071	-0.161	-0.3105	-0.0055	-0.867	-0.0575	-0.0415	-0.0735	-0.6075	-0.2005	0.1935	-0.4145	0.211	-0.346	0.0945	-0.1255	-0.24	-0.089	0.1325	-0.177	0.5965	-0.014	-0.1175	-0.156	0.926	0.2685	0.8565	-0.482	0.4745	-0.202	-0.4705	-0.3535	-0.7515	-1.082	-0.0305	-0.4615	-0.1605	0.0885	0.224	-0.6705	0.1045	0.1645	-0.1245	-0.034	-0.016	-0.2065	0.1285	0.053	0.236	0.2865	0.086	0.245	-0.004	0.082	-0.2925	0.275	-0.112	0.2855	-0.208	0.5755	0.115	-0.231	0.1155	0.4575	-0.2825	-0.1445	-0.1485	-0.25	0.2235	0.711	-0.473	-0.076	-0.4865	-0.0445	-0.0415	0.06	-0.512	0.018
ITIH3	-3.997333333	-4.327833333	-4.398	-3.3885	-5.1395	-3.272	-1.949833333	-2.472875	-3.362166667	-4.198166667	-3.108333333	-4.054833333	-3.712833333	-3.4935	-4.219166667	-3.197875	-2.952	-2.980333333	-3.0015	-3.364875	-4.112833333	-3.09375	-2.725125	-3.596375	-1.46675	-4.908	-3.706333333	-4.244166667	-3.824166667	-0.982166667	-4.606	-3.633833333	-3.934333333	-3.955333333	-2.919166667	-4.233166667	-4.397666667	-4.078333333	-3.416166667	-4.419666667	-4.302333333	-5.0935	-4.631333333	-4.5745	-4.475333333	-4.051166667	-3.661666667	-3.752	-4.897166667	-4.590333333	-2.850333333	-2.9	-3.7485	-4.559833333	-3.788833333	-3.3305	-4.003666667	-5.742333333	-4.2055	-3.376333333	-3.5665	-3.899333333	-3.9825	-4.512166667	-4.8655	-3.965166667	-3.513333333	-2.8575	-3.476833333	-3.714333333	-3.998	-3.7635	-2.7435	-3.3485	-3.871166667	-3.470333333	-2.361	-2.628166667	-4.455666667	-4.08	-3.1085	-3.336	-5.345	-3.212	-4.427833333	-2.787333333	-4.4715	-2.539	-2.748833333	-4.552	-2.635166667	-1.5565	-3.231166667	-4.556166667	-2.599833333	-4.370333333	-4.582333333	-4.8345	-5.1565	-3.950333333	-3.754	-4.806666667	-4.043333333	-3.995333333	-3.6	-4.012333333	-3.640666667	-4.0855	-4.264333333	-4.161333333	-2.774666667	-3.903666667	-3.068166667	-1.847	-3.8505	-3.59	-3.102833333	-4.090333333	-4.595666667	-4.053666667	-4.044333333	-4.591833333	-3.6025	-4.037833333	-4.712333333	-4.013833333	-3.450166667	-4.051	-3.402	-3.283666667	-3.783	-3.044	-3.587	-3.135625	-3.406625	-3.533375	-3.215166667	-3.132833333	-2.87275	-2.531625	-2.682125	-2.9365	-4.006833333	-3.531333333	-3.352333333	-3.890333333	-3.4905	-4.084833333	-3.9655	-3.838	-3.8945	-3.930166667	-3.654666667	-4.250166667	-3.950833333	-5.2695	-4.182666667	-4.110166667	-4.261	-3.188	-3.7265	-4.003333333	-3.9155	-4.569166667	-3.623333333	-4.518	-4.77	-4.062	-4.616333333	-4.333333333	-3.7585	-4.775	-4.704833333	-5.153833333	-4.451166667	-4.213333333	-3.697333333	-3.882333333	-4.618	-3.748666667	-4.559	-4.334166667	-2.3635	-3.278166667	-3.459333333	-4.092833333	-4.581166667	-4.865333333	-4.151	-4.156666667	-4.558333333	-4.101333333	-3.513166667	-3.861833333	-4.802166667	-4.0795	-4.497333333	-3.5035	-4.365333333	-4.265333333	-3.9615	-4.0385	-6.121333333	-3.897166667	-4.050833333	-3.6335	-4.046333333	-3.8765	-4.832833333	-4.4085	-4.728	-4.547	-4.425166667	-4.371666667	-5.048666667	-4.127	-3.972166667	-4.986666667	-4.73	-3.731166667	-4.175166667	-4.133333333	-3.704333333	-4.136833333	-3.535833333	-5.010166667	-2.625833333	-3.614166667	-5.122166667	-3.843666667	-3.556166667	-4.801333333	-3.8065	-4.468833333	-4.689333333	-4.593166667	-4.827	-4.036	-2.401666667	-5.162333333	-3.323	-4.022333333	-3.36	-3.585	-4.7045	-4.576666667	-4.111	-4.021833333	-5.0965	-4.845	-4.5575	-4.087833333	-4.275	-4.661333333	-2.376	-3.178833333	-3.245666667	-3.632166667	-3.439666667	-4.3185	-4.530166667	-4.145	-1.760833333	-3.2595	-4.917833333	-4.181	-4.236833333	-4.5155	-4.164833333	-3.690333333	-5.296666667	-3.5255	-2.996666667	-4.170166667	-1.866833333	-3.0145	-4.161166667	-4.2675	-4.186166667	-3.384333333	-4.429666667	-4.378	-4.340166667	-4.3435	-3.2395	-4.571333333	-4.207833333	-4.929333333	-5.350166667	-4.570166667	-3.632	-2.778	-1.787666667	-4.956166667	-2.530833333	-4.531	-3.206	-2.578333333	-4.310333333	-3.2785	-4.7305	-2.885166667	-4.592	-4.5265	-4.334	-4.544166667	-3.996333333	-4.160166667	-4.487666667	-4.818666667	-3.786166667	-4.2705	-3.5405	-5.019833333	-4.981333333	-2.177333333	-4.718166667	-5.077333333	-5.41	-3.090666667	-2.953833333	-5.099833333	-5.1825	-4.520666667
MYOT	0.23675	-0.17	0.22875	0.698	-0.17275	0.7825	0.17825	-0.0762	0.85975	0.68175	0.15825	0.42	0.1635	0.4326	0.14475	0.1944	0.3272	0.824	0.077	0.4924	0.0965	0.2144	0.7126	0.4986	0.6718	-0.04075	0.184333333	-0.0335	0.17225	0.13375	0.34225	-0.063	-0.133	0.05925	1.29675	0.18625	0.01	0.359	0.77625	-0.067	0.1795	0.34025	0.165	0.17575	-0.15925	0.135	0.0885	0.07375	-0.2805	0.71975	-0.44525	0.56075	0.05875	0.11975	0.55325	0.376	0.69	0.18325	-0.28225	0.36225	0.44825	0.266	1.113	1.88225	0.15875	0.01775	-0.30625	0.12025	0.765	0.474333333	0.358	0.1635	0.049	0.66325	0.19975	0.07075	-0.15175	-0.324	-0.45625	-0.46725	-0.00425	0.14225	0.3885	0.221	0.1605	-0.00775	0.27725	0.10175	0.4065	1.01725	0.98425	-1.22825	2.77125	0.29075	1.46675	0.16475	-0.19075	-0.0605	0.029	0.047	-0.14275	-0.272	-0.13925	-0.137	0.442	-0.18325	-0.45975	-0.6115	-0.012	0.027	0.07775	0.741	-0.2385	0.569	-0.36625	-0.11725	0.02175	-0.05025	-0.520666667	0.04725	-0.02775	-0.1145	-0.085	-0.023333333	-0.14625	0.23725	-0.0055	-0.054	0.20925	0.3075	0.18775	0.15525	-0.1852	-0.3406	0.3122	0.5176	0.14525	0.482	0.5284	0.155	0.2978	0.28175	0.23875	0.2975	0.216	0.0485	0.037	0.19725	0.03075	0.12475	0.2005	0.03	0.22525	0.27725	0.2235	0.5365	0.0515	0.17725	0.2005	0.27575	0.1695	-0.0445	-0.12675	-0.057	0.2715	0.74275	0.00725	-0.02275	0.33425	-0.06925	-0.19425	0.75	2.46	0.58375	-0.26275	0.334	0.631	0.34275	0.0095	-0.05525	-0.40025	0.63775	0.0515	0.61275	0.23575	-0.353333333	-0.447	0.7275	-0.7745	0.5125	-0.10275	-0.18675	-0.32175	0.35425	0.1365	-0.1995	-0.356	0.012	-0.0835	0.342	-0.1325	0.1925	0.294	0.262	-0.0875	0.05675	0.164	0.09225	-0.0085	-0.61025	-0.23025	-0.30425	0.00275	0.534	0.00425	-0.20925	0.1815	-0.04075	0.0045	-0.44625	-5.00E-04	-0.36725	-0.77825	0.90075	0.065	0.876	-0.5435	-0.199	-0.1165	0.18025	0.753	0.05625	-0.058	-0.217	0.08475	-0.06975	-0.38325	-0.19175	-0.313	-0.0595	1.03375	-0.238	-0.092	-0.5985	0.066	-0.16075	-0.2005	-0.06375	0.06525	-0.35775	0.171666667	0.2105	-0.11975	-0.0595	-0.06675	0.2065	0.112	0.1365	-0.3625	-0.0085	0.063	-0.20325	0.106	-0.1455	0.10925	0.24025	0.0105	0.187	-0.0325	-0.32375	0.527	0.04825	-0.158	0.1145	0.14225	0.3105	0.44525	0.36875	0.149666667	-0.2575	0.06025	0.23275	-0.7905	0.0925	-0.6005	0.255	-0.08125	0.64575	0.08525	0.453	-0.05925	-0.73675	-0.4225	0.2005	0.3625	0.263	0.13275	0.00775	0.34525	0.005666667	0.32075	0.42875	0.15175	-0.294666667	0.11775	-0.117	-0.02325	-0.18975	-0.219	0.0895	0.69325	0.22475	0.94175	-0.21725	0.7855	1.217	1.245	0.231	0.30325	-0.28425	1.0185	0.4835	0.13225	-0.018
APOC3	-3.71625	-4.0165	-4.19425	-3.003	-5.22975	-3.88925	-1.535	-3.5214	-3.31225	-3.72625	-3.053	-3.387	-3.3435	-3.063	-3.45325	-2.8266	-3.0374	-2.70125	-2.9844	-3.0204	-3.914	-2.8104	-2.4776	-3.2168	-2.9276	-4.82175	-2.9445	-4.00175	-3.93975	-4.07225	-3.93975	-4.42875	-3.97725	-4.27875	-3.63175	-4.28525	-3.74575	-3.5815	-3.34	-4.02425	-4.3995	-5.3235	-4.24475	-3.72575	-4.64425	-4.322	-3.647	-3.6785	-4.3215	-4.0045	-4.32575	-3.914	-3.7635	-4.16775	-3.59925	-5.25825	-4.1515	-5.11725	-4.24325	-5.01	-4.24875	-5.055	-3.63475	-4.756	-5.415	-4.391	-4.55775	-3.3155	-3.3135	-3.72175	-4.038	-3.7415	-2.444	-3.73875	-3.64275	-3.466	-2.7385	-3.60475	-4.00975	-3.96025	-4.035	-4.3355	-4.2715	-4.68875	-4.4465	-3.78375	-3.84875	-3.52025	-3.34775	-4.17625	-4.79475	-3.6565	-3.53075	-4.4395	-3.9815	-3.96875	-4.4	-4.1285	-4.7995	-3.8505	-4.642	-4.12	-4.042	-3.7245	-3.627	-3.617	-4.5195	-3.46625	-3.8865	-3.4145	-2.7755	-3.163	-4.59625	-3.5106	-4.13825	-3.9325	-3.33	-4.111	-3.9955	-4.918	-3.616	-4.4355	-4.46975	-4.888	-4.91525	-4.73025	-4.302	-4.85475	-3.18925	-3.19325	-3.404	-3.78975	-2.9988	-3.1418	-2.921	-2.9548	-3.156	-3.281	-2.3514	-2.5848	-3.1868	-2.663	-3.95175	-3.10775	-3.10675	-3.355	-3.46675	-3.7655	-4.11075	-3.31525	-4.664	-3.3065	-3.2095	-3.80075	-3.545	-4.58425	-4.06875	-4.9655	-4.05475	-2.9015	-3.41025	-3.5095	-3.306	-4.2775	-4.44725	-4.24075	-4.83	-4.83775	-4.35225	-3.939	-4.30275	-4.41325	-4.26	-4.901	-4.144	-4.28975	-4.413	-3.68375	-4.13475	-3.8825	-4.2025	-3.99225	-3.9285	-3.78325	-3.67325	-4.92825	-4.9705	-4.10775	-4.159	-3.802	-4.39175	-3.86	-4.10425	-3.647	-4.24575	-4.90225	-3.90325	-3.31975	-3.9205	-3.79225	-5.229	-4.806	-5.50475	-4.771	-3.48725	-3.74975	-4.0525	-3.76175	-4.30575	-4.781	-4.47175	-4.38875	-4.1015	-4.545	-4.40375	-4.09225	-4.34025	-4.4395	-4.277	-4.0085	-3.82875	-3.6105	-3.748	-3.607	-3.4695	-5.079	-3.6575	-3.76275	-4.57975	-5.17275	-5.47875	-4.27325	-4.72325	-4.832	-4.592	-5.931	-5.7645	-5.579	-4.1805	-4.4875	-4.268	-3.94625	-4.20125	-4.49225	-5.18825	-4.9165	-4.4085	-4.65775	-5.03	-4.757	-3.72725	-3.89175	-3.86575	-4.022	-4.0165	-3.975	-3.89575	-4.465	-3.633	-3.829	-4.54375	-4.02975	-2.843	-4.0575	-4.38425	-4.2205	-4.3295	-4.33475	-4.4155	-4.25	-4.9645	-4.1455	-3.21275	-3.746	-2.553	-3.5225	-4.186	-3.82775	-4.30425	-3.31775	-4.31275	-4.1565	-4.22625	-3.647	-3.9145	-4.3405	-4.1915	-4.45925	-4.98525	-5.1255	-3.90625	-4.67875	-4.3955	-4.63875	-4.744	-4.4825	-3.73275	-3.68625	-3.398	-3.52375	-4.66575	-4.95125	-4.10325	-4.2315	-4.07575	-3.73475	-3.55175	-3.502	-3.91025	-3.754	-3.47875	-3.479	-3.529	-5.0045	-4.99975	-3.55825	-4.3725	-4.543	-5.32425	-4.719	-5.01375	-5.05525	-4.899	-4.365
FSD1	-1.906833333	-1.1415	-1.410333333	0.2055	0.404	-0.141333333	-0.442333333	-0.27275	-0.473833333	-0.942666667	-0.7385	-1.192833333	-0.711666667	-0.7465	-1.285833333	-0.304375	-0.2175	-0.3845	0.395625	-0.704625	-0.165	-0.74775	-0.653125	-0.9255	-0.772875	-1.0805	-0.407333333	-0.308833333	-1.351666667	-1.567	-1.579666667	-1.7595	-1.7875	-1.640333333	-1.419	-1.625666667	-1.231833333	-0.743666667	0.161833333	-1.4465	-0.971666667	-1.106833333	-0.619666667	-0.0795	-1.2045	-1.9575	-1.795	-1.732166667	-1.8145	-1.743666667	-0.244666667	-2.065	-1.5515	-1.461333333	-1.236333333	-2.7765	-1.3105	-0.986833333	-1.042833333	-1.221333333	-0.854833333	-0.846833333	-0.238	1.034666667	-0.800166667	-1.741166667	-1.358333333	-1.6455	-0.511	1.617333333	-0.128333333	-1.51	-0.425833333	-1.728166667	-1.746333333	-0.8055	-1.211833333	-0.867333333	-1.2215	-1.490166667	-0.893166667	-1.372666667	-0.777333333	-0.262	-1.414333333	0.583666667	-1.142166667	-1.494333333	-1.404333333	-0.156833333	-1.8375	0.959	0.089333333	-0.833833333	-1.881	0.612833333	-0.972833333	-1.427333333	-1.439833333	0.366	-1.0385	-1.475	-2.032	0.0325	-1.093333333	-1.4595	-1.616666667	-0.456333333	-1.878833333	-1.793166667	-1.240333333	-1.584333333	0.1575	-0.34775	-2.218833333	-2.0595	-1.134833333	-2.159333333	-0.166333333	-1.643166667	-1.208666667	-2.112333333	-1.552	-1.253666667	-0.7985	0.027	-1.945833333	-1.628333333	-1.725666667	-0.953333333	-0.587166667	-0.443333333	-0.81825	-0.188375	-0.8895	0.193875	-0.575166667	0.46	-0.36625	-0.169	-1.065125	-0.269666667	0.239	-0.461833333	-1.117166667	-0.584333333	-0.1035	-0.8375	-0.905833333	-1.079	-0.665666667	-0.553166667	-0.537833333	-1.244	-0.737	-0.632166667	-0.899166667	-1.6665	-1.608333333	-0.361333333	-1.360833333	-0.710833333	-0.977	-1.1085	-1.596333333	-1.927666667	-4.63E-18	-0.554	-1.446666667	-0.943	-0.899166667	-2.351	-1.572333333	-0.428833333	-1.5395	-1.664833333	-0.892333333	-1.029	-1.502833333	-1.669333333	-1.476333333	1.653333333	-1.469833333	-1.752833333	-1.238333333	-1.167333333	0.220333333	-2.037666667	-2.090833333	-1.623666667	-1.464833333	-0.355333333	-2.331333333	-1.574	-0.470666667	-2.0275	-0.567833333	-0.32	-1.5765	-1.3125	-1.455833333	-1.319666667	-2.771166667	-0.796666667	-0.927166667	-0.192166667	-2.299833333	-1.519833333	-1.982166667	-1.9675	-1.380833333	-1.326666667	-0.982	-1.688833333	-1.303833333	-1.4025	-2.160166667	-1.148166667	-1.843	-0.3265	-1.820166667	-0.600666667	-1.623833333	0.042666667	-2.119166667	-2.624333333	-0.579666667	-1.887	-2.495833333	-2.856333333	-1.682333333	0.099333333	-0.4155	-2.070166667	-1.752166667	-1.733833333	-0.732333333	-1.62	-0.401833333	-1.7285	-1.087	-1.440333333	-0.645166667	-1.4705	-2.045	-1.044666667	0.104333333	-1.284166667	-1.1075	-1.294833333	-1.995333333	-1.568	-1.562166667	-0.591833333	-0.681	-1.371666667	-1.482333333	-1.9115	-1.517833333	-1.803166667	-1.5635	-1.916833333	-0.362	-1.733333333	-1.8295	-1.509333333	-1.177833333	-0.89	0.187666667	-1.018166667	-0.4295	-1.484333333	-1.944	-1.644833333	-1.193833333	-1.659666667	-1.847833333	-1.9355	-2.287166667	-1.968333333	-2.2395	-1.843	-1.450666667	-1.307833333	-1.402166667	-2.367333333	-0.592166667	-1.202666667	-2.156833333	-0.476	-1.220666667	-1.757166667	-2.085166667	-1.827166667	-0.410666667	-0.343666667	-0.937833333	-1.5945	-1.417	-0.0805	-2.648833333	-1.938666667	-1.7095	0.3295	-2.576833333	-2.098	-1.3005	-1.824166667	-1.583333333	-1.756666667	-1.817833333	-1.712166667	-2.022833333	-1.4895	-0.502833333	-0.478833333	-2.275666667	-1.691166667	-2.597166667	-1.788166667	-0.332833333	-2.056333333	-1.779166667	-1.365166667
PGRMC1	0.0515	0.465	1.3335	1.6445	0.605	0.0095	-0.8685	0.451666667	-0.685	0.256	0.1855	0.753	0.332	-0.177	-0.399	-0.571666667	0.086666667	-0.4715	-0.571666667	0.139333333	0.0025	-2.347333333	-0.707	0.822	0.478333333	1.4755	-2.0325	0.2155	-0.0455	-0.4155	0.5615	0.1705	0.0675	0.8895	-0.8995	0.4555	0.587	-0.243	-0.865	-0.473	-0.143	0.2045	1.577	-0.046	1.1085	0.4265	-0.2445	0.3065	-0.9115	-1.226	0.235	0.2645	0.576	1.0205	0.367	0.9475	0.5795	1.2615	0.9155	0.972	0.523	0.262	0.098	0.4855	1.5485	-2.941	1.1405	-0.5655	2.095	1.0235	0.8275	-0.235	0.3365	0.0815	0.97	-0.357	0.5495	-0.383	-0.129	1.0565	0.3065	0.5415	0.2745	0.639	-0.2755	-0.261	0.9715	0.8085	0.6965	0.949	0.3405	-1.277	0.555	0.333	-0.438	-0.536	1.287	1.6125	0.067	2.088	1.3205	-0.139	0.535	-0.5425	-0.89	0.2275	0.398	0.983	1.4055	2.045	-0.659	0.103	0.253	0.026666667	0.943	0.203	0.083	0.565	0.8845	0.459	0.215	1.807	1.334	1.9285	1.3165	0.0385	2.3725	-0.009	-0.6595	0.379	-1.0235	-0.3105	-0.213666667	0.363666667	0.461666667	-0.220333333	-1.051	-0.6565	0.318333333	-0.541333333	1.283333333	1.225	0.8025	0.291	-0.1045	0.835	-0.3415	0.2795	1.1955	0.0615	-0.93	0.43	0.4565	1.818	0.871	1.0065	0.679	1.8235	0.4305	-1.139	0.206	0.5495	0.5125	0.9025	-0.47	1.1595	-0.7025	0.0665	-0.2985	0.221	-0.352	0.677	0.3045	0.3055	0.9785	0.874	-0.446	0.82	-5.00E-04	0.1775	0.1115	-0.373	-0.228	0.0135	0.4545	2.9085	-0.687	0.823	1.9205	-0.3825	0.394	0.7305	1.363	0.7085	0.509	-0.0225	1.2845	0.1025	0.485	0	-0.9005	0.6375	0.4755	1.298	0.643	-0.3425	1.1445	0.2705	0.073	0.6155	1.045	0.251	-0.0095	0.0645	0.3645	0.0155	1.249	0.8495	0.6135	-0.3295	0.6745	-0.1245	0.753	0.248	-0.033	0.5755	1.601	1.135	0.227	-0.148	1.183	2.61	0.0165	0.7445	0.426	1.3765	1.135	0.2495	0.6505	1.583	0.0315	-0.1925	0.4435	2.1235	0.829	0.877	0.562	0.2155	2.355	0.7135	1.5535	0.852	0.224	1.706	2.1385	0.518	1.3795	0.0815	1.388	1.204	0.542	0.6635	1.3715	1.019	0.5035	0.8735	0.4	0.85	-0.2045	0.7495	0.625	1.44	0.4295	1.941	-0.482	0.4625	0.953	0.3495	1.38	0.531	0.7915	1.5545	-0.703	0.977	-0.1595	1.4555	0.974	2.038	0.369	0.584	0.9445	1.4855	0.3485	1.263	1.2745	1.4995	0.1885	1.1875	1.5575	0.7585	0.4935	-0.126	0.528	-0.408	1.4145	0.777	1	0.315	-0.0935	0.4065	1.134	0.9055	0.28	0.7615	0.1765	0.298	-0.1485	1.1485	-0.2465	0.2935	0.187	1.1545	0.516	-0.199
GJB1	0.145333333	0.807833333	1.345	-1.762583333	-1.901083333	-0.572833333	-0.22225	-1.5430625	-2.14625	-0.172666667	2.137166667	-0.0775	-0.093416667	-1.8473125	-1.1145	-0.6554375	-0.164625	-0.113166667	-1.702125	0.401375	-1.72475	-0.727875	-0.312625	1.1295	-0.84175	-0.00625	-1.900666667	0.745916667	-0.848583333	-0.216166667	-0.1915	-0.82625	1.254166667	0.964333333	-1.511666667	0.567166667	0.0245	-0.2835	-1.076	-1.416833333	-3.02775	-0.994	0.48975	-1.011166667	0.409166667	-0.199583333	-0.043	0.796583333	0.421166667	0.78575	-0.617166667	-1.027833333	2.100916667	0.384833333	-0.655166667	-0.4625	-0.3295	-2.694166667	-0.264333333	0.76175	-2.234333333	-1.477083333	-1.705083333	-1.36575	-1.00525	1.275166667	1.97375	-0.25725	0.878	-0.547333333	1.123333333	-1.214416667	1.042916667	-0.61025	-1.618	-1.75675	-1.254833333	-1.412416667	-0.809916667	0.825	0.110333333	-1.376416667	0.802083333	0.013916667	-0.70775	-2.966416667	-1.16725	1.615416667	0.822416667	1.24475	0.061666667	0.630090909	0.008333333	-0.554666667	-1.4375	-2.61325	0.73375	0.744083333	1.425666667	-0.892583333	-1.403583333	0.486583333	0.292	-0.970583333	-0.07675	0.379583333	-0.70025	1.974416667	1.355583333	0.835	-0.167	0.681083333	-2.614583333	0.496125	1.33725	2.03175	-0.47975	0.444333333	1.239583333	1.67525	1.724083333	-0.33475	0.8685	0.61325	0.550333333	0.09875	2.802333333	0.168166667	2.359583333	-0.016	0.27425	-2.1455	-0.25075	-0.5268125	0.013875	-0.6224375	-0.59825	-1.398083333	1.8209375	-0.06175	-0.3218125	-0.468083333	0.598083333	0.1985	-0.486833333	1.270333333	-1.847333333	0.370416667	1.754666667	1.073416667	-0.076666667	-0.12	-0.267583333	0.958583333	0.150833333	0.977666667	1.01	-0.850083333	-0.784	-0.178583333	0.346	0.554916667	0.786916667	0.70225	-0.557083333	0.63775	-0.374583333	-1.76925	-0.08775	-0.2935	-0.449	-1.623	-0.837333333	0.0005	0.291916667	0.79825	-2.124333333	1.287916667	0.931583333	0.297333333	0.895416667	-2.456666667	-0.0915	-1.8675	2.247333333	1.565333333	-2.66675	0.284583333	1.1395	-0.971833333	-1.28925	0.803416667	1.76575	-0.858666667	-1.439916667	-0.234333333	0.7745	0.82725	-0.274666667	-0.993916667	-0.662916667	-1.495916667	-1.162583333	-0.393416667	-0.553916667	-0.210083333	1.943	0.104833333	-0.365833333	0.235583333	1.300916667	-0.18575	-1.455666667	1.431	-1.9025	0.435166667	0.380416667	-3.172	-0.550166667	-0.793083333	1.182083333	-1.617166667	1.726	2.063916667	0.963916667	1.532	1.097333333	1.1065	-1.4325	0.239666667	-0.012333333	-0.228083333	-3.00475	0.532166667	0.29925	1.142	0.621583333	0.926916667	-0.957333333	1.170916667	-2.624	1.15875	-3.62125	-0.198666667	1.309333333	0.244083333	1.37025	-0.133583333	0.847083333	-0.558833333	-0.32475	1.479833333	0.8405	0.76225	2.1105	0.10325	0.596416667	1.200916667	2.63075	-1.692416667	0.901083333	1.898666667	1.148	1.091583333	0.505583333	-1.584166667	-1.148083333	1.695	-1.203916667	-1.426083333	-0.11025	1.62125	-1.474666667	0.245166667	-0.158166667	1.12475	1.519	0.837666667	0.644083333	1.146833333	0.090166667	0.518416667	0.862	1.253	0.623583333	-0.1795	2.18675	1.136416667	-0.542666667	1.483166667	1.441166667	0.741416667	0.598083333	2.074416667	0.037666667	1.4425	-0.7385	0.646333333	1.288583333	1.240833333	-0.266916667	0.237083333	-0.966166667	-2.295416667	0.784583333	0.608	1.31175	0.354666667	-0.146	1.91875	0.92725	1.934833333	0.830416667	0.12725	-0.304416667	1.3885	1.602916667	-0.070416667	-1.559416667	1.857083333	-2.234583333	0.395	-0.9135	-1.915583333
PDIA4	1.57125	-0.473333333	-0.083833333	1.016916667	0.37825	-0.212583333	-0.678416667	0.5311875	-0.108333333	0.640916667	0.420666667	-0.2705	0.137833333	0.9399375	-0.99475	-0.7179375	-0.3026875	-1.0225	0.5715625	0.169125	0.803166667	-0.3560625	-0.1695625	-0.6548125	0.11125	0.207083333	0.414666667	-0.093166667	-0.08325	-0.0465	0.371916667	-0.129	-0.117166667	0.749666667	-0.534333333	0.5485	-0.188666667	-0.1875	-0.195416667	0.191916667	0.048666667	0.0445	1.85625	-0.785916667	0.72725	0.394583333	0.220083333	0.164	-0.237083333	-0.464416667	0.66925	-0.6635	1.274416667	-0.163916667	-0.2315	0.246916667	0.929416667	0.084333333	-0.16175	-0.446333333	0.289083333	0.411916667	0.175083333	-0.687666667	-0.11125	-0.3275	0.584916667	0.7905	0.597416667	-0.085333333	0.415583333	0.231333333	-0.10075	-0.08225	-0.12075	-0.802166667	-0.096166667	-1.17775	-0.013083333	0.354666667	1.35775	-0.08025	-0.574	-0.034916667	0.628916667	0.75825	0.803	0.715	0.472666667	-0.396166667	0.366916667	-1.808083333	-0.24125	-0.204416667	0.25725	0.483833333	0.674666667	0.89425	0.6975	-0.044916667	0.1625	1.172	-0.497583333	0.392333333	0.123583333	0.770583333	-0.012833333	0.507916667	0.396	1.113416667	-0.172	0.718166667	0.325833333	-0.28125	0.129416667	0.262166667	0.813833333	0.901916667	0.197916667	0.015666667	-0.626916667	1.150833333	2.280583333	1.797416667	0.309916667	0.607416667	2.192416667	0.504833333	0.722166667	0.031	-0.44175	0.681583333	-1.3595625	0.1105625	0.3093125	0.167625	-1.7865	1.281	-0.1981875	0.101125	-0.0596875	-0.340083333	-0.573583333	0.33125	-0.022666667	1.047166667	0.593916667	-0.489166667	0.974666667	0.286	0.226166667	-0.02275	0.324583333	-0.190083333	0.42875	0.69425	0.369916667	0.485416667	-0.616833333	-0.731583333	0.4975	0.806	-0.168833333	0.21125	0.497333333	-0.101916667	1.231333333	-0.545	0.5395	0.703	0.22875	1.030416667	2.069833333	0.925833333	1.425916667	0.586166667	-0.272083333	1.266333333	0.463583333	0.453083333	0.0505	0.022916667	1.755916667	-0.2845	1.436	1.583666667	-0.775333333	0.896833333	0.3375	1.2245	1.096833333	-0.384083333	-0.214083333	-0.060666667	0.118333333	0.276	0.987083333	1.338666667	0.28875	-0.293333333	0.41675	0.324416667	1.205583333	0.324916667	0.930916667	0.537333333	0.99425	-0.225	-0.994166667	0.496666667	0.01525	0.211666667	1.005666667	-0.164083333	-0.711333333	1.766	0.311166667	0.140916667	-1.025833333	-0.372583333	0.175583333	-0.134166667	1.708333333	-0.1925	0.270583333	0.258333333	0.286833333	-0.098416667	0.360166667	-0.332	-0.269	-1.322583333	0.180333333	-0.496916667	0.4395	1.056	0.45475	0.436166667	0.365166667	0.753916667	0.308333333	0.308	0.345583333	0.398416667	0.943333333	1.28575	0.808833333	-0.171333333	0.634416667	1.146583333	0.233083333	0.19925	1.340083333	0.779	0.814	1.571166667	0.71525	0.349833333	0.480083333	1.106333333	0.348416667	-0.175666667	0.678	-0.314666667	0.59	-0.836	-0.018916667	-0.080416667	-0.903666667	0.602916667	1.3555	1.037166667	0.39625	1.83125	-0.47325	0.384083333	0.21	0.9935	0.79325	0.88425	0.411833333	0.359333333	0.085083333	0.4415	0.76675	0.980666667	-0.124083333	-0.30425	-0.68275	-0.846083333	0.564916667	-0.167166667	-0.0815	0.05025	-0.09025	0.287	0.467416667	0.178916667	-0.78925	0.240583333	0.409416667	-0.00425	0.616416667	0.009333333	0.432333333	0.58625	-1.046916667	0.950083333	0.150833333	0.83375	0.522416667	0.744166667	0.316916667	-0.251	-0.165083333	-0.731666667	-0.504	0.386	0.654	1.234916667	0.36925	0.423	0.673333333	0.531666667
SHD	-0.23325	-0.454	-0.748	0.248	-0.7285	0.00525	0.026	-0.148	0.081	-0.0995	0.859	0.062	0.005	0.0282	-0.16575	-0.1136	-0.2204	0.58925	0.448	0.352	0.37625	0.2202	0.8284	-0.3012	0.2974	-0.04725	0.30025	0.3595	-0.5255	-0.30325	-0.73325	-0.87975	-0.046	-0.3795	0.25275	-0.394	-0.33125	0.19875	-0.20925	0.23125	-0.67375	-0.52725	-0.2625	0.06925	-0.32275	-0.87825	-0.36925	-0.08875	-0.4975	-0.44825	-0.38875	-0.653	0.044	-0.59425	-1.06025	-1.33125	-0.6525	-0.398	-0.63375	-0.83475	-0.90925	-0.877	-0.809	-0.39625	-1.177	-0.76025	-0.4335	-0.38925	-0.067	-0.707	0.539	0.146	0.833	-0.42475	0.6155	-0.00025	-0.4265	-0.32125	-0.8565	-0.64	-0.6285	-0.43325	0.43225	-0.15975	0.74725	-0.89525	-0.22275	0.095	0.2205	-0.11925	-0.50375	1.7725	-0.20675	-0.67075	-0.8025	-0.4845	0.3145	-0.3195	-0.2245	-0.18275	-0.95475	-0.4995	-1.0785	-0.45225	-0.0055	-0.04625	-0.51875	-0.16225	-0.76375	-0.304	-0.13375	1.597	-0.354	0.0106	-0.834	-0.57875	0.5155	-1.14425	0.10125	-0.48575	0.4905	-1.0655	-0.55625	-0.43325	-0.866	-0.942	-0.443	0.2825	-1.09725	-0.09425	0.4955	-0.0405	0.0336	0.1424	0.4846	-0.0914	0.52025	0.177	0.2656	0.5914	0.1096	0.41475	-0.22975	0.2635	0.08375	-0.01075	-0.403	-0.25925	-0.49775	0.02025	0.1995	-0.0485	-0.009	0.072	-0.00175	-0.697	-0.43925	-0.72325	-0.554	0.00575	0.2805	-0.479	-0.22825	0.247	-0.40275	0.09475	0.37625	-0.544	0.053	-0.08275	-0.5415	-0.844	-0.3445	-0.15925	-0.17875	-0.04175	-0.4265	0.16	-0.26425	0.234	-0.0885	-0.6625	-0.296	-0.256	-0.67025	-0.2825	-1.0395	-0.735	-0.49125	-0.41075	0.53125	-0.088	-1.00475	-0.374	-0.47225	-1.77	-0.05475	-0.18775	-0.538	0.0765	-1.059	-1.056	-0.392	-0.5665	-0.0425	0.6365	-1.194	-0.64	-0.64425	-0.9055	-0.875	-0.98525	-0.024	-0.86875	-0.46375	-0.47	-1.0145	-0.58475	-0.36875	-0.7035	-0.215	0.0975	-0.57175	-0.46075	-1.338	-0.927	-0.6785	-0.62	-0.811	-1.37275	-1.99475	-0.7085	-0.87075	-0.9455	-0.19225	-0.61925	-0.4185	-0.277	-0.5865	-0.1215	-0.876	-0.712	-1.48625	-1.14675	-1.43825	-0.6255	-0.13725	-0.4565	-0.83925	-0.479	-0.322	0.068	-0.4025	-1.19925	-0.2255	-0.985	-0.68125	-1.44575	-0.659	-0.29775	-0.57625	-0.8955	-0.406	-0.693	-0.49475	-0.339	-0.55875	-0.3455	-0.69825	0.34	-0.11375	-0.5925	-1.43175	-0.52125	-0.4315	-0.83075	-0.79	-0.527	-1.32925	-0.842	-1.16775	-0.85675	-0.24525	-0.5635	-0.334	-0.5965	-0.26375	0.3995	-0.97225	-0.89675	-0.36875	-1.014	-0.942	-0.26775	-0.2925	0.068	-0.0025	-0.03525	-0.576	-0.7345	-1.17225	-0.491	-0.154	-0.88325	-1.78275	-0.4615	0.2545	-0.6535	0.2225	0.01325	0.07975	-0.332	-0.2515	-1.50625	0.727	0.649	0.2945	-0.79875	-1.91475	-0.77675	-0.3855	-0.51425	-0.29	-0.26525
PCDHAC2	0.2815	0.2585	-0.0695	0.686	0.4295	-0.513	0.0115	0.426333333	0.47	-0.366	0.3955	-0.008	-0.3685	-0.233666667	0.1215	-0.202	0.774	-0.1565	0.657333333	-0.561666667	0.196	-0.768	-0.525	0.040333333	0.559666667	-0.326	0.069	0.085	0.477	1.3545	-0.0765	0.929	-0.644	0.691	0.0325	-0.832	0.5095	0.8075	-0.113	-0.065	-0.6125	-0.7115	-0.556	0.328	0.3895	-1.4025	0.4635	0.012	0.056	-0.7095	0.1145	-0.383	0.4315	0.028	1.3755	0.219	-0.368	-0.22	0.1265	1.3475	-0.172	0.027	-0.3425	-0.659	-0.0315	0.089	-0.653	0.0785	-1.4015	-0.1255	-0.359	0.028	-0.3255	-0.429	-0.2705	0.0465	-0.0415	-0.1585	0.482	-0.9195	0.553	-0.256	0.2595	0.3565	-0.8155	-0.1685	0.219	0.6355	0.4445	0.0225	0.463	-1.2575	-0.4885	0.3855	0.593	-0.1605	-0.0155	-0.8085	0.458	-0.0285	0.698	0.405	0.755	0.133	-0.114	0.198	0.4005	0.218	0.2595	0.298	-0.0125	-0.465	0.1405	-0.144666667	-0.493	0.23	-0.583	0.689	-0.4895	0.203	0.714	-0.024	-0.2055	-0.3235	-0.08	0.552	1.0795	0.72	2.42	-0.1025	-0.0845	0.7065	1.418666667	0.166	0.957666667	0.358333333	-0.0655	0.245	0.044	0.57	-0.089	-0.1755	0.303	-0.085	0.304	0.752	0.619	0.1315	0.5575	0.187	0.408	0.2645	-0.188	-0.121	-0.645	1.9845	0.1155	1.263	0.342	0.069	0.2505	-0.089	0.5225	0.1305	0.5695	1.258	0.546	0.5565	0.0125	-0.0415	0.1745	0.5015	0.216	0.8085	-0.0575	0.3225	0.8	-0.035	0.215	-0.334	-0.198	-0.09	-1.1905	-0.891	0.6255	0.7235	0.7735	-0.0945	-0.144	0.137	1.3135	0.4185	1.1515	0.584	0.441	-0.5945	-0.1415	0.0905	0.163	-0.641	-0.0735	-0.1045	-0.351	0.218	0.09	-0.1025	1.465	-0.391	0.7	-0.0305	0.8255	1.519	0.631	-5.00E-04	0.275	-0.423	-0.3125	0.5955	-0.1665	-0.8525	0.6045	0.1865	-0.5195	-0.4715	0.0025	0.3415	0.644	0.8135	0.2545	0.479	-0.133	-0.1095	0.3315	0.2405	0.3325	0.427	-0.3555	0.514	0.4615	-0.2345	-0.2385	0.8825	0.768	0.036	1.1605	0.0565	0.6715	0.0935	-1.2415	-0.7365	0.008	0.6785	0.029	0.042	0.348	0.7725	0.118	-0.1375	-0.457	0.151	0.3925	1.4255	0.139	0.0585	1.4335	-0.432	0.0635	-0.089	0.928	0.8195	-0.653	0.1975	-0.1585	-0.486	0.98	1.0465	0.064	-0.566	0.18	0.1665	0.792	-0.2155	-2.352	0.778	0.038	0.353	0.145	-0.188	0.6085	-0.2975	0.5695	0.7705	1.619	0.639	0.3355	-0.277	0.4995	0.2015	-0.3865	0.783	0.71	0.034	-0.033	0.665	0.681	0.098	-0.4545	0.2485	-0.071	0.044	0.038	-0.5315	0.029	-0.6005	-0.3055	0.27	0.362	1.1695	0.4065	0.666	0.2335	0.859	1.156	0.1785
ANKRD24	-0.113333333	0.326	-0.115166667	-0.076833333	-0.354	-0.349166667	0.365166667	-0.151375	-0.219333333	0.06	0.2175	-0.2285	-0.103333333	0.18825	-0.3145	-0.104625	-0.08675	0.246166667	0.04475	0.192375	-0.432666667	0.2745	0.464	-0.021375	0.271875	-0.3235	-0.093	-0.093333333	-0.219166667	-0.2075	-0.014333333	-0.331833333	-0.197166667	0.135166667	-0.4025	-0.664333333	-0.423333333	-0.1165	-0.227166667	0.3	-0.182333333	-0.025166667	-0.3585	-0.223666667	-1.1095	-0.677333333	-0.3615	-0.458166667	-0.364	-0.312833333	-1.2585	0.375666667	-0.580833333	-0.8155	-0.866833333	-0.737333333	-0.364833333	0.276333333	-0.080333333	0.162833333	-0.404166667	-0.627333333	-0.3095	-0.474333333	0.120833333	-0.471166667	-0.423333333	0.269666667	-0.221666667	0.029166667	-0.4998	-0.579333333	-0.153	-0.4955	-0.224333333	-0.777833333	-1.119833333	-0.6425	-0.2918	0.172166667	-0.0415	-0.438333333	-0.307	-0.797333333	-0.380333333	0.3255	-0.353	-0.312833333	-0.172666667	-0.103166667	-0.628666667	2.822	-0.682	-0.516166667	-0.382333333	-0.330166667	-0.207	-0.727833333	-0.185333333	0.097833333	-0.517833333	-0.227166667	-0.572333333	-0.1255	-0.507833333	-0.341166667	-0.8425	0.237666667	-0.690333333	-0.6175	-0.0475	-0.232333333	-0.467166667	0.16275	0.082166667	-0.275333333	-0.806	-1.109833333	-0.576	-0.017	-0.357333333	-0.057	-0.937166667	-1.146333333	-0.277666667	-0.486166667	-0.765333333	-0.414333333	0.64	-0.123	0.4335	-0.101	0.03	-0.366875	0.136125	0.338	-0.122	-0.2395	0.4385	0.304375	0.225	0.142833333	-0.503	0.1895	-0.272833333	-0.204166667	-0.271	-0.366666667	-0.169166667	-0.246	-0.006833333	-0.250666667	-0.147666667	-0.191166667	0.21	-0.1186	-0.374833333	-0.317333333	-0.516666667	-0.227333333	-0.608166667	-0.076166667	-0.131166667	-0.168333333	-0.218	-0.545	-0.100833333	-0.3605	-0.3105	-0.473666667	-0.6065	-0.353666667	-0.558166667	-0.048	-0.188166667	-0.472166667	-0.450666667	-0.154	-0.305666667	-0.607666667	-0.536666667	-0.444333333	-0.100166667	-0.686333333	0.640666667	-0.597	-0.037666667	-0.819666667	-0.102	-0.066333333	-0.545	-0.696833333	-0.651	-0.1925	-0.517	-0.270833333	0.347	-0.469333333	-0.453	-0.400333333	-0.9005	-0.054	-0.732333333	-0.545	-0.200333333	-0.037666667	-0.3555	-0.551666667	-0.427833333	-0.419833333	-0.081	-0.446	-0.358166667	-0.6615	-0.726833333	-0.536833333	-0.825833333	-0.408666667	-0.561666667	-0.168166667	-0.264	-0.1255	-0.129333333	-0.643666667	-0.632833333	-0.9015	-0.3186	-0.8676	-0.205333333	-0.3245	0.1835	-0.2275	-0.386666667	-0.527166667	-0.596666667	-0.187333333	-0.29	-0.265666667	-0.268166667	-0.1275	-0.640666667	-0.207	-1.3926	-0.773166667	0.2835	-0.7865	-0.312833333	-0.5065	-1.321166667	-0.938833333	-1.283833333	-0.126	-0.790333333	0.045166667	-1.1175	-0.154666667	-0.1405	-0.672666667	-0.285833333	-0.065833333	-0.194833333	-0.347166667	-0.757	-0.191166667	-0.295333333	-0.6005	-0.458166667	-0.796166667	-0.457666667	-0.470166667	-0.3145	-0.231666667	-0.7196	-0.411833333	-0.511833333	-0.664666667	-0.6785	-1.242333333	-0.925	0.029833333	-0.418333333	0.089	-0.374333333	-0.395	-0.358166667	-0.677166667	-0.689666667	-0.254666667	-0.409333333	-0.160166667	-0.953	-0.9195	-0.270666667	0.092333333	-0.637333333	-0.581333333	-0.220666667	0.071833333	-0.800333333	-0.2174	-0.299666667	-0.7375	-0.528333333	-0.796166667	-0.657833333	0.038	-0.937166667	-0.209	-0.2368	-0.706166667	-0.528333333	-0.189333333	-1.020333333	-0.4965	-0.335166667	-0.359833333	0.045833333	-0.331833333	-0.384666667	-0.512666667	-0.507666667	-0.036666667	-0.406333333	-0.226166667
KRT86	-1.7605	0.2935	-0.663	-0.777	-0.143	-1.53	0.063	-0.748333333	-0.3295	-0.0915	0.206	-0.3265	-0.2925	-0.518666667	-0.0175	-0.086333333	-0.52	0.2615	-0.297666667	0.279	-1.0905	0.417	-0.118333333	0.153333333	0.013666667	-0.042	-0.343	0.6145	-0.554	-1.0225	-1.6215	-0.7545	-0.3535	-0.577	-1.352	-1.1515	-0.2665	0.1385	-0.6575	-0.4885	-0.4625	-0.2175	0.7615	0.166	-1.071	0.2155	0.562	0.5095	-1.2515	-0.806	1.3325	0.0125	-1.0015	-1.255	-0.184	-0.9595	0.137	1.448	-0.4665	-0.622	-0.853	0.085	0.094	0.216	1.8765	0.194	-0.0385	0.081	-2.136	0.048	-0.3385	-0.413	-1.015	-1.56	0.1535	-1.228	0.3875	-1.12	-0.239	0.299	-0.215	0.0155	-0.9195	-0.524	-0.3825	0.4495	1.623	-0.963	-0.3195	-0.1135	0.323	-0.5665	-0.3045	-1.2225	-1.0675	-0.727	-0.8075	0.175	-0.7685	-0.3155	0.1305	-0.9425	-0.761	-0.8865	0.113	-0.908	-0.833	-0.882	-1.247	0.054	-1.1025	-0.812	0.114	-0.415666667	-0.325	-0.688	-1.348	-0.4905	-0.456	0.5535	-1.28	0.959	0.2095	0.598	-0.2095	-0.2865	-0.8085	-0.872	-1.5645	-0.2315	-0.2505	-0.3245	0.405666667	-0.181666667	-0.214666667	-0.192333333	1.6435	0.03	-0.315333333	-0.318666667	-0.795333333	-0.1315	0.383	0.1455	-0.453	-0.4815	-0.421	0.5465	-0.4245	0.227	-0.424	0.18	0.1795	-1.955	-1.0045	0.857	-0.5655	-0.868	-0.551	-0.123	-1.105	-0.7965	-0.037	-0.03	-0.9035	-0.8305	-0.2895	0.0835	-1.257	-1.7575	-0.078	-0.3475	-1.1835	-1.1365	-0.641	-0.327	-0.44	-1.4155	-1.3025	-0.842	-1.104	0.54	-0.8145	-0.2375	-0.7055	-0.23	-1.4065	-0.9715	-1.2615	0.197	-1.237	-0.822	-0.716	-0.5885	-0.2905	-0.848	0.0885	-0.2115	0.1105	-0.3545	-1.16	-1.111	-1.233	-0.2995	0.1225	-0.295	-0.569	-0.576	-0.5685	-1.3785	-0.8745	-1.132	-0.4705	-0.157	0.6385	-0.7215	-1.4185	-0.009	-1.3675	-0.674	-0.9075	-1.3645	-0.164	0.2735	0.7125	-1.3005	1.0785	-1.9765	-0.3505	-1.39	-0.064	-0.6295	-1.4	-0.3085	-0.761	-0.8395	-0.6235	-0.071	-0.4545	-0.5085	-0.962	0.152	0.874	-0.456	-0.982	-0.8095	-0.1685	0.113	-0.5455	-1.5	-0.93	-1.5045	-0.194	-0.1845	-1.092	-1.334	-0.2425	0.139	-0.733	-0.9975	0.227	-0.1195	-1.1345	-0.5435	-0.605	-1.773	0.062	-0.9955	0.151	-0.196	-0.3015	0.3045	-0.6575	-0.977	0.3895	-0.746	-0.2785	-1.7455	0.212	-0.728	-1.027	-1.057	-0.797	-1.145	-0.754	-0.4935	-0.308	-0.1835	-0.254	-1.224	-0.44	-0.174	-0.7985	-0.71	-0.0685	-0.996	-0.1105	0.0855	-1.7375	0.6585	-1.9715	-0.426	-1.451	-1.1675	0.051	-1.035	-0.074	-1.082	-0.615	-1.384	-1.52	-0.506	-1.08	-2.09	-0.743	-0.263	-1.154	-0.8725	-0.9695	-0.228	-0.5675	0.3335	-1.3915	-0.655
C1orf115	0.707875	-0.3135	0.270625	0.0345	0.914375	0.5205	-0.58	-0.389818182	0.4925	1.45175	0.75225	0.95075	0.037875	-0.780909091	0.368625	1.055636364	0.264363636	-1.02075	-0.566363636	-0.493727273	0.071875	-0.387090909	-0.248272727	-0.068636364	-0.587818182	0.16625	-1.755	-0.225125	0.256875	1.355	0.08725	1.4865	2.15825	0.945125	0.17	-0.206	-0.881375	1.876875	0.241125	-2.5755	-0.26925	-0.03325	0.321375	-0.03575	1.37825	0.98575	-0.01	1.10875	-0.578375	1.565625	0.340125	2.981375	0.465	-0.374625	0.112875	-1.59825	0.292125	2.15175	-0.7155	0.473625	-0.2085	-0.753	-0.3645	-1.1345	0.4385	-0.1245	1.626375	-0.328875	-0.166875	-0.20625	-0.19375	-0.55325	-0.80975	2.077	-0.23975	-0.534625	-1.44975	-1.629875	-1.40325	0.643875	0.480125	1.0295	-2.087125	-0.47975	1.028375	-1.778625	0.230875	-0.364	-0.776875	-1.108375	1.4625	0.1945	0.002625	1.357	2.660125	1.395125	0.426625	1.44025	0.1465	1.264375	0.96675	2.236375	-0.45625	0.04175	1.28775	0.6285	0.175875	0.8255	1.3075	1.161125	1.181875	0.454	0.5255	1.265	1.286625	1.4205	-0.076125	0.4105	-1.573875	0.114875	0.527375	1.662625	-0.19475	-0.873375	-0.284625	1.827875	1.2075	-0.8165	2.662	-0.48075	-1.318125	1.12825	0.128181818	-0.845636364	0.241909091	1.130363636	0.256125	-0.18875	-0.691727273	-1.396363636	-0.544	-0.313125	0.23625	0.692375	0.691875	1.62375	-0.32225	0.73575	1.72775	0.43425	0.669125	0.57875	0.955125	0.8245	0.638125	2.3405	2.008875	0.042	1.57575	0.19575	-0.39475	0.684625	0.148875	-0.918375	0.399	0.8225	-0.994	0.4555	0.058375	-0.63175	1.069125	1.866	0.792875	0.73475	1.272	-0.382375	-0.493375	-0.37575	0.386875	2.038	1.053375	0.049625	0.249875	0.371625	-0.048625	2.553	1.541625	-0.15825	-0.471125	0.871875	0.00775	-0.533875	1.184125	-0.6855	0.755125	1.75975	-0.086	0.587	0.894875	0.795625	-1.331125	-0.231625	-0.40625	-1.370625	2.358	0.51175	1.68275	0.09375	0.568375	0.45375	-0.154625	0.71275	-0.012	1.273125	-0.1885	-0.582625	1.759875	0.00825	1.60675	0.51375	0.35625	-0.376625	0.935	-0.19425	-0.259	0.64425	0.879125	1.12725	0.51475	1.2325	0.342125	-1.838	0.3105	0.071	2.086125	2.528875	0.36725	0.848625	0.553625	-0.112375	-1.152	0.503875	-0.957	0.429375	0.79025	0.28875	0.777625	-0.3695	0.967	-0.30425	-0.0115	0.277625	0.551	0.272875	2.154875	0.46975	0.5375	0.44325	-0.014	-0.13325	1.24225	2.1575	0.03475	-0.708375	1.411875	-0.22525	-1.8255	-0.025875	-1.63125	-0.28175	-0.330375	-1.190875	1.597875	2.356875	0.68425	0.3645	0.34925	1.5975	0.426875	0.34375	1.26575	1.55425	0.071875	-0.56325	0.339	2.425375	0.964125	0.330125	0.311125	1.323875	-0.11925	0.166375	0.886375	-0.718	0.3715	-0.996375	0.319375	-0.076375	0.0495	0.934375	-0.2625	0.652375	-0.603125	0.093625	0.0875	1.1025	0.169875	0.8735	1.162375	-1.279125	0.4875	1.59525	0.64525	1.12375	0.781875	0.69425	1.653125	0.642	0.769	2.4445	0.069625	1.43125	-0.206625	-1.942125
NPAS3	2.3195	2.80875	4.09025	3.804	2.64725	3.072	0.127	3.3296	1.36025	2.26625	2.009	2.36375	1.66575	4.412	1.84325	2.0804	3.3958	1.8245	2.2406	3.152	3.52975	1.9288	2.4996	3.3044	1.7574	3.2055	2.977	2.4215	3.747	4.81975	3.073	2.1395	3.91925	1.85475	0.168	-0.2645	3.501	1.36	2.45	4.814	2.959	1.4255	3.945	1.616	5.395	2.0525	5.87575	3.598	3.265	1.3205	5.17775	2.65	2.70525	2.1315	4.3845	1.80075	4.3795	-1.32375	4.80275	3.1155	3.254	4.981	4.20075	3.16125	0.93625	3.3775	2.939	1.66	1.38925	0.4785	4.0365	2.16425	3.39925	4.704	2.07175	5.2815	1.59575	2.783	3.70075	4.67225	3.02775	3.0485	1.512	2.249	4.97575	1.74175	0.962	4.0975	1.53675	2.4145	3.484	-2.362666667	1.3285	4.7205	2.804	4.7295	3.104	2.9065	4.43575	4.07675	6.1525	3.23125	6.09825	2.615	3.01575	4.63075	2.4945	5.8825	3.1	2.6615	4.371	2.9415	1.01175	3.3452	2.58825	4.9735	3.8	3.1765	5.10275	2.904	3.9145	4.8235	4.956	3.93125	2.32975	2.49675	3.32475	2.229	3.1435	3.67925	-0.2295	3.45	1.365	3.6898	4.0514	4.3836	2.4105	1.03475	1.266	2.8636	2.5862	2.8745	2.08425	1.92925	3.32075	4.22225	4.58175	3.17175	1.1385	3.53	2.79575	0.316	3.74675	5.33525	4.22925	2.62475	3.392	3.2205	2.10625	2.66725	4.60975	1.88375	1.51775	3.14975	3.309	5.01175	3.3935	3.87975	5.29675	2.55275	2.6045	2.59125	5.204	3.36425	4.366	3.78	3.901	4.51175	2.39725	0.29725	2.42475	0.78075	2.96575	4.55375	4.85575	2.59025	1.758	4.02275	1.604	4.479	0.8105	2.30275	4.5685	2.86425	3.9005	4.72475	4.69425	1.672	4.17775	3.22775	3.039	2.07875	5.2415	3.98925	3.093	5.48125	4.1	3.18975	1.215	4.92175	2.5155	3.38075	4.90375	4.51175	1.25425	5.18975	3.19025	1.7875	1.65675	2.82525	2.9785	1.5485	3.614	3.30825	3.563	4.86575	4.6745	3.38475	8.0205	4.27825	4.596	3.1585	3.26575	3.129	5.03225	2.41425	3.51325	2.63975	3.442	2.61525	2.74925	4.51475	1.17425	3.427	3.107	3.523	5.111	2.71175	1.81075	2.858	1.40275	2.136	0.78	3.16475	3.1605	2.92775	2.9625	4.47975	1.5315	3.01025	2.50275	3.0405	3.3225	5.168	4.31425	5.15675	4.99525	4.83175	4.0725	1.93925	4.5285	4.24475	3.687	2.9465	-1.61875	1.621	3.472	1.317	4.7365	5.67875	4.51525	4.53425	4.768	3.5765	2.9755	1.67025	3.28075	4.00525	4.487	2.22625	4.05925	3.701	2.7815	4.35775	1.391	2.4415	4.61175	2.54175	4.1615	3.93325	5.34175	3.3875	0.722	3.67725	5.373	0.025	0.9115	5.70975	4.06325	4.3425	4.67	1.20675	4.295	5.5465	3.0895	0.816	0.379	3.58425	4.136	4.03	2.67825	1.6975	4.07125	4.63325
PHC3	0.2358	-0.214	1.16	-0.2271	0.4331	0.3673	0.1059	-0.164923077	-0.4106	0.2713	0.4714	0.1872	-0.6076	-0.384846154	-0.1829	1.060076923	-0.303538462	0.4378	-0.075615385	-0.184307692	0.3512	-0.221769231	-0.780230769	-0.001769231	-0.569692308	0.3279	-0.7255	0.117	0.4919	-0.767	0.2977	-0.1748	0.4023	0.1785	-0.3564	-0.0554	0.4004	-0.0435	-0.2817	-0.1721	-0.0805	-0.349888889	0.2866	-0.0804	0.8848	0.4694	-0.0772	0.1063	0.188	-0.0899	0.2398	0.6933	0.5819	0.9776	0.3956	0.0373	-0.3132	-0.3327	0.4842	-0.3812	-0.0197	0.1118	-0.3068	-0.888	0.9495	0.2033	-0.6219	-0.0276	0.1263	-0.5144	-0.103	-0.519	-0.246	0.0449	0.3879	-0.5612	-0.7437	-0.2995	0.2812	0.3483	-0.6752	0.3064	-0.070666667	-0.2199	0.2057	0.3007	0.0667	-0.1653	-0.605	0.5987	-0.222	0.014111111	-0.4725	0.6772	-0.3321	0.4348	0.8711	0.5072	0.0803	0.9554	-0.1077	0.6668	1.0569	0.2053	-0.2632	-0.4841	-0.1073	-0.5084	0.212	0.4838	0.6347	0.232555556	0.1717	-0.506923077	0.0584	-0.2322	0.6008	-0.076	0.2695	0.1316	-0.5008	0.2605	-0.1797	0.7835	0.5763	0.8194	0.1439	-0.2241	0.0849	-0.1501	0.3516	0.4086	0.528615385	0.648153846	-0.003153846	-0.357692308	-0.2128	-0.1603	-0.690692308	-0.084	0.406692308	-0.2638	0.1198	0.123	0.1719	0.1197	0.3796	0.7004	0.4955	-0.044	0.04	0.5712	-0.2382	0.8636	-0.073222222	-0.0975	0.3311	0.1226	0.088	-0.5358	-0.6969	0.0538	0.4304	0.8817	0.3005	0.11	-0.4106	0.4249	0.8859	0.5345	0.5103	0.3683	0.0624	0.4816	0.1475	0.8453	-0.3555	0.2359	0.9711	0.4534	0.4412	0.3927	-0.653333333	0.584222222	-0.6824	-0.1388	0.5416	0.774	0.4836	0.014555556	0.6008	-0.3871	1.0317	-0.0199	-0.4046	0.3929	0.5716	0.0925	1.0586	0.1322	0.0342	0.0397	0.3195	0.0198	0.2666	-0.1243	0.3528	0.3082	0.468	-0.2661	0.6395	0.5618	-0.6205	-0.2009	-0.2299	0.0017	0.1727	0.6637	0.8644	-0.3232	0.2524	0.1826	0.3974	0.2865	0.4817	0.0214	1.621	0.6373	0.1432	0.4449	-0.0213	0.9347	-0.119	0.397777778	-0.1976	0.5187	0.0557	0.3646	0.5904	1.4795	0.491	-0.1733	-0.167	0.0986	0.933	0.0852	0.1912	0.5431	0.6213	0.8204	1.101	0.6995	-0.0764	0.3952	0.21	0.1699	-0.884555556	0.5542	-0.1314	0.061	-0.2755	-0.0321	-0.043	0.2031	0.0722	-0.2761	-0.0654	0.1321	-0.0694	-0.124	-0.6871	-0.1356	-0.6201	1.456	-0.8011	-0.2473	0.5522	0.7644	0.2025	-0.0232	0.7503	0.4741	-0.8657	0.5058	-0.4185	0.4573	-0.4121	0.3889	0.4492	0.9465	-0.6975	0.1006	-0.1283	-0.0138	0.3684	-0.3346	-0.446111111	-0.3555	1.1093	-0.6667	-0.0901	0.2455	0.5188	0.8683	-0.5457	0.7028	0.2645	0.6282	1.0408	0.562555556	0.247	-0.0111	0.7106	0.5876	0.2383	-0.7689	0.1851	0.0711	0.5431	-0.1191	0.4246	0.9256	1.7052	-0.1145
LYL1	-1.448	-0.9445	-1.78675	-1.919	-2.16975	-2.045	-0.23925	-1.453	-1.48925	-1.47475	-1.62075	-1.3545	-1.5805	-1.8362	-1.621	-1.241	-1.3944	-0.908	-0.9538	-0.9678	-0.969	0.0462	-0.7546	-0.9242	-0.8578	-1.81725	-1.186	-0.81025	-1.75675	-1.895	-1.71575	-2.06525	-1.267	-1.31075	-0.77125	-1.10675	-1.79975	-1.125	-1.63725	-1.2685	-1.05425	-1.52925	-1.8715	-1.69425	-2.03925	-0.392	-1.935	-1.165	-0.571	-1.32175	-1.444	-1.9685	-1.073	-1.9375	-1.6295	-1.87925	-1.11525	-0.65025	-1.42725	-1.46475	-1.20775	-1.383	-2.2895	-1.5685	-1.55325	-0.80975	-1.8555	-1.0165	-0.893	-1.14	-1.90625	-0.78775	-0.975	-1.8505	-0.98075	-1.48625	-0.653	-1.34775	-0.87925	-0.733	-1.1125	-1.4255	-1.524	-0.21175	-2.297	-1.68475	-1.65825	-1.095	-0.94125	-1.249	-1.85175	-0.35575	-0.06175	-2.015	-1.2935	-2.181	-1.18375	-1.84375	-1.7275	-1.441	-2.5885	-1.25575	-2.32975	-1.6365	-0.819	-2.05	-1.5475	-0.73825	-1.72975	-2.22775	-0.92975	-1.24475	-1.731	-1.5894	-1.42825	-2.5115	-1.20625	-1.34175	-1.3525	-1.113	-1.693	-1.7165	-2.26725	-1.84025	-2.14275	-1.26825	-1.745	-1.46325	-1.902	-1.3755	-0.885	-1.7025	-1.7474	-1.3392	-1.421	-1.5518	-1.019	-0.8495	-1.377	-0.6918	-1.5686	-0.9155	-1.32125	-0.69	-0.63475	-1.406	-1.47525	-1.24325	-1.05825	-1.53125	-0.801	-1.2935	-0.994	-1.78825	-0.96725	-1.981	-1.327	-0.9955	-1.143	-1.306	-0.95625	-1.416	-1.33275	-1.868	-1.967	-1.89625	-0.62275	-2.1305	-1.8005	-1.34125	-1.52825	-2.2515	-2.23075	-1.5885	-1.66675	-1.66325	-0.6305	-1.67425	-0.93575	-0.93075	-1.7555	-2.13575	-1.2725	-1.5675	-1.5715	-1.04075	-1.007	-3.09925	-1.6145	-1.56075	-2.02125	-1.4775	-2.32325	-1.7275	-2.35	-2.5925	-1.83625	-1.0385	-1.7345	-1.624	-1.869	-1.60275	-1.606	-1.2245	-0.768	-2.06775	-2.18125	-1.46325	-2.064	-2.243	-1.48925	-1.8655	-1.4345	-2.032	-1.37525	-1.88675	-1.273	-1.68975	-1.7905	-0.474	-1.33275	-1.2485	-1.80575	-1.2645	-0.84125	-2.34925	-1.042	-0.9425	-1.6435	-2.6265	-1.2425	-1.0995	-1.57725	-1.1965	-1.306	-1.2845	-1.52625	-1.8755	-1.253	-1.24175	-1.14775	-1.7705	-1.69025	-1.696	-1.923	-2.095	-1.458	-1.548	-1.321	-1.58025	-1.915	-0.8845	-1.6085	-1.2095	-1.472	-1.64425	-0.36525	-1.89075	-0.702	-1.4325	-1.87425	-1.70175	-2.14225	-1.833	-1.035	-1.4005	-1.85625	-1.3815	-0.613	-0.87675	-1.58325	-1.19875	-2.06425	-0.888	-0.673	-1.3055	-1.19725	-2.0135	-1.285	-1.71575	-2.0205	-2.329	-2.286	-1.74525	-0.4605	-1.876	-1.001	-1.3	-1.644	-0.699	-1.868	-1.666	-1.3415	-1.22825	-1.06525	-0.24475	-1.31025	-1.3205	-1.3975	-1.3685	-2.57775	-1.6825	-1.4585	-2.2155	-2.20575	-0.62275	-0.81225	-1.98075	-1.45375	-1.701	-1.394	-0.888	-2.13025	-1.86275	-1.754	-0.64375	-2.689	-1.267	-2.22425	-1.298	-2.10875	-1.8775	-1.8765	-1.399
MATK	-1.46725	-1.3435	-3.26175	-3.03775	-3.43125	-3.12125	-0.1025	-2.882	-2.41075	-2.63625	-2.52675	-0.93825	-0.96775	-2.8002	-2.64125	-2.4094	-2.6588	-2.3385	-2.4226	-0.9132	-2.69275	-1.7412	-2.0442	-1.699	-1.0416	-2.02275	-2.2075	-1.7975	-2.6345	-2.59875	-2.23575	-1.62125	-2.41425	-1.88875	-2.61575	-2.64425	-3.04375	-2.03	-2.67375	-0.5405	-2.351	-2.40975	-3.35825	-2.557	-3.00325	-3.18425	-2.847	-1.794	-2.006	-2.271	-3.27975	-3.1735	-2.6815	-3.0775	-2.93325	-0.254	-3.204	-2.77725	-1.1115	-1.131	-2.4805	-2.38025	-3.3305	-2.9015	-1.99425	-1.71	-2.72325	-1.0135	-1.624	-1.8205	-2.58975	-1.53375	-1.70675	-2.232	-2.03875	-2.311	-0.2045	-2.42925	-1.0205	-1.50025	-2.0685	-2.696	-1.96	-1.7695	-3.0075	-2.8265	-2.808	-2.36675	-1.99175	-1.3275	-2.82775	-1.37075	-1.84925	-3.205	-3.2975	-3.48275	-2.702	-2.787	-3.24625	-2.69475	-3.4565	-1.68425	-3.238	-2.071	-2.37375	-2.304	-2.95125	-2.48375	-2.654	-1.6955	-2.3155	-2.18925	-2.976	-2.586	-0.465	-2.9335	-2.578	-2.645	-1.207	-2.3445	-0.1635	-2.54125	-3.1725	-3.40925	-0.675	-2.26075	-2.968	-2.305	-2.23675	-2.7125	-0.7955	-2.2185	-1.5042	-2.344	-2.4968	-2.6638	-1.979	-2.61075	-2.383	-1.95	-2.2966	-1.94675	-2.21925	-1.919	-1.9975	-2.6925	-2.646	-2.41625	-2.362	-2.65825	-2.04775	-1.57	-2.1385	-2.601	-2.23475	-3.374	-2.71075	-2.48225	-2.4225	-1.88875	-2.5465	-2.90575	-2.04775	-2.8575	-2.70625	-2.35225	-1.3615	-3.1445	-2.9775	-2.6585	-2.9565	-3.0935	-3.107	-2.8555	-2.9925	-2.13775	-2.402	-2.606	-2.82	-2.586	-2.716	-3.2705	-3.08125	-3.1375	-1.59625	-2.5375	-2.84025	-3.9575	-2.955	-2.9255	-2.9145	-2.0855	-3.13075	-2.63025	-4.09475	-3.695	-2.4	-2.5895	-3.0385	-2.2095	-3.246	-2.58675	-3.10475	-0.871	-2.2695	-1.99875	-3.2525	-1.963	-2.977	-3.51075	-2.6405	-2.4575	-2.628	-3.0455	-2.81675	-2.717	-2.32225	-2.89825	-2.10775	-1.46675	-2.235	-2.176	-2.52975	-2.97875	-2.36075	-3.4715	-3.3245	-2.1225	-2.70075	-3.942	-1.74875	-2.186	-3.02675	-2.62575	-1.39075	-2.80125	-2.3935	-3.18625	-2.85375	-2.54625	-2.20925	-2.959	-2.92075	-3.06275	-1.084	-2.4185	-2.73075	-2.9035	-3.89425	-2.52175	-3.04775	-2.543	-2.0405	-1.23075	-3.098	-2.51525	-1.18925	-2.82675	-1.5685	-2.736	-2.2225	-2.3485	-3.157	-2.647	-2.057	-2.4735	-2.60125	-2.0985	-2.1865	-2.19675	-3.147	-2.40825	-2.49675	-1.42	-0.18925	-2.118	-1.962	-3.186	-2.1715	-2.43125	-1.95625	-2.34775	-3.0035	-2.48325	-1.80325	-2.8455	-2.094	-2.8135	-2.75025	-1.99525	-2.8205	-3.2765	-1.493	-2.5285	-1.53475	-0.9475	-2.783	-2.04475	-2.048	-2.504	-3.14525	-2.82575	-2.5085	-3.42775	-3.53725	-1.65775	-2.626	-2.70775	-2.1655	-0.9775	-2.543	-2.1675	-2.58825	-2.35075	-1.5775	-2.24675	-3.0895	-2.79775	-2.897	-2.93125	-3.13075	-2.73925	-3.58	-2.378
CORO7	-0.6455	-0.458	-1.346	-1.2245	-1.1395	-0.702	-1.0555	-0.303	-0.469	-0.291	-0.5875	-0.3185	-0.57	-0.479666667	-0.1965	-0.548	-0.588333333	0.132	-0.094666667	-0.275	-1.1005	0.281666667	-0.079	-0.203333333	-0.042666667	-0.986	0.155	-0.0305	-0.416	-0.69	-0.9235	-0.5615	-0.9755	-0.8325	-0.7985	-0.6705	-0.479	-0.0805	-0.572	-0.815	-0.77	-0.8835	-1.5055	-1.206	-1.4465	-2.071	-1.401	-1.022	-0.7055	-0.4775	-1.97	-1.5755	-1.491	-1.6305	-0.8255	-1.1415	-0.9085	-1.2495	-1.233	-0.815	-0.972	-0.956	-1.097	0.0955	0.3375	-0.7845	-1.379	-1.451	-1.16	-0.14	-1.081	-1.2235	-1.5575	-0.933	-1.103	-1.1365	-0.3985	-1.233	-0.4325	-0.1075	-0.1935	-1.1345	0.1345	0.044	-1.443	-1.239	-0.933	-1.241	-1.7425	-0.7535	-0.1235	1.4505	-0.5105	-1.492	-1.3095	-1.1725	-0.6525	-0.479	-0.3305	-0.302	-1.2065	-0.9725	-1.665	-0.399	-0.5155	-0.584	-1.241	-0.5045	-1.155	-1.18	-0.634	-0.999	-0.474	-0.364	-1.051	-0.7105	-0.599	-1.2275	-1.051	-0.6105	-1.279	-1.165	-1.1945	-1.57	-1.3415	-0.759	-2.0895	-1.2315	-0.4625	-0.7885	0.228	-0.2605	-0.494	-0.798	-0.269	-0.346	-0.3845	-0.324	0.647	-0.222333333	-0.786	-0.3555	-0.7285	-0.0605	0.0395	-0.553	-0.282	-0.571	-0.4285	-0.6935	0.162	-0.574	-0.115	-1.027	-0.7555	-1.013	-0.749	-0.4215	-0.682	-0.2995	-1.1095	-0.737	-0.364	-0.998	-0.91	-0.6325	-0.0555	-0.832	-1.039	-1.631	-1.4575	-0.778	-1.1535	-1.361	-1.5875	-1.321	-0.619	-1.132	-1.0455	-0.729	-1.6355	-1.1795	-1.019	-0.9155	-1.066	-0.24	-0.842	-1.571	-1.0985	-0.775	-1.465	-1.0735	-2.049	-0.835	-1.077	-1.7025	-1.232	-0.569	-1.045	-0.6445	-1.149	-1.2575	-1.284	-0.6745	0.011	-1.4915	-1.433	-0.713	-0.972	-1.0955	-0.73	-1.1775	-0.822	-0.5555	-0.834	-1.716	-0.9725	-0.8635	-1.3225	-0.7625	-0.97	-0.3035	-1.4285	-1.363	-0.8255	-1.778	-1.6695	-1.2105	-0.825	-1.639	-0.2825	-0.4995	-0.981	-0.773	-0.9425	-0.7905	-0.8065	-1.1955	-1.15	-0.8355	-1.219	-0.996	-0.7815	-1.0185	-2.0135	-0.9815	0.7235	-1.4025	-1.173	-1.7255	-1.5355	-1.284	-0.436	-1.0035	-1.5235	-1.236	-0.5755	-1.896	-0.454	-1.0605	-0.936	-1.395	-1.333	-1.453	-0.7475	-1.129	-1.294	-1.3255	-0.5455	-1.014	-1.2425	-0.9085	-1.367	-0.82	-1.1005	-0.826	-0.5735	-1.3885	-0.7165	-1.59	-1.3685	-1.5375	-1.68	-1.676	-0.167	-0.7385	-1.175	-0.964	-1.457	-0.444	-1.2035	-1.223	-0.8055	-0.7955	-0.3135	-0.29	-0.6685	-1.416	-0.501	-1.064	-1.4935	-1.0205	-1.2605	-1.97	-1.1825	-1.195	-1.0515	-1.395	-0.826	-1.265	-1.849	-0.56	-1.5445	-1.6255	-1.233	-1.159	-1.818	-0.4025	-1.767	-0.833	-1.11	-1.504	-1.058	-0.8425
FOXD4L2	0.033	-0.49225	0.606	-0.02875	1.73275	-0.862	0.11875	-0.652	-0.15625	-1.53875	0.52525	-0.8395	0.0565	-0.8944	-0.00975	-0.6124	1.0326	-0.308	-0.9304	0.4832	1.6355	-0.6838	-0.2876	-0.5616	-1.2658	-0.66875	0.185	0.0235	-0.9455	2.66875	-0.308	-0.1445	-0.5485	-1.39475	-0.7195	-1.14225	-1.32725	0.072	-0.65925	-1.2265	0.32375	1.6605	-0.9775	-0.562	-0.957	-1.39425	-0.6705	-0.46175	-0.59025	1.127	-0.371	0.0565	0.012	-1.14475	-0.33575	0.79475	-0.688	0.432	0.226	0.09125	-0.73725	-0.2025	-0.5475	0.982	0.399	0.01475	-1.094	-0.20875	-0.195	1.77775	1.61625	-1.097	-0.0915	-0.285	-1.269	-1.5395	-2.15025	-1.06325	-0.2495	0.5135	-0.9395	-1.1145	-1.492666667	-0.83775	-0.23075	-0.754	0.6315	-0.74275	-0.3905	-0.90875	0.70475	-2.123333333	-1.271	2.28425	1.08675	1.71425	-1.068	-0.46925	1.53075	0.156	0.88225	0.50625	0.87375	-0.01425	-0.126	1.7145	1.5855	0.6485	0.3285	2.218	0.575	0.9615	2.37725	-0.1082	-1.24125	0.38	-1.035	0.56625	0.7655	-0.0855	-0.734	0.6345	0.35525	-0.21775	-1.08	-0.46825	-0.49775	-0.801	0.52475	-0.5805	-0.56075	1.42625	-0.239	0.1058	0.2384	-0.3178	-0.62475	-0.9635	-0.4414	0.2364	0.3816	0.197	0.6645	-0.19875	0.299	0.529	0.1825	0.19275	-1.02075	-0.63375	0.2365	-0.072	-0.231	-0.342	-2.668	1.637	1.939	0.5005	-0.50825	0.519	-0.98275	0.52175	0.30975	-0.822	-0.12375	0.91425	-0.08775	0.39875	-0.40075	-1.22125	-0.8685	2.09125	0.39325	0.26625	-0.1435	0.8165	-0.41	0.549	-0.46425	-0.30175	2.07475	0.2885	-1.37225	1.32175	0.185	1.3725	1.95725	-1.28175	-0.8905	-0.39925	-0.564	0.397	-0.9975	-0.743	0.95675	1.61	1.965	-0.94525	-0.1385	-0.46075	0.57325	-0.13025	1.2185	0.06575	1.62925	0.00625	-0.286	0.01575	-1.916	1.10375	0.94025	-0.5695	0.8395	-0.3925	-0.6625	2.09375	-0.7745	-1.026	-0.7245	0.62675	-0.7255	-0.74875	-0.70575	-1.322	0.436	0.4745	0.538	0.86175	1.9365	0.143	1.19775	-0.21975	2.48825	-0.361	-0.15575	-0.25875	0.14625	-1.21375	-0.58875	-0.726	-1.20875	1.07175	0.764	0.85075	1.4025	0.5155	-1.69375	-0.3565	0.68425	0.4545	1.41975	0.432	-1.36975	0.5695	0.28975	1.611	0.48325	-0.2815	-0.55675	0.4695	-0.11925	1.231	0.7515	0.168	0.3365	1.3755	-0.8175	0.8365	-0.1515	-0.05525	-1.36075	0.66925	-1.114666667	0.106	-0.8125	-1.03175	-0.36625	-1.486	1.1405	0.30725	-0.56575	-0.2205	-1.5265	-0.42475	-0.94275	0.583	-0.8915	-0.20375	-0.15125	-0.53175	0.54125	0.26275	0.5905	0.34925	-0.485	-0.2975	-2.37725	-0.1575	0.53075	0.60025	-0.12825	-0.834	-0.6245	2.59075	1.85675	-0.2885	-1.60125	2.072	-0.74625	0.08675	0.41225	-0.9505	-0.22025	1.363	-1.018	-0.93925	1.44075	0.2205	0.004	-1.018	-0.53075	-0.55775	0.4885	-0.17025
NR0B2	-3.11075	-2.7495	-3.1795	-2.8625	-3.62025	-3.5485	-1.435	-2.524	-2.42525	-2.0795	-1.943	-2.1655	-2.558	-1.9276	-1.88275	-2.2432	-2.3296	-1.1465	-0.9414	-1.8362	-2.7205	-1.9336	-1.7422	-2.3084	-1.8846	-2.974	-1.2965	-2.217	-2.4885	-3.239	-3.258	-3.571	-3.36975	-2.8035	-2.832	-3.4985	-0.6015	-2.261	-2.6725	-3.14825	-3.47275	-3.556	-3.6675	-3.26225	-3.67625	-3.9115	-2.8335	-3.02725	-3.66175	-3.4305	0.0755	-3.87725	-3.46275	-4.0465	-3.759	-4.251	-2.94925	-3.099	-2.9065	-3.17175	-3.6235	-4.262	-3.4005	-2.9335	-3.536	-3.416	-3.4745	-2.8685	-2.99625	-1.86475	-3.25525	-2.786	-2.24675	-3.42775	-3.371	-3.0195	-2.93275	-2.831	-3.88675	-3.50675	-3.6005	-2.5065	-2.73225	-1.8245	-3.8815	-3.8965	-3.41025	-3.16525	-3.06575	-2.5845	-3.599	1.166	-1.42125	-3.5385	-3.40625	-3.0015	-3.02925	-3.24275	-2.69125	-2.32575	-3.00775	-2.9255	-3.47875	-3.08875	-2.822	-3.15225	-3.5185	-1.99525	-2.21575	-3.2275	-2.9185	-2.729	-3.3295	-1.9128	-3.74725	-3.724	-2.78725	-3.786	-3.27275	-3.92	-2.4325	-3.53025	-3.18525	-3.122	-3.66625	-1.601	-3.262	-3.417	-3.25	-2.17525	-2.229	-1.993	-2.369	-2.4164	-2.2266	-2.2778	-1.98875	-1.4535	-2.1398	-2.0248	-2.0706	-1.4735	-2.6665	-1.51125	-2.09825	-1.622	-2.29	-2.392	-2.31825	-2.0265	-2.40025	-2.089	-1.9825	-3.05775	-0.15875	-3.077	-2.484	-4.07425	-2.58325	-1.52225	-2.57325	-2.7315	-2.40425	-2.34875	-3.444	-3.52375	-3.60375	-3.616	-3.58075	-2.798	-2.84975	-3.6645	-3.6175	-3.36175	-3.324	-3.47625	-3.555	-3.1875	-3.305	-3.00825	-3.27825	-2.91175	-2.7185	-2.9365	-2.52975	-3.978	-3.998	-3.56575	-3.61975	-2.769	-3.37225	-3.0565	-3.8975	-2.782	-3.202	-3.013	-3.47225	-2.39125	-2.7915	-2.86675	-4.3445	-4.486	-4.603	-3.97525	-2.66925	-2.89375	-3.38925	-2.81725	-3.40275	-3.7535	-3.69425	-3.77375	-2.6345	-3.75275	-3.55	-0.326	-3.81525	-3.69	-3.38925	-3.43675	-3.19825	-2.877	-3.066	-2.53075	-3.56975	-4.286	-3.796	-3.49425	-3.315	-4.89925	-4.553	-2.8085	-3.3595	-3.61075	-3.1945	-3.435	-3.98525	-3.894	-3.13575	-2.96725	-3.74275	-3.29125	-3.62275	-3.9845	-3.867	-3.60675	-3.246	-3.54975	-4.17025	-3.94625	-2.5755	-2.7265	-2.98175	-3.549	-3.709	-3.458	-3.588	-4.20425	-3.473	-3.35575	-3.6935	-3.60775	-1.06775	-3.6415	-3.6415	-3.3535	-3.173	-3.388	-1.77575	-3.165	-3.03475	-3.20725	-3.4985	-3.48525	-2.7105	-3.46425	-3.72775	-3.52	-4.21225	-3.377	-3.8395	-3.689	-3.58275	-3.30675	-3.30525	-3.67825	-3.13775	-2.4545	-3.6215	-2.2125	-3.03425	-3.48225	-3.29725	-3.55625	-1.924	-1.884	-3.108	-3.16925	-3.19075	-3.49125	-4.33175	-3.71725	-3.563	-3.52725	-4.06875	-3.37725	-2.83775	-2.951	-3.49875	-2.86475	-3.3	-3.596	-3.503	-3.9955	-4.27125	-2.2455	-3.66675	-3.75975	-4.89775	-3.16925	-2.8755	-3.985	-1.92175	-3.4325
RPL19	0.502875	0.430875	0.262	0.036375	0.05975	1.00825	0.348375	-0.4457	0.415375	0.489625	0.588	-0.001375	0.507625	-0.2578	-0.086875	0.301	-0.141	1.377625	0.333	0.8609	0.968625	0.948	0.4694	-0.0848	0.5375	-0.345	0.782375	0.00125	0.221375	1.091875	0.158375	0.14625	0.30075	0.6925	-0.12675	0.83075	-0.58575	0.267	0.407375	0.31975	0.406	0.399375	-0.018875	0.112625	-0.761375	-0.601	0.37	0.233625	-0.123125	1.125625	-0.276875	-0.033	0.358375	0.2225	-0.59275	0.13575	-0.62425	0.618	-0.1045	0.463	0.050625	-0.597125	1.144625	0.77425	-0.721875	-0.332625	-0.1925	-0.143875	0.211125	-0.228125	0.247875	0.691625	1.014125	-0.71275	1.057375	0.0615	0.376	0.7835	-0.288625	0.4645	0.255875	-0.7815	-0.0605	0.59275	-0.85325	-0.045625	0.565375	0.60625	0.073875	0.64875	0.1125	-0.270125	0.327875	-0.59225	-0.385625	0.95425	-0.522375	-0.38125	-0.28975	-0.65775	-0.09475	0.589375	0.085125	0.169	0.16225	0.775625	-0.298125	0.224125	-0.829375	-0.22175	0.97875	0.653	-0.0595	0.419	0.063125	0.12775	0.184875	-0.447875	0.52025	0.265125	1.059	-0.742875	0.379875	-1.092	-0.324375	-0.25725	-0.507375	1.580875	0.940875	0.742875	0.564625	-0.327375	-0.5225	-0.4505	-0.1679	-0.2519	0.286875	-0.073	1.0566	0.1441	-0.0464	0.49075	-0.227375	0.135	0.04625	-0.125625	0.257125	-0.141375	-0.4935	-0.4075	0.12375	-0.4475	0.62675	-0.319875	0.5475	-0.891	0.371625	-0.538125	-0.219625	0.32375	0.34525	-0.535125	0.297875	-0.54325	-0.1145	-0.322375	0.6085	-0.23025	0.009375	0.254375	-0.09375	-0.842375	-0.192125	0.134625	-0.8505	-0.015875	0.038375	-0.044625	-0.095375	-0.033125	-0.36425	0.508625	-0.375875	0.733375	1.330125	-0.313875	0.147875	0.538	0.677375	0.5985	-0.3375	-0.113375	0.1245	-0.1495	-0.363375	-0.280875	0.193625	0.195875	0.41225	0.591375	-0.504625	0.3155	-0.334375	-0.559125	0.160375	0.414875	0.551875	-0.182625	0.4255	-0.378625	-0.26675	-0.422875	-0.15475	0.0915	0.2085	0.314125	-0.327125	-0.36375	0.413	-0.03225	-0.108375	-0.217	0.35875	0.632875	0.032375	0.00175	-0.10625	-0.468375	-0.407875	-0.292	-1.119875	0.09675	-0.114375	-0.8235	-0.032375	0.18975	-0.217	0.736875	-0.36675	-0.2495	0.295	0.071625	0.142375	-0.572375	-0.42325	-0.061875	0.8385	0.36975	-0.1655	-0.232625	-0.17525	-0.19925	-0.291125	-1.34675	-0.6015	-0.351625	-0.0535	0.12925	0.444875	-0.312375	-0.5725	-0.306625	0.207625	0.058875	-0.787375	0.882125	0.291	-0.380125	0.080875	-0.2055	0.078125	-0.440375	-0.1355	-0.56925	1.153375	0.135125	0.06375	0.81125	-0.93275	0.422875	-0.17125	-0.709875	0.645125	-0.585125	-0.18225	-0.321375	0.074625	-0.67675	-0.9715	0.600875	-0.362875	-0.58775	0.12575	-0.197125	-0.39175	-0.12	0.444	-0.1195	0.127125	-0.02	-0.006	-0.1895	-0.133125	0.171375	0.915125	-0.464375	-0.01575	-0.306875	-0.30825	-0.05175	1.84575	0.8775	0.361	-0.360125	0.506	0.121375	1.222125	-0.065125	-0.302625	-0.052375	0.329125	-0.33475	-0.39425	-0.126375
SERPINF2	-2.41275	-2.21975	-1.94925	-1.7935	-2.1835	-2.9615	-0.18475	-1.5488	-1.54425	-1.658	-1.31275	-1.323	-1.38225	-0.8126	-1.49925	-1.7912	-1.4452	-1.057	-0.7974	-1.041	-2.71575	-1.2518	-1.2318	-1.4472	-1.228	-1.78125	-0.9775	-1.24475	-1.3925	-2.11725	-2.50375	-2.4895	-2.1755	-1.946	-1.93625	-2.90875	-2.25675	-1.63525	-1.6955	-1.46875	-2.447	-2.16625	-2.58475	-2.045	-2.556	-2.713	-2.18225	-2.10175	-2.73675	-2.15175	-2.27	-2.823	-2.373	-2.69825	-2.575	-2.56825	-1.999	-1.9975	-1.88675	-1.75325	-3.1495	-2.79875	-2.4105	-2.7865	-2.62475	-2.165	-3.42525	-1.63075	-0.91375	-1.9295	-1.936	-2.5085	-1.462	-1.277333333	-2.41025	-1.90875	-1.73625	-2.27625	-2.135	-1.58475	-1.58475	-2.54175	-2.01775	-0.938	-2.901	-3.06175	-2.1645	-2.41225	-1.641	-1.396	-2.267	-1.50425	-1.11625	-2.68675	-1.91775	-2.0905	-2.002	-2.12675	-2.1095	-1.857	-2.6005	-2.044	-3.00175	-2.4645	-1.8585	-2.16675	-2.38075	-1.73375	-2.77675	-2.5795	-2.11025	-1.701	-1.29825	-1.098	-2.88075	-2.68925	-2.19825	-2.75475	-2.44125	-1.6955	-2.65975	-2.84375	-2.268	-2.37075	-3.11775	-2.238	-1.79075	-2.279	-2.30025	-1.57875	-1.35475	-1.44425	-1.8162	-1.7724	-1.3802	-1.3312	-1.32575	-0.98	-1.1682	-1.2568	-1.01	-1.02225	-1.6895	-0.931	-1.538	-1.3295	-1.516	-1.5835	-1.4935	-1.60425	-1.54	-1.33925	-0.85075	-2.12	-1.41525	-2.674	-1.40425	-2.54175	-1.611	-1.0215	-1.942	-1.8545	-1.51375	-1.95375	-2.47775	-2.48575	-1.98275	-2.1955	-2.38475	-2.42875	-2.121	-2.735	-2.90025	-1.965	-2.408	-2.47225	-2.8825	-2.403	-2.59475	-2.66275	-2.12425	-2.2865	-2.49425	-1.79075	-1.57025	-1.17325	-1.09575	-3.10125	-2.85275	-1.44875	-3.10775	-2.2505	-2.8835	-2.02525	-2.7725	-2.9385	-2.6115	-1.66475	-1.86775	-2.00575	-2.9435	-2.7665	-3.6085	-2.21775	-1.5855	-2.29875	-2.40925	-1.926	-2.4595	-2.436	-2.74675	-2.89475	-1.781	-2.29025	-2.1665	-2.2765	-2.702	-2.5375	-2.1765	-1.76925	-2.41475	-1.9645	-2.248	-2.14675	-2.48475	-3.317	-2.9055	-1.81625	-2.80275	-3.70025	-2.13125	-1.68775	-2.9695	-2.90925	-2.79475	-2.209	-2.27375	-2.2985	-2.3305	-1.92	-2.8155	-2.0875	-2.903	-2.8315	-3.1615	-2.93425	-2.3535	-2.95975	-2.40275	-2.225	-2.77475	-2.184	-2.3655	-1.851	-2.375	-2.05175	-1.6895	-2.60575	-2.0045	-2.47525	-1.731	-2.22425	-2.3615	-2.2155	-2.3565	-2.82275	-1.97625	-2.779	-1.1035	-2.008	-1.773	-2.16475	-2.41025	-2.3215	-1.73175	-1.4765	-1.74425	-2.7355	-2.5985	-1.88675	-2.9115	-2.218	-2.37225	-2.6015	-1.765	-2.97375	-2.049	-1.89675	-2.80825	-1.21975	-2.198	-2.73525	-2.07575	-2.463	-0.921	-0.9925	-1.881	-2.22075	-2.5455	-2.23925	-2.72725	-2.438	-2.50775	-2.881	-2.6365	-2.728	-2.19525	-2.317	-2.68275	-2.007	-2.71975	-2.5955	-2.027	-3.368	-2.8795	-1.247	-2.70275	-2.2515	-3.58375	-1.664	-2.06125	-2.70875	-3.3965	-2.023
EPB42	-0.3635	-0.320333333	-0.556166667	-0.041	-0.308666667	-0.998833333	0.114	0.006125	0.028666667	0.1505	0.140666667	0.075666667	-0.1245	0.453125	0.027666667	0.021125	0.0345	0.4585	0.488375	0.144875	-0.829166667	-0.021625	0.816625	-0.01825	0.30175	-0.214166667	0.4455	0.051333333	0.0475	-0.545833333	-0.4075	-0.913166667	-0.635	-0.695833333	0.316166667	-0.804666667	-0.403333333	-0.064	-0.202	-0.761333333	-0.977666667	-0.384666667	-0.5515	-0.560333333	-0.948166667	-1.099666667	-0.555166667	-0.472	-1.019	-0.751166667	-1.3725	-0.882166667	-0.594166667	-1.102333333	-0.8065	-0.987166667	-0.490833333	-0.373833333	-0.4165	-0.195	0.5135	-0.506666667	-1.064833333	-0.703166667	-0.709333333	-0.770166667	-0.314166667	-0.016166667	-0.277666667	-1.077	-1.2122	1.216	-0.692	-0.38775	-1.0255	-0.941	-1.518833333	-1.377	-0.910666667	-0.789833333	-0.263833333	0.434	0.0935	-0.164666667	-0.5955	-0.463333333	-0.6405	-0.609	-0.345833333	-0.265333333	-0.737333333	1.012166667	-0.130833333	-0.754833333	-0.615	-0.715666667	-0.227666667	-0.388666667	-0.0085	-0.309833333	-0.628333333	-0.191833333	-1.1515	-0.669333333	-0.609833333	-0.800166667	-0.492333333	-0.2885	-0.798166667	-0.647	-0.698	-0.332333333	-0.535	0.1385	-1.0255	-0.742666667	-0.7385	-1.149166667	-0.829333333	-0.894333333	-0.093666667	-0.618833333	-0.516666667	-0.670333333	-1.254833333	-0.8035	-0.806333333	-0.969166667	-0.989166667	0.195166667	0.517666667	0.332333333	-0.042375	-0.014375	0.361	0.2325	0.107333333	0.239333333	0.5425	0.76875	0.042375	0.47	-0.1655	0.314666667	0.078	0.206666667	-0.003333333	-0.021	0.1625	-0.001833333	-0.41	-0.06	0.0805	-0.457333333	-0.3025	-0.115166667	0.057833333	-0.3625	-0.104333333	0.078166667	-0.447166667	-0.187	0.073166667	-0.486666667	-0.769166667	-0.699166667	-0.532	0.227	-0.475333333	-0.859833333	-0.379333333	-0.977666667	-0.375833333	-0.263166667	-0.583	-0.695	-0.364	-0.542166667	-0.812833333	-0.876166667	-0.409	-1.054333333	-1.0412	-0.522166667	-0.617166667	-0.285666667	-0.669166667	-1.232	-0.449666667	-0.006833333	-0.492833333	-1.023666667	-1.378333333	-0.361666667	-0.8215	-0.819	-1.311666667	-0.202	-0.188833333	-0.327666667	-1.408	-1.003833333	-0.7375	-0.871666667	0.191666667	-0.854833333	-1.0725	-0.275333333	-0.807666667	-0.802	-1.046333333	-0.738666667	-0.279666667	-0.753666667	-0.529	-0.775166667	-0.827	-0.6255	-0.578166667	-0.665666667	0.064333333	-0.0545	-0.544333333	-0.499666667	-1.2565	-1.074833333	-0.977166667	-1.043	-1.087	-1.4955	-1.3565	-0.336833333	-0.067833333	-0.768833333	-0.520833333	-0.3985	-0.858166667	-0.835333333	-0.556833333	-0.196833333	0.105833333	-0.6465	-0.3715	-0.754333333	-1.478333333	-0.9415	-0.4815	-0.9235	-0.912666667	-0.373333333	-0.9845	-0.412333333	-0.6465	-0.301166667	-0.7325	-0.432	-1.0795	-0.944666667	-0.3515	-0.3835	-0.663333333	-0.392833333	-1.185666667	-0.8905	-0.431833333	-0.984166667	-0.6295	-0.866666667	-0.018833333	-0.134833333	-0.129	-0.579333333	-2.0344	-0.9985	-1.350666667	-0.903166667	-0.724	-0.853166667	-1.011833333	-1.361333333	-1.179666667	-0.472	-0.67	-0.7995	-0.6445	-1.179833333	-0.336333333	-0.646	-0.961166667	-0.504666667	-0.235333333	-0.881666667	-0.651833333	-0.789666667	-0.3135	-0.110166667	-0.1786	-0.206166667	-0.727333333	-1.137833333	-0.770333333	-0.911666667	-0.780666667	-0.668	-1.288333333	-0.678833333	-0.635	-0.4855	-0.642166667	-0.509166667	-0.774833333	-0.635333333	-1.255666667	-1.029333333	-0.850166667	0.280833333	-0.787333333	-0.872	-0.921333333	-0.441333333	-0.317	-0.804166667	-1.45	-0.594333333
PRAMEF8	-3.33725	-2.69575	-2.91475	-0.28725	-3.15425	-3.5385	-0.2145	-2.5852	-2.20425	-2.139	-1.7485	-1.923	-2.002	-2.2978	-1.7155	-2.212	-2.153	-1.50525	-1.7076	-2.1952	-3.11775	-2.5544	-2.2964	-2.2032	-2.331	-2.7265	-1.49075	-2.37825	-1.254	-3.41675	-3.30075	-3.70925	-3.39975	-3.45125	-3.17825	-3.4835	-2.8895	-1.7755	-2.92	-3.34875	-3.38325	-3.0155	-3.36575	-3.1815	-3.76975	-3.312	-3.48975	-3.01375	-3.58875	-2.94625	-3.62725	-3.3195	-3.21475	-3.7205	-3.28025	-3.11925	-2.7915	-3.28575	-2.9875	-3.02725	-3.48875	-4.224	-3.2565	-3.71825	-4.1015	-2.91925	-2.8705	-1.928	-1.62875	-3.061	-3.058333333	-2.77325	-2.12	-2.69	-3.44575	-3.101	-2.549	-2.88525	-3.60275	-3.832	-4.00475	-2.8575	-2.627	-1.96875	-3.79775	-3.718	-0.69475	-3.07575	-2.81925	-2.9145	-3.7675	0.17025	-2.09575	-3.72075	-3.4045	-3.4245	-2.95875	-2.903	-2.65225	-3.1715	-0.099	-2.74225	-3.50475	-3.0385	-3.2385	-2.79325	-3.10225	-2.99975	-3.25775	-3.0305	-2.857	-2.769	-2.97925	-1.9134	-3.8005	-3.42525	-3.10675	-4.12375	-3.9985	-3.70775	-3.0905	-3.46725	-3.23575	-3.6695	-3.9265	-3.65375	-3.356	-3.208	-2.96225	-2.087	-2.00875	-1.52675	-2.145	-2.0274	-2.1114	-2.2002	-1.71175	-1.218	-1.8772	-1.9822	-2.3802	-1.545	-2.777	-1.09075	-1.76275	-1.81575	-2.182	-1.81375	-1.9145	-1.43625	-2.25525	-1.28375	-1.685	-2.911	-2.63325	-3.1535	-2.1425	-3.496	-2.135	-1.4325	-2.67675	-2.04275	-2.2535	-3.135	-3.3555	-3.3745	-2.7575	-3.72575	-3.4255	-2.89975	-3.72625	-3.8595	-3.51575	-3.0285	-3.264	-3.5605	-3.57125	-2.846	-3.09625	-2.85275	-3.13725	-3.57025	-2.361	-3.24675	-2.923	-3.579	-3.64475	-3.20275	-3.74175	-3.06175	-2.985	-3.4655	-3.7425	-2.86425	-3.25075	-4.176	-3.59925	-2.98525	-3.00175	-3.078	-3.9335	-3.0945	-3.7525	-3.43175	-2.8665	-3.2745	-3.21	-2.57225	-3.8985	-3.773	-3.67525	-3.67675	-3.299	-3.556	-3.41275	-3.534	-3.89125	-3.40025	-3.2085	-3.2045	-3.4455	-2.7785	-3.04625	-3.091	-3.32725	-3.7515	-3.50925	-3.320666667	-3.09275	-4.2145	-4.18375	-2.93825	-3.698	-3.56475	-3.3265	-3.135	-3.056	-3.09125	-3.10175	-3.034	-3.66725	-3.76	-3.811	-3.686	-4.1245	-3.54975	-3.29875	-3.6555	-3.60075	-3.3955	-3.20275	-2.94375	-2.90225	-2.13025	-3.71025	-3.2685	-3.36075	-3.65675	-2.803	-2.9255	-3.48275	-3.32175	-3.3375	-3.39225	-3.5545	-2.83225	-3.078	-3.63775	-1.8155	-2.4585	-3.079	-3.20125	-2.8905	-3.388	-2.3325	-3.1375	-3.4725	-3.29575	-3.804	-2.78	-3.715	-3.4435	-3.273	-3.31875	-3.655	-3.3945	-2.655	-2.90925	-3.01775	-2.41325	-2.46175	-3.43175	-2.6575	-3.1605	-2.1885	-2.0455	-2.299666667	-2.38725	-3.1095	-3.10525	-3.79775	-3.8285	-3.2535	-3.484	-3.72275	-3.3475	-2.339	-3.11575	-3.3515	-2.8495	-3.20925	-3.37	-3.23175	-3.54725	-3.3445	-2.20525	-3.3355	-3.68275	-4.48475	-3.07825	-2.74875	-3.85075	-3.78625	-3.01575
LARP7	-0.5997	-0.6776	-1.228	-1.2251	-1.2115	-0.5453	-1.6565	-1.251357143	-0.8279	-1.5094	-1.0376	-1.5674	-0.614	-1.111785714	-1.8322	-0.961571429	-0.705071429	-0.8048	-0.994071429	-0.580571429	-1.5854	-0.899071429	-0.572357143	-1.489071429	-1.3005	-1.5435	-1.453	-1.7103	-1.3142	-1.1335	-1.3376	-1.1463	-1.3589	-2.0532	-1.2251	-1.393	-1.5944	-0.8549	-0.9083	-1.2817	-1.1029	-1.1013	-1.4997	-1.2065	-1.3635	-1.8197	-1.2577	-1.4558	-0.994	-0.5148	-1.9431	-1.0112	-0.9103	-1.4945	-1.5151	-1.2807	-1.8471	-1.615	-1.7757	-2.0574	-1.2587	-1.3603	-1.5336	-1.4274	-1.8709	-0.9882	-0.5815	-1.3728	-1.1675	-0.9227	-0.9873	-1.6644	-1.0031	-1.6785	-1.5943	-0.6404	-1.6141	-0.7792	-0.7186	-0.6133	-1.7863	-1.7772	-1.6	-0.8307	-1.6343	-1.529	-1.1575	-1.701	-1.2645	-2.0026	-2.1186	-1.1472	-1.425	-1.7163	-1.6063	-1.6404	-1.7257	-1.1404	-1.667	-1.657	-1.2975	-1.554	-1.3412	-1.4343	-2.0593	-1.2779	-1.3885	-1.5704	-0.4495	-1.8373	-0.9546	-0.6473	-1.7399	-1.293214286	-1.8512	-1.6081	-1.1873	-1.5306	-0.8428	-1.4254	-1.4445	-1.6236	-1.6749	-2.2637	-2.0824	-2.0947	-2.4014	-2.0555	-0.4947	-0.7738	-1.6086	-1.1926	-0.694428571	-1.165214286	-0.568142857	-1.554571429	-1.1249	-0.9777	-0.933857143	-0.596714286	-0.975571429	-1.0868	-1.5732	-1.2591	-0.7052	-1.6469	-1.2815	-1.8934	-2.0872	-0.3921	-1.4163	-1.2748	-1.4593	-1.2518	-0.7627	-1.6326	-1.5145	-1.4333	-1.3528	-1.3729	-1.2647	-1.4248	-1.2003	-2.1788	-1.0402	-1.025	-1.2752	-1.3444	-1.3701	-1.4235	-1.3229	-1.5443	-1.8033	-1.9124	-1.204	-1.9003	-1.5483	-1.0697	-1.7702	-1.0902	-1.4631	-1.5595	-2.0036	-0.8213	-1.3165	-2.2778	-2.1501	-1.1012	-1.1046	-1.9681	-0.9314	-1.8185	-1.491	-1.1312	-1.7444	-1.5599	-1.1326	-1.8549	-1.5333	-1.6767	-1.9173	-1.3102	-1.0165	-2.18	-1.537	-0.6827	-2.182	-1.5717	-1.2834	-1.5582	-1.4732	-1.8335	-0.9338	-1.1716	-1.2524	-1.0844	-1.3881	-2.1357	-1.6122	-1.4353	-1.4752	-1.49	-1.649	-1.2478	-0.9906	-2.0025	-1.8397	-1.7168	-1.9201	-2.0054	-2.2857	-1.734	-1.5669	-1.6282	-1.5964	-0.9612	-1.239	-0.9795	-1.6744	-2.1475	-1.2649	-0.7673	-1.5875	-2.2046	-2.261	-1.6588	-1.7669	-1.575	-1.3006	-1.344	-0.9861	-1.1188	-0.6259	-1.7057	-2.0854	-1.7338	-1.4347	-1.3121	-1.7507	-1.922	-2.4282	-1.581	-1.2781	-1.176	-1.5845	-1.5516	-1.6293	-2.0696	-1.3729	-1.4625	-1.8086	-0.9606	-0.7962	-0.3181	-1.1934	-1.167	-1.8409	-1.1424	-1.3178	-1.3299	-1.9473	-1.8909	-1.0952	-0.886	-1.8684	-0.8763	-1.6905	-1.5155	-1.6308	-0.9347	-0.8766	-1.7556	-1.1788	-1.4882	-2.0516	-1.137	-1.2644	-2.1599	-1.2779	-0.9657	-1.9121	-1.8246	-1.7055	-1.2964	-0.9757	-2.058	-1.6609	-1.6833	-1.5107	-0.7919	-1.3756	-1.3466	-0.9741	-1.3248	-2.1747	-1.6428	-1.2694	-1.8905	-1.1859	-1.9107	-1.921	-1.1816	-1.3232	-1.8129
APOA4	-1.4655	-0.767125	-1.565625	-1.08375	-1.779375	-1.8475	0.10175	-1.3003	-0.997125	-1.098375	-1.044125	-1.133625	-1.04175	-0.8875	-0.974	-1.0318	-0.9931	-0.626625	-0.7345	-0.9947	-1.5255	-0.8289	-0.7194	-0.9227	-0.8504	-1.504125	-0.544	-1.18175	-1.216375	-1.671875	-1.5935	-1.931625	-1.230375	-1.473125	-1.635125	-1.5005	-1.546375	-1.12825	-1.249	-1.409	-1.744875	-1.689125	-1.45325	-1.36925	-2.018125	-2.149375	-1.5455	-1.518125	-1.76275	-1.33	-1.95625	-1.676125	-1.62475	-1.877375	-1.161125	-1.9695	-1.914875	-1.342	-1.538	-1.4115	-1.722	-2.343	-1.45775	-1.712875	-1.959375	-1.7585	-1.555375	-0.401625	-1.374125	-1.412375	-2.2405	-1.4185	-0.901	-0.704142857	-1.5135	-1.397875	-1.215125	-1.3215	-2.074875	-1.68775	-2.167625	-1.643625	-0.699375	-1.386875	-1.633125	-1.447875	-1.580125	-1.242375	-1.285	-1.2355	-1.871875	0.506125	1.370375	-1.9405	-1.76675	-1.72025	-1.385	-1.595375	-1.398625	-0.27625	-1.69475	-1.366625	-1.495875	-1.2915	-1.37225	-1.07475	-1.71	-1.23275	-1.742125	-1.41475	-0.747375	-1.088125	-1.411	-0.6715	-1.95675	-1.414	-1.52525	-1.72125	-1.85325	-1.5665	-0.982	-1.551	-1.348125	-2.247875	-1.879	-1.815625	-1.598625	-1.676125	-1.56225	-1.065875	-0.81775	-0.996125	-1.1315	-1.1565	-1.0962	-0.8676	-1.105	-0.91575	-0.8294	-0.754	-1.1574	-0.820375	-1.205375	-0.64825	-1.056	-1.1175	-1.29875	-1.278375	-1.232375	-1.159125	-1.428375	-0.973625	-0.811	-1.39725	-1.31725	-1.526875	-1.37	-1.955125	-1.4295	-0.840625	-1.03175	-1.293375	-1.285125	-1.213875	-1.51975	-1.270125	-1.569375	-1.70175	-1.85025	-1.896625	-1.66975	-1.734375	-1.939	-1.639	-1.610375	-1.646625	-1.883	-1.321375	-1.624125	-1.350625	-1.684	-1.76125	-1.519285714	-1.515375	-1.18625	-1.485375	-1.41925	-1.885	-1.602875	-0.989125	-1.893875	-1.77875	-1.88125	-1.459	-1.85525	-1.6505	-2.164375	-0.8725	-1.6525	-1.72975	-1.442142857	-1.45975	-1.799125	-1.857875	-1.228125	-1.53625	-1.913125	-1.3915	-1.658	-2.237875	-1.847125	-1.9875	-1.566	-1.900375	-1.4275	-1.3155	-2.4145	-1.48125	-1.57375	-1.612625	-1.42625	-1.200625	-1.2295	-1.6755	-1.675375	-1.8755	-2.01325	-1.0868	-1.698125	-2.451875	-2.359375	-1.219375	-1.814	-1.95275	-1.832375	-1.695875	-1.82725	-1.412	-1.737375	-1.6745	-1.965125	-1.657375	-1.817	-1.479625	-1.98925	-1.778125	-1.562125	-1.928625	-1.929125	-1.755571429	-1.58625	-1.38325	-1.446875	-0.808375	-1.59125	-1.71275	-1.761125	-1.75525	-1.243875	-1.818375	-1.830625	-1.509625	-0.110375	-1.59375	-1.31825	-1.716	-1.281375	-1.6255	-1.139375	-1.367125	-1.18	-1.548875	-1.26525	-1.909714286	-1.179875	-1.563625	-1.770625	-2.074	-2.13025	-1.045125	-1.908125	-1.258	-1.688625	-1.585375	-1.81375	-1.52275	-1.635	-1.396875	-1.948125	-1.501	-1.633	-1.969625	-1.944875	-1.797375	-1.3135	-1.143375	-1.184125	-0.8505	-1.4555	-1.796875	-1.96375	-1.979625	-1.59	-1.47725	-2.16875	-1.136625	-1.496625	-1.356375	-1.50975	-0.859857143	-1.400125	-1.295625	-1.618875	-2.0735	-1.972	-0.75225	-1.398625	-1.483375	-1.711	-1.544	-1.5095	-1.800875	-2.325	-1.562625
TTC13	-0.34325	-0.30325	-0.5115	-0.07425	0.708	0.41825	-0.42275	1.2126	-0.34925	-0.2715	0.9185	-0.39025	0.362	0.1282	-1.10425	-0.046	0.3628	0.08325	-0.1368	-0.5272	0.11125	0.4148	-0.9772	0.405	-0.3834	-0.06575	-1.5985	-0.53925	-0.186	0.68325	0.541	0.7475	-0.3515	0.56375	0.819	-0.9385	0.246	-0.79425	1.10075	1.00525	-0.64225	0.43325	1.07075	-0.251	0.614	0.34625	-0.25625	0.2615	0.45375	-0.06275	-0.44675	0.1155	-0.17925	0.85325	0.23025	-0.6075	0.26175	0.6245	0.43875	-0.03875	0.18875	1.119	0.5555	1.1295	-0.199	0.32525	0.3715	-0.00425	0.1845	-0.0625	0.64475	-0.1405	-0.8435	0.246	1.0635	-0.1235	-0.8075	0.49525	0.17825	-0.9915	0.84075	-0.08475	0.3065	-0.15375	1.00425	0.19925	-0.263	-0.93625	-0.325	0.80175	-0.39425	-3.7595	-0.15	1.499	0.12025	0.16275	0.649	1.19725	0.1165	-0.1335	0.98275	0.456	-0.18525	0.25575	-0.05025	-0.23025	0.14675	-1.24875	0.31975	0.312	0.32375	0.9855	0.581	0.3952	0.4655	0.157	-0.65625	0.02925	0.21825	0.22275	-0.297	0.19775	0.008	0.8855	1.666	0.23	0.1745	0.78925	0.57225	-0.8945	-1.531	0.653	1.1064	1.1976	0.2506	0.8688	-1.1905	-0.20925	0.1084	-0.9068	-0.4228	-1.0455	0.327	-0.643	-0.1105	0.9085	0.668	0.40375	1.54525	-1.0885	-0.727	0.42925	0.0735	-0.348	-0.8085	-0.652	1.17475	-0.03975	0.7515	-0.54675	-0.46625	0.47175	0.1175	1.073	0.728	0.69325	0.2155	0.6455	0.984	-0.365	-0.1895	-0.51325	0.79725	0.47125	0.13425	1.38175	0.31825	0.0165	0.12325	2.2105	0.73	1.2665	-0.807	0.2305	-0.889	-0.1405	1.07225	0.458	0.127	-0.27925	1.54775	0.3215	-1.08525	0.03075	0.42	1.01925	0.673	0.10275	0.24175	0.95025	-0.86225	0.92725	0.97825	0.4165	-0.48625	-0.33725	0.48175	-0.64925	0.71975	-0.319	-0.50575	0.64325	-0.1215	0.153	1.773	-0.091	0.18325	0.3075	0.539	0.261	0.44325	0.5495	0.15275	1.0665	0.50175	0.76475	0.3485	1.13125	5.00E-04	0.556	0.20675	0.2585	0.948	0.393	0.93325	-1.32025	-0.57225	-0.71725	-0.48575	0.44575	0.40375	-0.57875	0.46525	0.61675	-0.26175	0.12725	0.299	0.236	1.06975	1.6575	1.169	0.39525	0.0615	0.004	1.6425	0.02675	0.78725	1.024	-0.0475	0.2935	1.41275	-0.0915	0.254	0.286	0.4955	0.76825	-0.19475	0.25	0.402	0.23425	0.46225	1.25975	-0.42625	0.3585	-0.878	0.59075	0.30525	0.33	0.41975	0.25575	0.894	0.64975	0.64325	0.9845	-0.0105	2.2205	0.60875	0.372	0.26925	0.66575	-0.27525	0.0665	-0.0515	0.617	0.14325	0.6035	0.59325	1.06175	1.568	-0.422	0.8165	0.0675	1.40975	0.8285	0.89125	1.247	-0.097	1.18125	0.6135	0.19025	0.085	-0.319	-0.19575	1.41025	0.757	-0.21125	0.3115	0.336	0.799	-0.3885	0.53725	0.80925	0.508	0.316
TSKS	-1.44075	-1.16225	-1.4735	1.6335	-0.9815	0.1105	0.384	-1.4106	0.5385	-0.744	-1.37075	-0.9645	0.3595	-1.388	-1.33025	-0.6132	-1.2822	-0.1345	-0.7582	0.286	0.0395	0.9778	-0.4666	-1.3628	-0.6692	-0.12225	0.36825	-0.85675	0.1515	-2.178	-1.478	-1.62125	0.439	-1.37025	0.036	-1.38525	-1.10325	-1.0695	-1.646	-1.2295	-1.3695	-1.267	-0.9095	0.847	-1.783	0.70875	-0.8795	-0.46525	-0.6485	0.93375	-0.86875	0.004	-0.984	-0.798	-0.51375	-0.69375	-0.08	-1.581	-1.1205	-1.45175	-0.639	-1.5205	-1.3405	-2.02	0.34275	-1.46475	-1.296	0.37875	0.009	-0.4645	-2.09	-0.54675	-0.5235	-0.1895	-0.86175	-1.748	-0.933	-1.319	-0.0255	-1.64175	-1.32825	-1.6685	-1.481	-0.0385	-1.36325	-1.261	-0.919	-1.27125	-1.2065	-1.48225	-1.53525	2.291	-0.616	3.70775	-0.803	-2.2885	-1.1085	-1.981	-1.79175	-0.28025	0.04975	-1.57775	-0.797	-0.63675	-1.4385	-1.2755	-0.20125	-0.993	-1.55125	-1.20575	-0.59125	-0.93625	-1.4415	-0.6074	-1.464	-0.4105	-1.2195	-2.334	-1.8785	-1.175	-0.9645	-1.671	-0.19725	0.499	0.275	-0.5145	-0.54425	-1.1655	-0.513	-1.66275	-0.72725	-1.15725	-1.6418	-1.1688	-1.3016	1.014	-1.44275	-1.015	-0.7772	-0.8988	1.0436	-0.8515	-0.90325	-0.39375	-0.86975	-1.10125	0.62625	-1.2435	0.2755	-1.10775	-0.30325	-1.2905	-0.33725	-1.28075	-0.7535	-0.9685	-1.2325	-1.9505	-1.13425	-0.204	-1.4095	-1.21225	-1.135	-0.9985	-0.79375	-1.285	-0.942	-0.85775	-1.60175	-1.989	0.2565	-1.82825	-0.9125	-1.2765	-0.85475	-1.6395	-0.581	-0.1315	-0.92925	-0.918	-0.445	-2.31325	-2.28225	-1.94825	-1.54225	-1.392	-1.50875	-1.6685	0.7525	-1.4045	-1.98725	-1.75175	-0.177	-2.05725	-1.57075	-2.091	-1.6545	-0.77225	-1.16625	-1.5765	-1.88875	-0.89025	-1.209	-0.83725	-1.28675	-0.591	-1.71575	-1.88875	-0.11625	-1.88975	-1.7685	-0.58225	0.07325	-1.87525	-0.7995	-0.04875	-1.12	-0.415	-0.16825	-0.82825	-1.28075	-1.311	-1.6075	-1.219	-1.48225	-1.5965	0.09675	-1.82125	-0.881	-1.05875	-1.21675	-0.87525	-1.24575	-1.41725	-1.89025	-1.0855	-1.0475	-0.96825	-1.207	-0.4	-0.477	-1.81575	-1.579	-1.1405	-1.974	-1.544	-0.671	-1.6445	-1.28275	-1.3925	-1.6375	-0.20475	-1.881	-0.2685	-1.34575	-1.09675	-0.857	-1.0825	-0.57775	-1.0635	-2.04925	-1.23	0.298	-1.61675	-0.78625	-1.02675	-1.02375	-1.3665	-0.3745	-1.267	-1.5765	-1.51925	-1.676	-1.584	-1.177	-1.62625	-1.58725	1.47325	-1.9125	-1.18925	-1.86225	-0.633	-0.72725	-0.95925	-0.891	-1.426	-1.52925	-1.64925	-1.9385	-0.88125	-1.91425	-1.80325	-1.089	-1.50125	-0.7675	-0.6725	0.233	-0.50175	-0.4065	-0.1905	-1.46625	-1.38775	-1.561	-0.236	-1.69925	-1.10775	-1.69475	-1.869	-0.3125	-1.0235	-0.64125	-0.70875	-0.552	-1.74275	-1.217	-0.2935	-1.523	-1.9605	-0.9095	-1.25875	-1.46525	-0.44725	-2.11825	-1.15675
CALML3	3.093833333	-1.573333333	-1.5325	0.036333333	-0.9595	-1.2435	-0.045166667	0.965625	-0.561	-1.381166667	-0.939833333	-0.7845	1.508166667	0.79175	-1.148833333	-1.514375	-0.23475	-0.528333333	-0.72625	-1.36325	-1.636833333	-1.3265	-0.842125	-1.20375	0.648625	-1.039833333	-0.452833333	-0.843833333	-1.474833333	1.475333333	-1.555333333	-0.556333333	-1.3185	-2.340333333	-1.108833333	-1.224	-1.7515	-1.456166667	-1.547666667	-1.060166667	-1.867833333	-1.351166667	-1.902	-1.426333333	-0.0945	0.397166667	0.267333333	-0.431333333	-0.6315	-0.4115	2.166	-0.562666667	-1.2725	-2.360666667	0.281166667	0.130333333	-1.842666667	-1.956166667	-0.239333333	-1.6735	-1.82	-1.432	-1.657833333	-1.716	-0.650166667	-1.508833333	-0.919666667	-0.4335	2.353333333	1.337666667	-0.698	0.307	-0.675	-1.567166667	-0.136833333	-1.278666667	-1.6915	0.012833333	-2.234	-2.183	-1.980833333	-0.370333333	-1.149833333	-0.582	-1.8275	-1.6635	-0.654333333	-1.940666667	-0.420166667	-1.286833333	-0.4025	0.413833333	-0.974333333	-1.222333333	-1.793	-2.0635	-1.775666667	-1.644666667	-1.541833333	-0.510166667	-0.487333333	-1.616666667	-1.532666667	-0.202166667	-1.5315	-1.128833333	-1.233	-1.159333333	-1.8625	-1.492666667	-0.7165	-1.083166667	-1.8185	-0.30525	-2.226166667	-1.704833333	-2.263333333	-1.2345	-2.229166667	-2.658333333	-1.376166667	-1.5865	-1.8435	-1.715	-1.9785	-1.9275	1.740166667	1.772	-2.059	-1.287	-1.051333333	-0.014666667	-0.5735	-1.285125	-0.461875	-1.285875	-0.788166667	-0.763333333	-1.109625	-1.044625	0.3225	-0.996833333	-0.401	-0.6855	-1.0695	-0.945833333	-1.296166667	-1.088666667	-0.9225	-0.338666667	-0.77	-0.767	-0.803166667	-1.393	-1.343166667	-0.881	1.303166667	-0.838333333	-0.936833333	-0.7225	-1.712666667	-1.3995	-0.787	-1.483833333	-1.178666667	-1.456833333	-1.5795	-1.663333333	-1.927833333	-1.835	0.587833333	1.517833333	-0.884166667	-1.614166667	-1.755666667	-2.106333333	-0.172166667	-1.344166667	-1.609833333	-1.432	-1.038833333	-1.7825	-1.321666667	-1.606833333	-2.108833333	0.1465	-1.421166667	-2.408166667	-2.019833333	-0.904833333	0.268666667	-1.4765	0.981666667	-1.921166667	-0.152	-2.219833333	-0.785833333	-1.327	-1.788666667	-2.238166667	-1.2275	-1.547	-2.302833333	-2.3335	-1.6285	-1.4285	-2.365166667	-1.57	-1.658666667	-0.716	-1.887833333	-1.81	-1.658333333	-1.804166667	-0.374666667	-1.719	2.076833333	3.014333333	-1.431833333	-1.1335	-1.061833333	-0.575833333	-1.704	-1.903	-2.386	-2.431166667	-2.387	-1.352666667	-1.5075	-0.018666667	-1.728166667	-1.876	-2.004166667	-1.463833333	-1.332833333	-1.804166667	-1.713666667	-1.760666667	-1.603333333	-0.773833333	-2.036	-1.787833333	0.430666667	-1.068666667	-2.0655	-1.2845	0.732833333	-1.651666667	-0.077166667	-2.208833333	0.5055	-1.576333333	-1.6215	-0.839833333	0.247	-1.859833333	-1.8145	-1.551833333	-1.5075	-1.558166667	-2.013666667	-2.091666667	-0.709166667	-1.6765	-0.121833333	-1.265833333	-1.873833333	1.985	0.661	-1.267166667	-1.386333333	-1.563333333	-1.351833333	0.601	-0.411166667	-1.582833333	-2.047333333	-1.810333333	-2.434333333	-0.044666667	-1.101	-1.403166667	-1.252833333	-1.8025	-1.7875	-0.519666667	-1.200333333	-0.870666667	-1.429166667	-0.819	-1.652666667	-1.9675	-0.669	-0.974833333	3.505666667	-0.540333333	-0.895166667	-0.852	-1.7	-1.730833333	-0.538166667	-2.0985	-1.3145	-1.351	-2.378666667	-1.438	-0.865833333	-2.021833333	-1.3805	-1.243166667	-0.927333333	-0.3365	-1.757166667	-2.066333333	-0.727666667	-1.070166667	-1.924	-1.567666667	-2.612833333	-1.888333333	-1.1275	-2.26	-2.280666667	-1.666666667
TRIM49	0.1385	-1.0595	-0.4825	3.885	-0.6175	-2.2775	0.179	0.041666667	0.125	0.264	0.2625	-0.1805	0.084	0.310333333	0.104	-0.061	0.255	1.1765	0.556666667	0.18	-1.2275	0.302333333	0.597333333	0.003333333	0.374666667	-0.298	0.6565	-0.1315	1.9015	-1.8195	-1.336	-0.7185	-0.084	-1.1895	-2.154	-1.717	-0.6425	-0.4085	-0.4415	-0.942	-1.694	-0.115	-1.6175	-0.713	-1.279	-1.8165	-1.8095	-0.8795	-1.651	-1.3135	-2.709	-2.2255	-1.912	-2.84	-1.338	-1.124	-0.5435	-0.266	1.1775	-0.2705	-1.8235	-2.073	-1.707	-1.9095	-1.762	-0.635	-0.847	-0.51	-0.525	-0.3555	-0.9835	-0.886	-1.062	-1.3045	-2.2335	-2.112	-2.618	-0.219	0.326	-2.59	-2.1925	-1.59	-0.6325	-0.306	-1.8665	-1.8985	1.5395	0.1455	-1.0415	-0.5135	-1.059	1.16	-0.213	-1.2895	-0.7	-1.46	-1.1065	-1.3035	-0.178	-0.963	4.1695	-0.7885	-1.4165	-1.214	-2.0485	-0.0885	-0.9435	-2.1325	-1.745	-2.5425	-2.819	-2.589	-1.2765	0.342666667	-1.764	-2.1165	-2.297	-1.618	-1.6295	-1.5845	-0.805	-1.107	-0.2605	-1.257	-1.9605	-1.4125	-1.5695	-0.3395	-1.9565	0.403	-0.1875	0.1465	0.002	-0.012	0.207666667	0.144333333	-0.0585	0.411	1.109666667	0.21	0.029333333	0.816	-0.5425	0.542	0.042	0.1295	0.262	-0.2	0.065	0.0125	-0.9535	-0.137	0.043	-1.566	-1.0845	-0.9205	-0.064	-1.3415	-0.0065	0.443	-1.541	-0.224	-0.171	-1.2485	-1.092	-1.908	-0.3055	-1.438	-2.1475	-1.616	-1.855	-0.7795	-1.5435	-0.717	-1.449	-1.9945	-1.139	0.211	-1.3765	-0.907	-1.104	-1.1645	-2.1885	-1.687	0.2065	-1.0075	-1.375	-1.88	-1.562	-0.713	-0.2285	-1.1445	-2.319	-0.878	-1.4775	-2.306	-2.019	-0.73	-1.002	-1.292	-1.3915	-1.228	0.3035	-2.1175	-0.7775	-1.5975	-2.189	-0.199	-1.262	-1.6045	-2.096	-1.9915	-0.629	-1.789	-1.1835	-1.9085	-2.496	-0.1215	-0.661	-1.303	-1.517	-1.0735	-1.2755	-1.1765	-2.7865	-2.003	0.1495	-2.227	-0.523	0.5595	-0.92	-0.463	-1.5805	-1.848	-1.787	-0.464	-0.7495	-0.8475	-0.66	-0.878	-0.249	-1.4665	-1.691	-1.8815	-2.077	-1.317	-1.6385	0.5725	-0.8825	-2.1475	-1.744	-1.2795	-1.2085	-0.7725	-1.444	-1.5365	-1.1875	-1.6875	-1.351	-1.177	-1.7265	-1.4945	-0.8075	-2.28	-1.2625	-0.4005	-1.324	-2.235	0.3245	0.115	-0.3115	-1.52	-2.217	-2.802	-1.731	-1.802	-2.526	-2.2785	-2.4525	-0.737	-1.4345	-1.432	-1.645	-2.183	-1.7385	-1.574	-0.6735	-0.6455	-0.305	-0.523	-0.7875	-1.156	-0.709	-1.478	0.4575	-0.655	-0.0065	0.9615	-2.0475	-2.1595	-0.7985	-1.1775	-1.9765	-1.723	-2.9855	-2.5975	-1.921	-1.524	-1.9645	-2.2905	0.2745	-2.425	-1.249	-2.3105	-0.968	0.6255	-1.733	-1.609	-2.965	-1.1585	-0.2565	-1.224	-0.9355	-0.8255
TARSL2	0.0295	-0.06225	0.56425	0.4925	-0.30925	-0.52375	-0.4205	-0.3838	0.369	0.69725	-0.2735	1.48075	0.40075	0.1546	0.049	-1.1844	0.2894	-1.59625	-1.8756	-0.59	-0.6455	-0.4356	0.2736	-0.9626	-0.8152	-0.4215	-0.21975	-0.6935	-0.04225	0.415	1.67675	0.7015	0.2715	1.1935	-0.04075	-0.14575	-0.03725	-0.67925	0.471	0.59975	0.20325	-0.41925	-0.3625	-1.882	0.311	0.52125	-0.845	0.80925	-0.28375	-0.44175	1.00325	0.85925	-0.63425	0.011	-0.07275	-0.20625	0.529	0.4635	0.7555	0.819	0.604	0.3535	0.14425	0.62375	-0.68375	0.96575	0.724	-0.51775	-1.472	0.356	0.06075	-0.14675	-0.7535	-0.49075	-0.18975	-1.344	-0.4295	-0.26825	-0.32425	0.49525	0.967	-1.383	-1.472	-0.14325	0.57975	-0.4355	-1.07975	0.379	-1.2515	-1.54375	-0.1745	-1.788	-0.286	0.2955	0.96275	-0.226	-0.2185	-0.847	-0.53325	-0.0225	1.2705	1.19575	-0.2515	0.492	0.3775	0.57725	0.157	0.08525	1.1655	0.586	1.14125	0.35	-0.19275	0.6326	1.202	0.32575	0.13975	0.0245	-0.13775	-0.3065	0.3125	0.08675	1.2165	-0.06475	1.068	0.25875	-1.5305	-0.2015	-0.06375	0.61975	-0.32025	-0.9285	0.9954	-0.5368	0.8296	0.9754	-0.98525	0.184	0.376	-1.0088	-1.1464	-0.29425	0.19425	1.23225	-0.18925	0.4195	0.49925	-0.56675	0.461	-0.21575	0.02875	0.2625	-0.45425	0.0725	-1.303	1.30825	1.00975	0.76275	-0.25325	-0.2955	-0.524	1.99575	0.23875	-0.47075	1.3385	1.46175	-0.159	0.35075	0.6655	0.70125	0.07175	0.02025	0.6365	-0.84175	0.50675	0.40175	1.207	0.19725	-0.20075	0.86825	0.44975	-0.337	-0.6525	-0.31525	0.79025	0.09725	-1.106	-1.6095	-0.174	1.08575	-0.01225	-1.00175	0.68225	-1.0245	-0.4025	1.4065	-0.00075	0.5125	0.871	1.5815	0.26475	-0.6235	0.46325	-1.15325	-0.00925	-0.1805	1.23225	0.65075	0.3835	0.40175	0.3235	0.23275	-0.8775	-0.013	-0.90375	0.6475	0.881	0.60475	1.53575	1.2865	0.5055	-1.1215	0.3535	-0.842	-0.332	-0.26575	0.81925	0.222	-0.83025	-0.60225	-0.324	0.12325	0.0525	0.55	1.25925	1.2005	-0.09925	-0.4095	0.296	-0.504	-0.35825	1.59925	0.1725	0.18425	0.39675	0.24975	0.26625	0.0155	1.092	-0.20025	-0.01725	1.326	1.611	0.852	-0.01825	0.1955	-0.79025	-0.918	0.79275	0.17	-1.23475	0.84475	-0.093	-0.54925	-0.1175	0.3245	0.45325	-0.84075	0.636	-0.02875	0.43	0.3395	0.2065	-0.37225	-0.3855	0.33025	-0.357	0.1545	0.647	0.6635	0.50975	0.30825	0.37525	-0.252	0.2095	0.87275	-1.49625	0.109	0.0465	1.038	0.501	0.82025	0.5315	0.666	0.81075	0.6335	-2.728	0.8965	1.6105	-0.9125	0.2675	-0.08875	-0.487	0.02575	0.23825	-0.33875	0.27525	2.321	0.25	-0.2775	-0.49975	0.1415	0.382	0.701	-0.10175	-0.0345	0.26475	0.639	1.382	0.85	0.1115	1.10875	0.73425	-0.06575
CAPN13	1.37325	4.270375	1.853	1.616375	-0.769375	1.918375	0.194875	1.0656	-0.332125	2.8625	-0.183375	2.934	0.0845	-0.323	3.07075	1.8814	1.6015	3.59	0.3712	1.413	0.0925	0.4591	-0.2654	3.9903	1.2661	3.718	-0.07425	-0.03825	2.85825	1.117625	1.184625	0.270375	3.611625	3.071625	0.765	2.781	-0.084	4.90875	3.15125	-1.26425	1.2505	2.308125	1.285125	0.940625	3.109	1.955375	2.10575	3.481125	0.806875	0.18625	1.496125	0.274375	0.1015	3.973875	-1.112875	3.126875	2.59325	4.433375	1.928	0.938375	1.177375	0.929875	4.35125	5.508	3.514	2.633625	4.103375	0.37375	0.91875	4.333	4.599125	1.000375	2.430875	2.42175	3.642625	-0.76475	3.040625	-0.846	-1.50975	2.8425	1.591875	2.162125	1.05075	-0.6615	0.130375	-0.739875	1.93125	3.112875	-0.259375	-0.02225	2.82525	1.1735	1.569625	1.044	0.12	3.411625	2.44775	2.103375	1.54725	3.894625	1.421625	3.123875	0.320625	3.10025	1.678125	3.068125	3.59125	3.61775	5.919125	5.911625	0.3835	6.611	1.202875	0.8935	1.06675	3.741875	2.084125	2.311625	3.040125	3.323	4.606125	0.77775	3.685	3.35875	3.084875	2.807125	5.9515	2.555625	2.853375	2.531	5.547	1.21725	0.8312	0.3478	3.7502	2.3368	0.24675	2.0195	1.2936	1.7439	0.1774	1.06975	3.685	1.643375	0.299	3.406625	2.018875	2.376375	3.26475	-0.6405	0.21175	2.374375	2.22725	1.715125	1.065125	4.31375	4.15825	2.453875	0.264625	0.756125	3.88425	0.7675	1.260125	3.709875	2.853125	-0.16125	-0.219	1.104375	2.806375	3.38625	3.217	2.81275	2.711875	-0.8205	1.225	1.213625	1.49875	2.172375	1.41875	5.90875	2.70875	5.938625	2.690375	3.974625	4.358375	5.969125	-1.64675	-0.62875	0.8345	3.6025	-0.833125	2.772375	2.90875	-0.254875	2.281625	3.02375	1.032625	2.791625	3.989125	3.31425	1.475625	1.276375	3.41625	1.82875	3.741125	3.388875	1.095625	-0.594375	2.98525	0.754	1.66725	1.465125	0.81325	0.027	2.334625	4.61375	2.242625	1.18225	3.414	1.761625	3.547875	0.757375	3.8395	1.7625	1.251875	3.055	3.37475	5.4635	2.56975	0.102625	3.125	1.631375	1.3295	2.8255	2.6345	0.562	0.8245	2.0985	0.47675	3.2215	1.3595	2.902	3.23975	-0.325	4.646	1.4305	5.219	1.9395	4.67775	1.9695	2.33	4.483625	2.516875	4.017125	2.997	2.964375	3.309	3.125375	3.96375	2.72475	3.188375	1.26125	0.412375	3.441125	-0.424125	3.068	3.6205	-1.50225	1.211625	-0.671625	2.658125	3.20025	-0.423125	4.22775	2.449875	2.048875	3.729875	2.005875	2.179875	4.04475	2.47225	2.417625	3.4165	0.81875	2.756625	5.22875	0.169	4.14	2.986	0.942625	1.99675	-0.734125	-0.450625	4.76725	0.8395	1.03475	3.6905	2.3525	1.839625	3.381375	-1.64575	2.166875	1.813125	2.39325	4.325875	6.1395	2.2555	1.6315	3.41475	-0.150375	3.45325	3.83675	-1.90175	0.997375	2.757625	3.50425	2.225	3.3335	2.10925	5.387125	3.30725	3.81325	6.128	4.625375
SOX10	-2.4298	-1.5729	-2.4614	-2.002	-2.6736	-2.4747	-0.6191	-1.595769231	-1.441	-1.393	-0.8728	-1.33	-1.3714	-1.145384615	-0.9506	-1.291846154	-1.336153846	-0.7107	-0.752769231	-1.258923077	-2.5196	-1.227923077	-0.917769231	-1.278230769	-1.360307692	-2.0066	-0.5734	-1.3399	-1.4301	-2.2622	-2.269	-2.5099	-2.5021	-2.3209	-1.9979	-2.6874	-2.0942	-1.2045	-1.9012	-2.2236	-2.3757	-2.3266	-2.7579	-2.0002	-2.7564	-2.7615	-2.1765	-2.143	-2.4518	-1.9968	-2.6177	-3.0413	-2.8568	-3.3489	-2.8635	-3.2291	-2.2086	-2.3863	-2.0996	-2.2249	-2.8517	-2.8459	-2.1566	-2.6281	-2.9242	-2.5373	-2.5998	-2.2827	-2.0673	-2.3264	-2.521	-2.0759	-1.3928	-2.1872	-2.3115	-2.5129	-2.2133	-2.6285	-3.0731	-2.2602	-2.4933	-2.4479	-2.5081	-1.1504	-2.7	-2.7936	-2.2989	-2.1112	-1.9703	-1.9413	-2.6193	1.2194	-0.9829	-2.7919	-2.5009	-2.4736	-2.2627	-2.1794	-1.7616	-2.1391	-2.6266	-1.8555	-2.5356	-2.2572	-1.9033	-1.9829	-2.2402	-2.1501	-2.484	-2.4223	-1.6112	-2.6523	-2.0652	-0.876384615	-2.8455	-2.7482	-1.7118	-2.6723	-2.6498	-2.6444	-2.0136	-2.5237	-2.568	-2.9033	-3.1156	-3.064	-2.7348	-2.7634	-2.5723	-1.4217	-0.9157	-1.0329	-1.389615385	-1.279384615	-1.239769231	-1.238615385	-0.9219	-0.8444	-0.853230769	-0.967384615	-1.473230769	-0.4792	-1.9309	-0.5639	-1.0548	-0.9466	-1.3022	-1.3269	-1.307	-0.9587	-2.0087	-0.8566	-0.8212	-2.144	-1.6097	-2.3056	-1.318	-2.4157	-1.5574	-0.6065	-1.9082	-1.4106	-1.2086	-2.3314	-2.4345	-2.556	-2.1215	-2.4518	-2.4349	-2.1935	-2.571	-2.7667	-2.2861	-2.2732	-2.3908	-2.545	-2.4393	-2.1808	-2.1998	-2.1434	-2.3943	-2.6183	-2.0058	-2.4543	-1.9908	-2.4989	-2.511	-3.022	-3.0543	-2.0201	-2.6375	-2.6743	-2.8203	-2.2027	-2.6058	-3.3443	-2.9331	-1.8807	-1.993	-2.0902	-2.9968	-3.1474	-3.7209	-3.0027	-1.9369	-2.6281	-2.8407	-1.72	-2.5662	-2.6399	-2.5694	-2.6123	-1.7162	-2.4806	-2.4175	-2.2978	-2.6429	-2.3362	-2.3552	-2.2649	-2.4376	-1.808	-2.2	-2.288	-2.8675	-3.3335	-3.0513	-2.8243	-2.9477	-3.6857	-3.4497	-1.5501	-2.8812	-2.9434	-2.5094	-2.2228	-2.5315	-2.5	-2.2629	-2.2269	-2.8887	-2.3535	-2.7963	-3.0373	-3.3267	-2.8147	-2.466	-2.7479	-3.2203	-2.7506	-2.7891	-2.2466	-2.0481	-2.0786	-2.8784	-2.2432	-2.3161	-2.8459	-2.2719	-2.3462	-2.1164	-2.4915	-2.5411	-2.3891	-2.5659	-2.7792	-2.4528	-2.8249	-0.78	-1.8135	-2.1917	-2.2537	-2.6919	-2.6298	-1.9865	-2.3159	-2.8343	-3.014	-3.2655	-2.7508	-2.7734	-2.5924	-2.4245	-2.4506	-2.1609	-2.946	-2.1305	-2.2707	-2.6197	-1.0856	-1.8705	-2.6526	-2.1852	-2.6665	-1.1414	-0.9687	-2.0254	-2.3243	-2.1765	-2.7583	-3.4595	-2.8873	-2.5145	-2.8042	-3.427	-2.6809	-2.1764	-2.3773	-2.6208	-2.0614	-2.4418	-2.458	-3.1071	-3.2823	-3.223	-1.4093	-2.706	-2.73	-4.1839	-2.1945	-2.0908	-3.1518	-3.6167	-2.1781
SCGB3A2	-0.7805	-0.771	-1.0085	-0.454	-1.5895	-1.4915	-0.271	-0.916	-0.953	-0.9885	0.6	-0.856	-0.61	-0.512666667	-0.7445	-0.666666667	-0.549333333	-0.1565	-0.267333333	-0.582	-1.0505	-0.539	-0.213333333	-0.52	-0.490333333	-1.4425	0.076	-0.8705	-1.005	-1.05	-1.5545	-1.2155	-1.285	-1.594	-1.2485	-2.2335	-1.263	-0.706	-0.6365	-1.3495	-0.9045	-1.2545	-2.054	-1.267	-1.8355	-1.842	-1.416	-1.232	-1.07	-1.316	-2.302	-2.6505	-2.3	-2.6675	-2.88	-1.811	-1.666	-1.136	-0.7905	-1.1195	-1.791	-1.671	-1.5835	-1.281	-1.1675	-1.15	-2.156	-1.435	-1.9865	-2.3355	-2.2295	-1.381	-1.409	-0.5775	-1.0685	-1.315	-2.6265	-1.6985	-2.551	-1.8745	-1.5835	-1.525	-1.0165	-0.226	-1.388	-1.529	-1.8635	-1.835	-2.0155	-1.5275	-2.1055	0.84	0.074	-1.7685	-1.362	-1.571	-1.83	-1.1375	-1.1265	-1.0925	-0.8915	-1.482	-1.6225	-1.134	-1.517	-1.243	-0.849	-1.742	-1.8865	-2.015	-0.498	-2.086	-1.869	-0.508333333	-1.8725	-1.6305	-1.3455	-2.1485	-2.08	-2.312	-1.127	-1.4635	-1.06	-1.553	-1.7715	-1.7355	-1.6235	-2.269	-2.505	-0.29	-0.616	-0.7915	-0.780666667	-1.131666667	-0.678	0.330333333	-0.4255	-0.6565	-0.373	-0.170333333	-0.141666667	-0.0985	-0.6505	-0.3495	-0.655	-0.786	-1.1835	-1.0405	-0.944	-0.597	-0.2025	-0.6525	-0.421	-1.1025	-0.824	-1.1135	-1.255	-1.0205	-1.315	-0.2245	-1.1495	-1.148	-0.881	-1.0825	-1.0245	-1.4465	-0.9955	-0.8085	-0.658	-1.3095	-1.357	-1.9105	-1.347	-0.7695	-1.714	-0.8875	-1.239	-1.381	-1.499	-1.398	-1.227	-1.518	-0.889	-1.6765	-1.232	-1.825	-2.7495	-2.1405	-1.165	-1.25	-1.0705	-2.09	-1.7655	-1.5275	-1.399	-2.06	-1.9675	-0.96	-1.428	-0.3565	-2.756	-3.0955	-2.486	-1.839	-1.4505	-1.647	-2.289	-1.306	-1.374	-1.6985	-1.195	-1.272	-1.2155	-1.272	-1.534	-1.175	-1.694	-1.3225	-1.536	-1.7945	-1.4815	-1.2955	-1.7395	-0.94	-2.1445	-2.4985	-2.9165	-2.6295	-1.742	-3.4655	-2.8365	-1.419	-1.2535	-1.368	-1.4115	-1.167	-1.786	-1.495	-0.9095	-1.21	-1.8425	-1.0865	-1.608	-2.159	-1.9155	-1.063	-1.1415	-1.2395	-2.065	-1.616	-1.414	-1.601	-1.2395	-2.5195	-2.6655	-2.268	-2.3765	-2.3155	-2.2615	-1.9345	-1.809	-2.7405	-2.1715	-1.686	-2.1185	-1.1135	-1.2685	-1.378	-0.553	-1.148	-1.5735	-2.3275	-2.394	-2.779	-2.173	-2.146	-1.7855	-1.1675	-3.1045	-1.6505	-2.0325	-2.0445	-1.619	-1.5355	-1.5695	-1.697	-1.2255	-1.342	-1.7095	-0.3155	-1.532	-1.7595	-1.196	-2.06	-0.4025	-0.468	-1.0705	-1.919	-1.409	-1.806	-2.8685	-2.5355	-2.061	-1.7795	-2.849	-2.2645	-1.875	-0.35	-1.73	-2.1895	-2.141	-1.306	-2.824	-1.695	-3.1385	-1.1295	-2.501	-1.9655	-1.903	-1.7045	-1.309	-2.2675	-2.9775	-1.833
SLC17A1	0.755666667	0.47775	0.3015	0.33475	0.2865	2.13425	0.10575	0.2052	0.27425	0.51525	0.43925	0.5885	0.375	0.593	0.446	0.167	0.6048	1.1265	0.496	0.7334	-0.1765	0.5028	1.158	0.194	0.7154	0.50625	0.981	0.3415	0.4935	0.21375	0.425	-0.045	0.7095	-0.0495	0.2635	0.14075	0.0045	0.5115	0.59075	0.245	0.68375	0.513	0.52875	0.75625	0.49075	0.81	0.3535	0.1925	0.17525	0.24475	-0.04375	-0.43475	-0.0705	0.209	-0.124	0.2825	0.32975	0.38075	0.368	0.34875	-0.04975	0.037	0.5855	0.143	-0.25925	0.27375	0.4925	-0.00725	0.31075	0.069666667	0.3835	0.08925	0.65725	0.571	-0.23475	0.729	0.043	1.01175	0.09925	0.354	-0.17575	-0.04975	0.619	0.3435	0.07775	0.1135	0.122	0.422	0.68675	0.4595	0.532	0.4065	0.35225	-0.2095	0.40575	-0.18475	0.12725	-0.1	-0.53975	0.24225	0.183	0.61625	0.19025	-0.17725	0.52125	0.196	0.32175	0.26525	0.019	0.05275	0.03225	0.28075	-0.23325	0.5176	-0.29125	0.24625	0.486	0.023	0.15225	0.38125	0.6765	0.344	0.24025	0.2445	0.16425	-0.066	0.48675	0.331	1.13875	0.53475	0.20825	0.5855	0.4464	0.2546	0.7048	0.6422	0.378	0.70075	1.199	1.0136	0.277	0.68525	0.43175	0.66775	0.39575	0.3485	0.1845	0.34175	0.2855	0.21475	0.2225	0.39	0.3785	0.19625	0.6755	0.21725	0.24875	0.04325	0.19775	0.39075	0.48625	0.194	0.3715	-0.154	0.1645	0.2445	0.416	0.11	0.2975	0.249	-0.0115	-0.29725	0.007	0.05225	0.246	0.485	0.0905	0.31825	0.239	-0.07575	0.2105	-0.18275	1.0955	0.39525	0.9325	0.13775	0.656666667	0.3245	0.48425	0.669	0.069	1.068333333	-0.4155	0.65575	0.329	0.02375	-0.21975	0.167	0.12825	-0.10625	0.7815	-0.19325	-0.02425	0.401	-0.034	0.228	0.485	0.437	0.14425	-0.17575	0.0685	-0.0195	0.17725	0.1565	0.305	0.64375	0.1155	0.33175	0.2915	0.81075	0.12175	0.07625	0.442	0.076	-0.13775	0.35775	-0.01625	-0.295	0.80025	0.4485	-0.1205	0.45875	0.1785	0.0585	0.26125	-0.02775	-0.05175	0.17725	0.0755	0.14675	-0.005	0.22825	0.42275	-0.0985	-0.106	-0.032	0.362	0.06625	0.00575	0.6655	0.211666667	0.3865	0.21975	0.25275	-0.313666667	0.30975	0.2345	0.30975	0.678	-0.1025	0.384	0.3525	0.104	0.14975	0.27225	-0.09	0.39925	0.06675	0.10775	0.5845	0.25875	0.497	-0.01275	0.081	0.53575	-0.073	-0.2455	0.0445	-0.36675	-0.056	0.4505	0.334	0.1655	0.36525	0.09025	0.27075	0.26325	0.27625	-0.0215	0.27025	0.45675	0.11325	0.13225	-0.18425	0.35225	0.22775	-0.1195	0.099	0.163	-0.15	0.291333333	0.25975	0.237	0.20625	0.1305	0.23775	0.39975	0.41625	-0.00625	-0.02375	-0.01	0.25075	0.2295	-0.32575	0.37375	1.30275	0.49575	0.27475	-0.22325	0.12025	0.04775	0.15225	-0.105	0.1365
SMEK2	-0.07375	0.17725	0.23675	0.60775	0.3425	0.9415	-0.43775	0.4002	-0.2975	0.24325	0.4075	0.441	0.33425	-1.0902	-0.097	0.0446	-0.5352	-0.30425	-0.1692	-0.277	0.47775	-0.3994	-0.7112	0.5036	0.3434	-0.0265	-0.24575	0.1135	0.57325	-0.396	0.58125	-0.0835	0.29025	0.599	-0.57175	0.78025	0.68125	0.1245	0.16725	0.28	0.243	0.49925	0.81875	0.4485	0.67125	1.192	0.694	0.557	0.845	0.784	1.03675	0.23425	0.94975	1.17975	0.4855	0.5495	1.028	0.7775	0.4015	0.3705	0.7865	0.64575	1.1135	0.9985	1.29475	0.782	1.12775	0.73925	0.68825	0.478	0.5425	0.47125	0.3655	0.9995	0.5485	0.40875	0.2525	0.07825	0.5965	0.82875	0.24675	0.84725	0.727	0.2605	0.53175	0.607	0.8785	0.7725	0.69575	0.912	0.1425	0.295	0.059	0.65175	-0.33725	0.742	0.1895	0.84575	0.25725	0.891	0.67525	0.64975	0.17225	-0.29525	0.26225	0.7425	0.5485	-0.2795	1.32125	0.71275	0.2945	0.75	0.72775	0.9622	1.0125	0.67775	0.7865	1.0405	0.7965	0.559	1.37475	0.73825	1.32375	1.45825	1.341	0.6635	1.07675	0.48375	1.1065	0.79775	0.73375	0.287	-0.1734	-0.3684	-0.2076	-0.2478	0.05575	0.67275	0.3402	0.4822	-0.0716	-1.64425	0.054	0.11525	-0.174	-0.16375	-0.4095	-0.3755	0.44825	-0.65625	-0.45225	0.83325	0.0375	-0.00525	0.6725	0.66275	0.64175	0.924	0.725	0.26425	1.78625	-0.15675	0.7055	0.68475	0.40675	0.6435	0.0105	0.32175	0.38075	1.019	0.4485	0.38325	-0.43375	0.13325	0.4825	0.905	0.99875	0.135	1.24825	1.1255	0.534	0.953	1.48425	0.42625	0.32075	0.48525	-0.18325	1.104	1.04675	0.3965	1.093	0.25675	1.28125	0.311	0.13775	0.7445	0.6265	0.48575	0.4475	0.14625	0.40075	0.8435	0.329	0.66525	-0.3215	0.5945	0.79775	0.275	0.842	1.088	0.58125	0.69575	0.36	1.23525	0.76225	1.01925	0.5385	0.541	0.052	0.34325	0.51225	1.01575	0.9845	0.33175	-0.01625	0.67675	0.78325	0.93375	1.3285	0.90275	0.26875	0.30375	0.38375	1.60025	0.5215	1.19925	0.5585	0.4105	1.11275	0.47425	0.71875	0.614	0.593	0.699	1.857	0.75075	1.45475	0.75375	0.41725	-0.46925	0.87075	0.6135	0.69075	1.24025	0.62375	0.441	0.66875	0.893	0.456	0.1905	0.19875	0.8345	0.6645	1.53575	0.41725	1.27825	1.25425	0.6995	0.606	0.176	0.602	0.4975	0.51325	0.339	0.56375	0.35025	1.13375	0.93125	0.105	1.2355	1.12125	0.62	1.42525	0.62075	0.3265	0.854	-0.37725	0.72825	1.195	0.71075	0.51725	0.93075	0.5655	1.6245	1.238	1.006	0.87125	0.15275	1.022	0.30725	0.8855	0.236	0.5795	0.99325	0.5635	0.623	0.82275	1.1525	0.159	0.92525	0.498	0.8795	0.59925	0.83125	0.54825	0.1455	0.8055	0.38675	1.5775	1.073	0.9355	0.96	0.7395	0.756
GORASP2	-0.188083333	-0.7	-0.134833333	0.137166667	0.018916667	0.0075	-0.487	0.383866667	-0.197	-0.265583333	-0.026666667	0.1875	-0.0905	-0.487533333	-0.35475	-0.269066667	-0.6456	-0.53325	-0.265666667	-0.035933333	-0.287333333	-0.717266667	-0.235066667	-0.273866667	-0.441266667	0.718333333	-0.131	0.0045	-0.017416667	-0.442916667	0.264916667	-0.06025	-0.468416667	0.392666667	-0.399416667	-0.518916667	0.22	-0.5985	-0.2685	0.5255	0.0665	-0.144833333	0.618166667	0.288666667	0.767916667	0.729416667	0.458583333	0.022166667	0.101	-0.419727273	0.660333333	-0.44175	0.2605	0.392416667	0.047166667	0.372583333	0.168833333	0.06925	0.40925	-0.286916667	0.31275	0.255333333	-0.09925	0.194166667	0.661416667	-0.139166667	0.66	-0.121	-0.364916667	-0.403083333	-0.089333333	-0.568166667	-0.415833333	0.110416667	0.187166667	-0.251916667	0.13175	-0.191166667	-0.109583333	0.310666667	0.217833333	1.508583333	-0.035166667	0.528833333	0.303	0.261833333	0.030583333	0.007333333	0.947333333	-0.10875	-0.209	-0.555272727	-0.506583333	-0.459833333	0.14425	-0.7155	0.633083333	0.30775	-0.45325	0.039083333	0.253833333	0.6515	0.0275	-0.235416667	0.134333333	0.363416667	-0.40925	0.062	0.039166667	-0.581416667	-0.49775	-0.0595	0.453333333	-0.1752	0.162666667	0.126166667	-0.1485	0.158916667	0.189333333	0.326416667	0.326833333	0.164	0.6795	1.347916667	0.16475	-0.031666667	0.314583333	0.58125	0.083	-0.166916667	-0.658166667	-0.531916667	-0.199666667	0.071733333	0.327666667	-0.3604	-0.832083333	-0.2205	-0.240666667	-0.302933333	-0.073733333	-0.353166667	0.05825	-0.057333333	-0.194333333	0.047666667	-0.231	-0.0785	0.249583333	-0.495	-0.383833333	0.126	-0.142583333	0.283166667	0.113416667	-0.404916667	0.60125	0.528166667	-0.32775	-0.691916667	-0.217916667	-0.146916667	0.23325	0.321333333	0.695833333	0.297666667	-0.359916667	0.452333333	0.104583333	0.022	0.1945	-0.169333333	-0.11475	-0.058666667	0.783666667	0.40025	-0.111083333	0.467166667	0.020583333	0.2355	0.325666667	0.371166667	-0.106	-0.133083333	0.5375	0.154333333	0.22	0.645083333	0.475333333	0.551083333	0.839416667	0.04625	0.399083333	0.0595	-0.058916667	0.880083333	-0.10925	-0.219083333	0.840833333	0.005166667	0.115833333	0.497166667	-0.326	0.40425	0.30175	-0.130916667	0.667166667	-0.27325	0.132	0.668833333	0.511416667	0.08525	0.323083333	0.341083333	-0.267	0.271166667	0.338833333	0.60075	1.014666667	0.336166667	-0.059833333	-0.876833333	0.3515	-0.12025	0.702	0.324916667	0.903333333	0.225333333	0.0395	-0.072666667	-0.173833333	-0.388083333	-0.324916667	0.508083333	-0.078916667	0.928166667	0.585333333	0.9925	0.181916667	0.105916667	-0.0165	0.430333333	0.54425	0.05625	-0.006583333	0.189833333	0.07425	0.242083333	-0.112583333	-0.18375	-0.066666667	0.258333333	0.100333333	0.125416667	0.639416667	0.503166667	0.236	0.506166667	0.353583333	0.845916667	-0.0865	0.387583333	-0.21125	-0.029333333	0.87	-0.825916667	0.543083333	0.219	-0.183833333	0.255	0.532916667	0.475833333	-0.211833333	0.577916667	-0.133166667	0.485583333	0.582833333	-0.6235	0.430166667	0.051833333	0.663916667	0.814583333	0.304583333	0.422416667	0.365916667	0.3795	-0.335166667	1.052833333	-0.347583333	0.318	-0.120666667	-0.2055	-0.06525	-0.109083333	0.561416667	0.189583333	0.172333333	-0.134416667	0.128333333	0.380416667	0.948416667	0.098333333	0.028583333	0.2135	0.657083333	0.081083333	0.167416667	0.147916667	0.28575	-0.196916667	-0.146833333	0.25225	0.124833333	0.304166667	0.279333333	0.220666667	0.122083333	0.097916667	0.3925	1.04	0.0055	0.12875	-0.008333333	0.253083333
DAZ1	-0.26325	0.4305	0.0865	0.443	0.1745	1.52375	0.262	-0.0735	0.19375	0.34175	0.391	0.3175	0.3175	0.674333333	0.11225	0.504833333	0.481333333	1.072	0.668833333	0.540333333	-0.48125	0.5595	0.283333333	0.203	0.429333333	-0.0415	0.73575	0.2265	0.35475	-0.13575	-0.17225	-0.2945	0.109	0.11675	0.52125	-0.4635	-0.404	0.2315	0.138	-0.02175	-0.2925	-0.403	0.36225	0.00775	-0.822333333	-0.061	0.5325	-0.083	0.00975	0.03625	-0.4455	-0.13275	-0.53025	-0.58125	0.0885	-0.45625	0.11825	0.31475	0.443	-0.4785	0.18325	0.40575	-0.0895	-0.089	-0.31	-0.53525	-0.1155	0.56725	-0.6695	0.547	0.008666667	0.14475	0.0785	1.403	0.38275	0.0935	-0.26075	-0.549	-0.342	-0.1405	-0.26675	0.53475	0.0715	0.2105	-0.382	-0.267	0.18625	-0.52875	-0.12475	-0.0065	0.20375	-1.264	0.476333333	-0.26475	-0.461	0.01225	0.0775	-0.622666667	0.36225	-0.39325	-0.0645	-0.153	0.43525	0.01375	-0.028	-0.031	-0.42825	-0.42075	-0.54	-0.10725	0.088	-0.265666667	0.581333333	0.638166667	-0.27475	-0.09225	0.168	-0.37725	-0.53975	0.0705	0.328	-0.26925	-0.64275	-0.17175	-0.486333333	-0.482666667	-0.15025	0.25275	-1.76375	0.48425	0.0235	0.226	0.259166667	0.264333333	0.501833333	0.476666667	0.2665	0.3025	1.426	0.475166667	0.294166667	0.9225	-0.04	0.41275	0.23375	0.1595	0.683	0.22675	0.06875	0.2555	0.24675	0.0945	0.14925	-0.17825	0.058	-0.38475	0.02375	0.1865	0.2545	0.1705	-0.331	-0.00725	0.07525	-0.16275	-0.2665	-0.44025	-0.03225	0.1875	-0.32625	-0.21375	-0.3955	-0.23725	-0.29025	4.8385	-0.1555	-0.11625	-0.6155	-0.304	-0.28475	-0.31375	0.007	0.01975	0.4295	-0.08875	-0.11775	-0.10525	0.7945	-0.34	-0.558333333	-0.35525	-0.49125	-0.1475	0.07025	0.1055	-0.409	-1.2915	-0.5605	-0.56525	-0.2	-0.16825	-0.45975	-0.105	-0.53425	-0.283333333	0.06025	0.30075	-0.8735	0.0595	-0.0235	-0.01175	-0.63425	-0.75425	0.4675	-0.05575	-0.12875	-0.26225	-0.93175	0.062	-0.39475	0.12	0.1395	-0.11475	-0.45425	-0.40325	-0.7465	-0.51525	-0.954	-0.53875	-0.43925	-0.28725	-0.25975	-0.0665	-0.36175	-0.68075	-0.28375	-0.40775	0.1905	0.3585	0.14925	-0.22225	-0.1985	0.1505	-0.8725	-0.3945	-0.2105	-0.1935	-0.3105	-0.45175	0.4825	0.013	-0.408	-0.3295	-0.395	0.1955	0.06775	-0.221	-0.524	-0.07125	-0.35625	-0.1835	0.1475	-0.2135	-0.01525	-0.1115	0.196	-0.481	0.11	-0.0375	-0.02175	0.445	0.0925	0.0575	-0.726	-0.361	-0.882	0.05925	0.28925	-0.77825	-0.70625	-2.14175	0.42675	-0.32375	-0.11825	-0.001	0.0575	0.513	0.08975	0.53475	0.8015	-0.06725	0.34875	0.088	-0.083	-0.206	0.03175	0.43375	0.06625	0.08075	-0.05625	-0.832	-0.19825	-0.63825	-0.154	-0.234	-0.9095	-0.35575	-0.528	-0.308	-0.0575	0.0205	-0.079	-0.17175	-0.20625	-0.65575	-0.45825	0.19975	-0.154	0.239	-0.447	0.0985	0.17375	0.2935	-0.7045	0.08675
SYNGR3	-1.352166667	-0.516833333	-0.439833333	0.509833333	0.051166667	-0.981166667	-0.278	-0.7095	-0.504	-0.43	-0.352333333	-0.288833333	-0.163166667	-0.208375	-0.212833333	-0.555875	-0.17775	0.098833333	-0.006375	-0.17425	-1.095	0.249625	0.142125	-0.66525	-0.206625	-0.3465	0.3335	0.238833333	-0.48	-1.382166667	-1.210333333	-1.266666667	-0.635666667	-0.974333333	-1.0405	-1.431833333	-0.91	-0.138	-0.698166667	-1.1165	0.009666667	-0.940333333	0.258666667	0.442833333	-0.0775	-1.650833333	-0.580666667	-1.052	-0.837	-0.783166667	-1.388166667	0.232333333	-1.360833333	-1.8445	-1.4885	-1.383	-0.8515	-1.249	-0.854666667	-1.0165	-0.923166667	-0.836333333	-1.1845	-0.9615	-1.0335	-1.338166667	-1.675333333	-1.032833333	-0.351	-0.654666667	0.000333333	-1.317	-0.7725	-0.1865	-0.615166667	-1.305	-1.1055	-1.040333333	0.564666667	-0.388	-0.969333333	-0.279833333	-0.522666667	0.43	0.269333333	-0.7715	-0.666333333	-1.029333333	-0.495166667	-0.679833333	-0.086	1.587333333	0.64	-1.2685	-1.322166667	-0.799	-0.736833333	-0.518	-0.4335	0.1755	-0.523833333	-1.192333333	-1.722833333	-0.997833333	-0.611166667	-0.514166667	-1.1275	-0.072666667	-1.6015	-1.321666667	-0.345	-1.579666667	-0.419333333	-0.335375	-1.137666667	-1.5655	0.116666667	-0.9485	-1.180166667	-0.7425	-1.173666667	-1.4365	-1.432	-1.182333333	-1.6775	-1.2835	-1.563833333	-0.398666667	-2.006833333	-0.8765	0.503166667	-0.019833333	0.266125	-0.368875	-0.314125	0.056875	0.0585	-0.103333333	-0.295125	-0.042375	-0.131	0.0705	-0.313333333	0.006333333	-0.213666667	-0.065833333	-0.411	-0.472166667	-0.5145	-0.292	0.091833333	0.5525	0.003666667	-0.763333333	-0.282833333	-0.026833333	-0.4685	-0.613833333	-0.4425	-0.003833333	-1.002166667	-0.600666667	-0.3985	-0.225166667	0.153333333	-1.002833333	0.316166667	-0.899	-0.1885	-0.965333333	-0.502166667	-1.263666667	-1.593	-0.906166667	-0.959333333	-1.3445	-1.353833333	-1.135333333	-1.031833333	-1.499666667	0.802333333	-1.524	-0.698666667	-0.950833333	-0.895333333	-0.208833333	-0.497666667	-2.0435	-1.763	0.513333333	-1.156666667	-0.330166667	-1.208	-0.4965	-0.9485	-1.584	-1.547	-0.684166667	-0.9035	-0.796333333	0.246833333	-1.6995	-2.2175	-0.0405	-0.485	-0.288166667	-1.582333333	-0.718833333	-0.396333333	-1.607833333	0.478	-0.913	-0.524333333	-0.449166667	-1.549833333	-0.725833333	-1.1005	-0.258666667	-0.780333333	-0.808	-1.295333333	-0.763666667	-1.509333333	-1.470166667	-1.1745	-2.2185	-2.262833333	-1.452166667	-1.7185	-2.770333333	-1.970666667	-0.602833333	-1.751666667	-2.0335	-1.116166667	-0.404333333	-0.846833333	-0.590833333	-0.474	-1.0595	0.014166667	-0.576666667	-1.27	-1.117	-1.811	-0.871333333	-0.304166667	-1.38	-1.464333333	-1.534166667	-1.3925	-1.0225	-0.505666667	-1.5075	-1.266666667	-1.025666667	-0.971666667	-1.462333333	-0.927333333	-0.284	-0.181666667	-0.989333333	-0.687166667	-1.124666667	-0.748	-1.976166667	-1.003	-1.121666667	0.8865	-0.846	-0.918333333	-0.551833333	-1.914	-0.922	-0.081833333	-1.3005	-1.161666667	-0.392166667	-0.5335	-1.874666667	-1.719166667	-1.417666667	-0.853666667	-1.114833333	-0.442666667	-1.481166667	-0.559666667	-0.551666667	-1.117666667	0.541166667	-0.8255	-1.165	-1.172333333	-1.200333333	0.313333333	0.803833333	-0.327333333	-0.8695	-1.223166667	-0.1495	-2.241	-1.126666667	-1.452333333	-0.624666667	-1.229	-1.172	-0.88	-1.453	0.140166667	-0.796333333	-1.6275	-0.691833333	-0.481333333	-1.722333333	-0.501	-0.403	-1.862	-0.8555	-2.127166667	-0.6935	-1.105833333	-1.120833333	-1.888666667	-0.892166667
AQP6	0.726833333	2.734666667	2.227833333	0.0245	2.673166667	1.170666667	0.119333333	1.91225	2.5275	1.895166667	1.091	2.127333333	0.703833333	2.876	1.3085	0.4075	0.937	0.386166667	1.306125	1.10925	0.7605	1.096	2.127875	2.233125	0.726375	0.493833333	-0.011	0.509666667	0.580333333	1.175666667	0.0735	1.5795	1.171166667	0.3715	1.390666667	0.317166667	2.418333333	1.108	2.074333333	0.486333333	1.138	0.870833333	0.819833333	1.164	1.6415	1.5855	0.005333333	1.537666667	1.257666667	0.666666667	2.065	2.962	0.993	0.104666667	0.2405	0.1975	3.605	0.611833333	1.098666667	0.904166667	0.638333333	2.4735	3.3625	3.628833333	1.3065	1.2385	2.839166667	0.357166667	0.007166667	0.1204	-0.5984	0.368333333	3.1965	-0.169833333	1.172833333	2.688333333	0.3075	1.681333333	2.338666667	-0.054666667	1.685	1.378166667	0.107833333	1.554833333	0.409666667	2.783666667	-0.085	0.560166667	-0.236	2.670166667	-0.059333333	0.748833333	0.645166667	2.765333333	2.319333333	2.533166667	0.509333333	2.819333333	3.748	2.539333333	2.247166667	1.087666667	0.391666667	1.804166667	0.206	2.059	3.79	4.340833333	2.876	3.442833333	1.551666667	3.444166667	3.258833333	1.403375	3.0355	2.99	0.541833333	0.600666667	1.739333333	0.457166667	1.516333333	0.580833333	4.107666667	3.632333333	2.128166667	1.941166667	1.6045	2.5665	0.951833333	1.780166667	0.725833333	1.468	1.0275	0.572625	2.0185	2.3405	0.934166667	0.6745	0.53	0.293625	1.690375	0.164333333	2.182	0.133333333	0.991666667	1.211166667	0.359666667	0.476166667	1.734833333	0.725666667	0.460833333	1.034833333	1.270333333	1.6555	2.109	0.956833333	1.854666667	1.799833333	0.54	1.746	1.875333333	2.814666667	0.850833333	1.43	2.276833333	2.003166667	2.344833333	1.982333333	1.485333333	0.7675	2.801166667	3.442666667	1.999166667	2.359166667	3.045333333	1.663666667	3.380333333	-0.0175	0.961666667	1.608166667	0.308	3.1055	2.0065	3.7205	0.304833333	3.465	2.276	3.4395	1.227666667	2.8115	0.318	2.558833333	2.7485	1.1245	2.1595	2.281666667	1.4555	0.859333333	1.8145	1.5965	2.103666667	1.221166667	1.64	-0.085166667	1.5935	1.216833333	3.14	0.048333333	1.9995	0.512166667	2.0135	1.2395	0.211166667	2.624333333	2.578833333	3.326333333	0.634833333	2.337333333	1.974833333	0.864666667	1.336333333	0.011333333	1.356333333	0.431333333	1.355166667	2.001833333	3.101666667	2.604833333	-0.2055	1.716833333	3.0185	1.6865	0.7265	0.874833333	-0.072	1.077333333	1.498166667	0.678666667	2.257333333	3.052166667	1.372	1.387666667	2.419166667	2.4995	1.350333333	0.493666667	2.739833333	0.324333333	0.616833333	0.897	0.084333333	0.917166667	1.384666667	0.823666667	2.5125	0.324833333	2.509	1.009333333	-0.1225	2.061833333	1.532	0.821	2.093833333	2.2435	0.865333333	0.488	0.444166667	2.667166667	3.382166667	-0.088166667	1.926	0.816833333	0.981166667	2.1105	1.2265	1.320333333	1.849166667	1.012833333	2.454666667	2.040166667	1.358166667	1.027333333	1.719166667	1.795333333	0.5695	3.574333333	1.860166667	2.835	1.591	0.073833333	1.333666667	3.1385	1.5665	3.351	1.573666667	0.4775	3.160833333	1.2685	0.703	2.534833333	0.6735	1.298833333	0.3395	2.211333333	3.112833333	3.057333333	1.367833333	1.730833333	2.4255	-0.2042	0.485333333	0.730666667	1.460166667	0.431833333	2.977333333	1.236833333	1.596166667	1.215166667	0.403333333	2.269166667	1.850833333	1.482333333	0.140666667	2.606833333
FAM59A	1.0267	0.0189	1.4435	0.8052	0.6606	0.1876	-0.3005	0.398230769	0.993	0.0632	0.8233	1.6796	0.3202	1.401923077	1.064	0.681846154	0.972	-1.2502	-0.647	-0.322076923	0.3278	-0.876384615	1.27	0.377384615	0.132384615	0.7399	1.2431	-0.7557	0.3983	-0.2953	1.0648	0.4192	2.0696	0.8173	0.4126	-0.3499	-0.2116	1.964	1.7802	1.5309	1.4755	0.372	0.678	0.7114	1.772	0.6267	0.0511	0.797	0.6534	0.5349	0.1898	-0.0435	1.8369	0.7002	0.4057	-0.1061	0.4888	1.0113	1.9944	0.5046	0.4815	1.0772	1.3363	2.8268	0.2129	0.5116	0.5787	0.7533	0.7214	0.9214	0.7549	1.853	0.6969	0.7848	-0.326	0.6615	0.111	0.8717	1.5804	0.6661	-0.2145	0.4489	0.2421	-0.1651	1.2642	1.9311	-0.4643	1.7846	0.3379	0.4121	0.3208	-2.179	0.3529	1.2738	1.3884	1.8874	-0.3302	0.4032	1.6937	1.3733	1.1124	1.7064	1.7835	1.5919	1.6439	2.7642	2.4592	1.1653	2.056	2.682	1.1631	2.1029	0.8336	-0.268384615	1.0378	0.5454	1.6621	1.509	0.1634	0.9593	2.3413	1.3451	0.3815	0.6455	1.0823	0.5615	1.428	1.0205	1.2674	2.9808	0.8916	-0.6567	0.192692308	0.095076923	1.597769231	1.359615385	-0.8393	-0.2192	-0.099461538	0.636153846	-0.648	-0.2723	0.5641	1.2887	-0.0786	0.3157	1.2594	0.8468	1.7135	1.3829	0.4614	1.8979	0.6775	0.7902	-0.2736	0.2649	1.146	0.7464	0.2365	-0.2262	0.2725	1.5743	1.175	1.0212	0.9956	0.4849	-0.2416	0.8385	0.3591	-0.0134	0.6525	0.6649	1.6643	1.3492	1.3287	0.0144	0.3284	2.3063	1.6231	1.747	2.0236	0.5982	2.6033	2.0422	1.0601	2.1572	-1.3755	1.8708	1.1344	1.6858	1.4522	0.3466	1.2273	1.2232	2.3087	1.4838	-0.5207	0.0188	1.2808	-0.3092	1.519	0.9235	1.6241	0.2025	1.0673	0.3164	0.2816	1.5117	0.7557	2.5858	1.637	1.439	1.6586	1.3647	-0.8517	-0.0044	1.3238	1.8618	0.5739	2.2865	-1.8374	1.5965	0.5091	1.3125	0.8968	1.2364	-0.128	-0.6915	1.7024	0.5253	0.7149	0.3969	0.9868	2.2763	1.8847	0.8165	0.4253	0.6796	0.412	1.662	1.647	0.3938	1.8149	1.802	1.6009	0.7692	1.1458	1.9692	0.912	0.7064	0.3028	1.3153	2.587	0.7801	0.9986	1.818	0.4128	1.3829	1.6118	0.9799	0.3385	1.6375	1.9117	1.0632	0.4123	0.6017	1.2618	0.445	0.0022	0.6509	0.1036	0.9114	0.6163	1.9187	0.1218	-0.332	0.1954	1.7368	0.9037	0.6684	1.2523	0.286	1.191	1.6151	2.4918	0.8819	0.7398	0.5908	2.0878	1.1755	1.3745	1.2685	1.1125	0.2749	0.5793	0.3385	1.2584	0.1939	1.6637	0.391	0.2114	0.8358	0.3815	3.3282	0.7897	1.9887	0.5804	0.86	1.4608	-0.3228	0.6634	0.6922	1.777	2.4228	-0.1049	-1.9377	1.6327	0.6683	1.1492	1.4556	1.5024	0.4462	2.4804	1.8731
CBWD1	-2.002	-1.834	-0.1035	-0.133	-0.522	-1.7065	-1.2915	-0.012333333	-0.829	-1.863	-0.1235	-0.3215	-1.1585	-2.123	-0.509	-0.874	-1.373666667	-1.1635	-1.148666667	-1.382333333	-0.1695	-2.466666667	-1.951333333	-1.223666667	-0.926	0.4615	-1.908	-0.1945	0.262	-1.779	-0.6165	-1.1745	-1.455	-0.548	-1.1695	-1.495	-0.1775	-1.1255	-0.5215	-0.6555	-0.113	-1.2165	0.4575	-0.2875	0.127	-0.071	-0.481	-0.041	-0.702	-1.5095	0.2395	-0.9275	0.0095	0.3995	-0.4135	-0.365	0.5225	-0.748	-0.0385	-0.4725	-0.2765	0.328	-0.2555	-0.8345	-0.0065	-0.2445	-0.384	-0.012	-0.627	-1.158	0.3085	-0.163	-1.8575	-0.2445	-1.377	-0.763	-0.9275	-0.9905	0.232	-0.1235	-0.7825	-0.427	-1.5875	-0.7015	-0.1405	-0.65	-0.9155	-0.7615	-0.907	-2.012	-0.3775	-0.483	-0.9035	0.241	0.1685	-0.485	0.7325	-0.724	-1.5095	-0.668	0.65	0.0105	-0.0045	-1.2225	-1.005	-0.7645	-2.0175	-1.922	0.0155	0.1665	-2.741	-0.602	-0.6955	0.316333333	0.3465	-0.144	-1.6515	0.5015	-1.3085	-1.174	-0.4985	0.599	-1.3625	0.325	-0.0455	-1.491	-0.1935	-1.6655	-1.004	-0.4765	-1.695	-0.455	-1.022666667	0.054333333	-0.366	-1.242333333	-0.7285	-0.867	-0.719666667	-1.916	0.272	-2.1385	-0.197	-1.1675	-1.59	-0.1135	-1.3645	0.2505	-1.218	-0.4155	-2.8435	-0.0805	-0.9525	0.332	-1.911	0.231	-0.554	-0.0155	0.2805	-1.601	-1.5945	0.894	-0.441	-0.9745	-0.491	-0.3755	-0.899	0.112	0.142	-0.135	0.0495	-0.0455	-0.1605	-1.222	0.1415	-0.0235	-0.6365	0.148	-0.0755	0.418	1.3635	-0.922	-1.6195	0.198	-0.401	-0.8875	-0.436	-0.9415	-0.533	-0.851	0.2395	-0.0865	-0.606	-0.387	0.864	-0.3005	0.253	-0.958	0.1495	-1.07	-1.052	-0.3815	-0.196	0.272	-1.0665	-0.479	0.3875	-0.3305	-0.7275	0.025	-0.211	-0.901	-1.0875	-0.0515	0.387	-0.0145	0.2085	-0.2475	0.191	0.0855	0.203	-1.4355	0.233	-0.704	0.195	-0.4805	-0.134	-0.738	-0.449	-0.6795	0.349	-1.922	-0.1895	0.1325	-0.237	0.239	-0.0305	-0.1495	-0.326	-0.0595	-0.0035	-0.4945	0.441	0.716	0.171	-0.081	-0.357	-0.483	-0.2115	-1.084	-0.119	0.0645	0.126	0.403	0.7755	0.833	-0.8445	-0.2555	-0.3315	-0.893	0.2295	0.121	-0.0835	-0.682	-0.081	0.336	-0.9455	-1.1365	-0.78	-0.4835	0.09	0.225	-1.3645	-0.2515	-0.963	-0.906	-0.035	-0.5135	0.3765	-0.3795	0.2075	0.889	-0.591	-0.042	-0.817	0.5935	-1.2285	0.423	0.2145	-1.1635	-0.706	-0.2515	-0.9715	-0.296	-0.4885	-1.2775	-0.6575	0.588	0.003	0.1425	-0.062	-0.563	-0.1515	1.027	0.17	-0.3465	-0.194	-0.309	-0.598	-0.1505	-1.024	-0.9675	-0.004	1.0945	-0.9205	-1.097	-0.399	0.75	0.3355	-1.53	-0.261	0.058	-0.2305	-0.689
SSX5	-1.614166667	-0.573333333	-1.446666667	1.352833333	-1.750333333	-1.917166667	0.112333333	-1.35725	-1.249	-1.313333333	-0.817833333	-1.133333333	-0.7165	-1.7005	-1.129333333	-1.127	-1.420375	-0.688833333	-1.033375	-0.97275	-1.745833333	-0.670125	-0.578142857	-1.26025	1.55175	-1.480833333	1.6975	-0.732166667	-0.8405	-1.788	-1.432	-2.055	-0.837	-1.9795	-1.2556	-2.029166667	-1.4765	-0.607166667	-1.600333333	-1.35	-1.121	-1.1285	-0.4315	-0.945166667	-1.792	-1.6335	-1.6655	-1.541833333	-1.439	-1.3585	-1.642	-2.161166667	-1.645333333	-1.996666667	-0.643166667	-1.176833333	-1.2845	-1.7998	-1.355166667	-1.640666667	-1.6175	-1.981	-1.015333333	-2.024833333	1.100166667	-1.1895	-1.6088	-0.212166667	0.484833333	-0.9495	-0.800833333	-1.517	-0.704833333	-1.865166667	-0.7805	-0.8275	-1.459	-1.632166667	-1.625166667	-1.512333333	-1.7895	-1.513	-0.8364	-1.510666667	-1.491333333	-0.6475	-1.125666667	-1.166166667	-0.502166667	-1.066666667	-1.8575	1.994166667	-0.937833333	-2.003166667	-1.726	-1.905166667	-1.444	-1.811833333	-1.065166667	-1.2475	-0.475833333	-1.7215	-0.6425	-1.4325	-1.082333333	-1.1815	-1.375166667	-1.554166667	-1.586666667	-1.468	0.796	-1.116333333	-0.580833333	-1.28	-1.985666667	-1.258833333	-0.9575	-1.789666667	-2.567666667	-1.328166667	-1.3105	-1.6265	-1.169666667	-0.6405	-2.132833333	-1.8775	-2.077833333	-1.195833333	-1.955666667	-1.2665	-0.297333333	-0.711666667	-1.474125	-1.57325	-1.150875	-1.230125	-0.999666667	-0.776166667	-0.453285714	-0.756	1.04025	-0.428833333	-1.510166667	-0.369666667	-1.064833333	-1.037833333	-1.056333333	-0.942166667	-0.809	-1.005333333	-0.2846	-0.602	-0.680666667	-1.108166667	-1.145666667	-1.687	-1.056166667	-1.6785	-1.095333333	-0.505333333	-1.631833333	-1.495666667	-1.037	-1.246833333	-1.105	-1.012	-0.806166667	-1.4885	-1.230833333	-1.539333333	-0.7465	-1.800166667	-1.532833333	-0.8265	-1.278333333	-1.322	-1.707833333	-0.982333333	-1.200666667	-1.292	-1.614666667	-1.768166667	-0.827	-0.507	-1.044166667	-1.210666667	-0.22275	-1.6905	-1.895666667	-1.465166667	-1.7065	-1.8115	-2.124166667	-2.089333333	-0.834333333	-1.780833333	-1.774333333	-1.3495	-1.704666667	-0.960333333	-1.677	-1.286	-1.833166667	-1.675166667	-1.095833333	-1.387	-1.631833333	-1.503	-0.172333333	-2.144	-2.239166667	-1.834166667	-1.599833333	-2.1195	-1.482	-1.6645	-1.5296	-1.231333333	-1.3855	-1.087333333	-1.629	-1.001666667	-1.510166667	-1.227333333	-2.120833333	-1.753666667	-0.927333333	-1.37	-1.208166667	-1.964333333	-1.525	-0.946833333	-1.830333333	-1.645833333	-1.987	-0.826333333	-1.451	-0.297333333	-0.884666667	-1.526333333	-1.538833333	-1.548166667	-1.5176	-1.772	-2.019666667	-1.843	-1.761666667	-1.804333333	-1.118666667	-1.5062	-0.801833333	-1.465666667	-1.456	-0.541333333	-1.2088	-0.961666667	-1.192166667	-0.7565	-1.332	-1.785	-1.282666667	-1.908166667	-1.149333333	-1.2225	-1.4835	-1.837166667	-1.057333333	-2.425833333	-0.102333333	-1.281	-1.460833333	-1.475	-0.892666667	-1.700666667	-1.163666667	-1.866666667	-1.601666667	-1.451	-2.335833333	-0.946333333	-1.486666667	-1.698666667	-1.425666667	-1.487333333	-1.682	-0.533833333	-1.4295	-1.68	-2.284333333	-1.586166667	-1.266333333	-1.8335	-1.575	-1.9648	-1.628833333	-1.946166667	-1.480833333	-0.847833333	-1.139333333	-1.4025	-1.677	-1.732833333	-1.337333333	-1.645	0.178	-1.407	-1.522166667	-1.562666667	-1.344333333	-1.119333333	-1.405166667	-1.196666667	-1.431666667	-1.976666667	-1.992	-0.822333333	-1.275833333	-1.342333333	-1.654166667	-1.531666667	-1.6325	-2.278833333	-1.827833333	-1.416333333
LINGO1	1.0345	0.911333333	1.128666667	0.548	1.3915	-0.353	-0.970833333	2.81775	1.082	1.304833333	-1.220666667	1.370666667	1.050333333	1.27975	0.0715	0.572	1.4725	-0.4765	0.9975	-0.229125	0.3095	0.370625	1.7645	-0.228625	1.40275	1.042	-0.369833333	-0.477	0.223666667	-0.384333333	0.188333333	0.249166667	1.077333333	0.6665	2.456333333	-0.364666667	0.577	-0.7435	0.211166667	-1.684333333	0.351166667	0.68	0.082666667	-0.600333333	1.9725	0.683833333	0.605833333	1.801666667	0.437166667	-0.468166667	1.647166667	2.122333333	1.048333333	0.662166667	-0.338666667	0.482	0.512666667	0.666333333	0.341333333	-1.055	0.637666667	0.741	0.683833333	0.660833333	-0.276833333	0.762	0.121666667	0.9385	-0.020833333	2.764166667	-0.618333333	0.640166667	-0.720666667	-1.0665	-1.197	-0.2995	0.272166667	0.75	-0.900333333	-1.105166667	-0.0305	-0.1495	-0.7745	0.516833333	0.6675	-0.670833333	-1.0695	-0.751166667	-0.553	0.083166667	0.539333333	-1.995666667	0.263833333	1.622	2.317666667	1.3455	-0.927833333	0.654	1.184833333	1.721666667	1.522666667	0.239333333	-0.324333333	0.661833333	-0.6805	2.140333333	2.817833333	2.049	0.056833333	3.4325	1.630833333	1.854333333	1.531166667	1.75925	-0.951333333	0.029	0.242333333	0.1685	0.8115	0.8015	1.5695	0.6305	0.9955	0.771333333	0.3145	2.351333333	1.3005	0.910333333	0.239333333	0.304666667	-0.634333333	1.867333333	1.31225	0.927375	1.040875	1.109	-1.348833333	0.128	-0.593625	-0.005	1.325875	0.743833333	0.400666667	1.113833333	0.327333333	-0.161666667	1.843166667	-0.0525	1.581	1.1765	1.199833333	-0.123	1.512166667	1.014833333	0.634666667	0.025833333	1.126833333	0.084666667	0.018833333	0.248666667	-0.5425	0.913833333	1.5995	-0.570166667	1.544	1.027833333	0.894166667	-0.2315	0.858666667	0.053166667	0.333	3.348	2.553833333	1.427833333	1.478833333	-0.504333333	2.146833333	1.923666667	0.1195	0.218166667	0.370666667	0.28	2.173666667	0.8405	0.443833333	2.659333333	0.539333333	1.322833333	0.9635	1.529333333	1.102333333	0.839	0.925666667	-0.734166667	0.599	0.745	1.843333333	1.585333333	1.718	1.522166667	-0.727833333	1.161833333	-0.253666667	0.542666667	1.0655	0.656666667	1.981666667	0.112833333	0.432666667	-0.264166667	-0.475833333	1.548666667	0.327333333	-0.539333333	0.856833333	1.776666667	0.9375	0.499833333	0.228	0.125666667	0.455166667	0.167166667	2.306	0.156833333	1.790666667	-0.079333333	0.811833333	0.097166667	0.657166667	1.046	-0.705	1.770166667	0.771833333	0.2885	1.113666667	1.122333333	0.288	0.065	0.7725	0.699166667	0.755333333	-0.570833333	0.4485	0.4425	0.5375	1.026166667	1.377666667	0.340333333	0.247833333	-0.620833333	0.963333333	-0.8615	-0.544166667	-0.394166667	1.545666667	1.559666667	0.928666667	-0.542	0.2395	1.044166667	0.071	-0.2845	0.4905	0.077166667	1.4795	0.852833333	0.2505	1.540333333	0.9995	-0.702666667	0.562833333	-0.309	-0.621333333	1.949333333	-0.9285	-0.415833333	0.589166667	0.478	-0.552333333	2.698666667	1.108833333	1.190833333	1.031333333	-0.086833333	-0.330833333	1.387333333	0.795333333	1.402666667	-1.035	-0.431666667	0.8145	0.4745	-0.472	1.5005	-0.472166667	-0.073166667	1.259833333	0.371833333	-0.642666667	0.828166667	0.251666667	0.29	0.2865	1.148166667	1.707333333	1.620833333	1.652333333	0.147	1.649666667	1.292666667	0.3265	0.600333333	-0.420166667	1.089666667	-0.335	-0.481	-1.729833333	1.813166667	0.0365	0.882333333	1.867	1.2895	-0.118833333	0.136333333
MESDC2	-0.24875	-1.61575	0.11125	-0.689	-0.842	-0.66325	-1.501	0.7136	-0.07625	-0.19675	-0.3685	0.9245	0.0135	-1.5184	-0.50975	-0.8886	-0.6938	-0.97975	-0.6712	-0.2694	-0.71875	-1.2394	-0.987	-0.1476	-0.5208	-0.70075	-0.843	-1.52875	-0.096333333	-0.56375	0.537	-0.6215	-0.34225	0.85125	-1.07	-0.442	-0.2085	-1.18675	-0.81425	-0.9925	0.12375	-0.05025	-0.58375	-2.034	-0.61225	0.15225	0.18175	0.0885	-0.46925	-0.306	1.36175	-0.44725	-0.68175	-0.42575	-0.89325	-0.4975	0.9665	-0.106	-0.66875	-0.18975	0.10275	0.18325	0.0535	-0.18225	-0.0605	0.052	-0.811	-0.39825	-0.35075	-1.42875	-0.389	-0.30375	-0.79025	-1.357	-0.66	-1.05775	-0.4745	-0.7775	-0.46675	-0.37175	0.4795	-0.38375	-0.2705	-0.2545	-0.149	-0.19875	-0.696	-0.633	-1.24675	-0.747	-1.06525	-3.964333333	-0.0855	-0.31875	-0.061	0.331	-0.02125	0.248	-0.98875	-0.2515	0.3045	-1.35125	-1.003	0.1675	-1.26225	-0.00425	-0.6045	-1.15775	-0.4935	-0.19675	-2.43525	0.4655	0.0665	0.3406	0.28025	0.06975	-0.595	0.49675	-0.8975	-0.95625	-0.11025	-0.0845	-0.52475	-0.2235	-0.494	-0.2435	-0.26125	0.26975	-0.239	-0.321	-0.69525	0.08575	-0.7744	-0.7934	0.1444	-1.774	-1.4765	-0.253	-0.3274	-1.3974	-0.241	-0.875	-0.6425	0.109	-0.55675	-0.70925	0.08125	-0.36825	0.54875	-1.64925	-1.7085	-0.007	0.01425	0.171	0.10525	-0.81875	1.317	0.80675	-0.98075	-0.80725	-0.88075	0.4515	-0.41725	-0.4805	0.71125	-0.9535	-0.42525	-1.00925	-0.434	0.0315	-1.16525	0.52925	-0.06625	-1.165	-0.22	-0.37025	0.301	-0.6245	0.2265	-0.2165	-0.63625	-0.7005	0.06425	-0.166	1.27975	-0.47775	-0.25675	-0.1995	-0.35425	0.422	-0.40625	-0.623	0.62525	-1.137	0.0005	-0.09825	0.31725	-0.48925	0.17975	-0.23725	0.0495	-0.04275	0.29925	-0.27275	-0.659	-0.717	0.29	-1.0675	0.00975	-0.58825	-0.8955	-0.85325	-1.2245	0.0255	-0.31475	0.205	0.1235	1.05	-0.15025	0.07675	-0.08825	0.472	-0.416	-1.76475	-0.0305	-0.54975	0.3455	0.147	-0.20375	-0.49675	-0.4	0.04425	-0.777	0.11375	-0.839	0.701	-0.6635	-0.2165	0.0925	0.0835	-0.117	-0.0505	0.4615	-0.251	0.73125	-0.36675	-0.0155	-0.52775	0.516	0.25325	0.22875	-0.5015	-0.496	-1.1055	-0.11275	-0.31575	-1.111	-0.06075	0.462	0.497	-1.93525	-0.15875	0.24175	-0.27225	0.0275	-0.899	-0.7085	-0.9945	-0.10825	-0.28375	-0.47875	-0.229	-0.2545	-0.00175	0.16025	-0.3365	-0.22425	-0.3025	0.08925	0.73075	0.2965	-0.2325	0.71075	-0.327	-0.0815	-0.23625	-1.255	-0.087	-0.544	-0.34775	-0.119	1.5225	0.167	1.71975	1.409	0.2575	0.397	-0.5135	0.266	-0.68275	-0.17025	-0.382	-0.3055	-0.65575	-0.25925	-0.05325	0.335	0.975	0.5505	-0.46075	-0.351	0.33725	0.19075	-0.5325	0.47475	-1.05225	-0.57475	0.1785	-0.0065	0.49575	-0.57725	0.53925	-0.40175	-0.39675
PRSS36	-0.1305	0.892	-0.0545	-0.0105	0.227	1.3855	-0.385	0.408666667	2.46	-0.113	1.5285	0.3835	-0.6985	-1.461333333	1.56	1.159	0.577666667	-0.463	0.885666667	0.088333333	-0.007	0.380666667	1.824666667	1.715333333	1.836333333	-1.391	1.667	0.371	1.7195	1.4005	-0.0585	0.6455	2.1815	0.8915	2.0125	-0.04	0.3705	1.9455	1.2705	2.9025	1.4565	2.2545	-1.5175	1.6845	-0.179	-0.1935	2.039	1.341	0.771	3.745	0.6285	-0.459	0.985	1.4725	-0.0385	-0.3515	1.071	-0.0565	0.906	0.9525	-1.274	0.362	2.3385	1.925	0.9625	0.7115	0.877	-0.7235	-1.0495	-0.1025	-1.043	-1.148	3.14	2.1215	1.834	-0.6315	0.7475	1.476	-0.303	-0.9515	0.768	-2.09	0.9445	-0.421	0.086	0.4465	-0.6245	2.4575	1.273	-0.285	1.0625	-0.148	-0.667	-2.2875	0.7775	0.9375	-1.9295	-2.14	1.841	-1.721	-1.845	2.153	-1.0935	0.9575	-0.3065	1.3825	1.496	0.7935	0.541	0.922	1.313	0.954	0.3065	1.696333333	1.153	-0.652	2.7555	0.4575	0.425	-0.46	2.384	-2.271	-3.2295	-2.119	0.561	-0.151	-1.2095	0.1	0.6065	0.95	1.518	-1.2645	0.711666667	0.344	1.721	1.391666667	0.8885	-1.3345	-0.996333333	-0.008666667	0.344333333	1.5175	-0.427	1.6415	-0.818	0.718	-0.7305	0.425	-0.6545	1.645	-0.4445	0.1285	0.5875	-0.5985	0.209	-1.007	-0.715	-0.59	0.4335	2.3185	3.5015	1.0785	0.2965	0.279	-0.6435	0.5925	1.522	0.799	1.532	-1.7085	0.373	0.8435	-2.3285	1.532	0.0485	2.3785	-0.7405	0.3855	-0.1145	0.546	-0.936	0.41	-0.6895	1.1085	2.916	0.551	0.2295	-0.242	0.882	2.1005	-0.414	1.8915	1.903	-0.4995	0.5985	-0.104	0.74	-0.655	1.381	1.2045	0.569	0.809	-0.5025	0.3715	-1.415	1.7785	0.6565	-0.9005	-0.78	0.9245	1.909	-1.6745	-0.219	1.69	-1.2685	1.006	0.8605	1.9	-0.897	1.268	0.6995	1.556	1.195	0.9045	0.0465	-0.2975	-0.0475	-1.586	-0.327	-0.627	0.7265	-0.217	0.1515	0.388	0.506	0.15	-0.548	-0.7265	1.013	0.556	1.682	1.741	-0.6615	-0.415	1.4615	-1.833	2.121	0.6255	0.1885	0.58	0.329	1.701	0.177	-1.2775	-0.3815	-1.901	1.0665	0.5615	-1.294	0.933	1.584	-1.4095	-1.37	-0.654	-1.9455	1.4075	2.3805	1.6045	0.6225	1.178	1.174	0.6565	-0.2975	-0.515	2.0365	-0.6455	1.5745	-0.384	-0.08	1.284	1.129	0.5285	-0.98	1.3225	0.5815	-0.0595	0.9025	-1.5515	0.977	0.294	-1.084	0.205	-1.3075	-1.1265	0.1775	0.169	-0.866	-0.134	-0.3395	-0.509	0.43	0.374	-0.7095	-1.144	-0.3705	0.4005	0.065	-1.0025	-1.032	2.7135	0.2145	-0.213	0.7555	-2.0035	0.6505	-0.1785	0.02	-0.602	-0.7125	-0.03	-1.2755	-0.5555	-0.3375	-0.1685
PDZD2	2.238125	2.59575	4.4565	-0.8205	2.27375	2.167875	0.059	1.349727273	1.896625	0.95625	-0.356	1.38625	0.132375	1.260909091	0.586625	1.554272727	2.650090909	1.22325	1.962818182	0.632909091	1.918875	0.971909091	1.707363636	2.538454545	0.901363636	2.3705	-1.271	2.3915	0.510625	1.963	2.407875	1.159	2.157625	3.10275	1.576625	2.18775	1.002125	2.206625	2.912625	-1.4475	2.018	1.49175	1.821375	1.169625	4.739875	1.312625	1.297625	2.398625	2.310125	0.787375	-0.24825	3.270375	2.495875	1.71325	2.515	1.869	0.27125	2.11475	2.50375	2.594125	2.2385	1.86325	0.384625	0.624125	1.873125	2.47425	1.273875	0.93975	0.333625	-0.00225	1.613	1.33175	-0.03875	0.965	0.759625	1.98075	1.716625	1.02475	2.58275	2.582625	2.704125	2.221125	0.418875	2.462625	1.404125	1.851875	-0.155625	1.604125	0.316125	2.749625	2.835625	0.888	1.462125	1.901	2.264125	-0.047	1.998	1.514125	2.256875	0.622625	0.95925	1.514375	1.773375	1.987875	1.26375	2.125	1.11825	1.231625	1.849	1.935375	1.529875	2.916375	-0.373125	0.325454545	2.883875	1.783125	0.8795	2.919625	1.289625	2.089	2.5115	1.822	0.257375	-0.089875	1.90125	2.05425	1.3205	2.77225	2.169125	2.35725	2.570875	1.391	3.083090909	1.930181818	2.725272727	1.666727273	1.546375	1.13675	2.498454545	1.540454545	1.930363636	1.14625	2.913125	1.595875	1.613625	1.570625	0.096	1.442875	1.456375	3.293	2.099	1.65725	1.33625	2.26075	0.12125	1.675	1.893	4.1125	2.10925	0.759625	0.687875	1.045375	3.1405	3.51425	2.596875	2.454625	2.158875	1.585125	2.365875	1.794875	3.135	2.362875	3.581625	2.551625	0.911375	2.45275	2.325625	3.420875	2.295875	1.654375	3.5685	1.24875	0.978125	2.580125	1.67075	2.723125	1.094375	1.719875	1.920125	1.87925	3.04925	3.89125	2.815125	2.921	0.074625	1.592125	2.005125	2.184	1.135625	1.778125	2.01475	0.855375	1.636	1.420625	1.933375	3.396375	2.61575	2.231875	3.27025	2.227125	3.746	3.00575	1.3295	1.968625	0.863875	1.519	3.135625	1.07425	3.81675	2.0815	2.52075	1.286875	2.450375	1.97275	2.838125	2.58625	1.244875	1.55475	-0.58	2.438375	2.218375	2.78725	2.05175	1.757375	0.708125	2.407125	2.341	2.013625	0.325	2.96425	3.225125	2.732875	2.20325	2.805625	1.94925	2.28025	1.261125	3.972625	0.235	2.616	2.025875	3.163	3.76875	2.082875	0.455125	1.394875	0.52725	2.464	2.154875	0.2085	3.273625	2.346125	1.080875	2.174	1.92575	0.766375	1.230625	1.50425	2.423	1.780375	2.613125	1.527125	2.333375	2.874	2.125625	2.747875	2.640125	3.453625	2.651375	2.251875	4.189	0.810125	1.955875	2.64925	2.247125	1.580125	2.82525	2.104	2.840625	2.44125	2.24525	2.746375	2.313875	2.465125	0.774625	2.2585	2.254875	1.50975	2.603375	2.214125	0.787125	1.13175	0.796125	1.720625	1.388125	2.62975	2.42225	2.76375	2.45475	1.03425	1.517	1.606375	3.54225	3.644875	1.375375	1.517625	-1.31125	0.74075	1.418125	2.505875	1.721875	2.057625	1.089428571	1.098375
OR51B2	-0.44775	-0.168	-0.145666667	-0.01375	-0.124	-0.7445	0.249	0.2366	0.3655	0.1325	0.34425	-0.0635	0.12275	0.2524	0.17625	0.2196	0.4392	0.33725	0.3988	0.273	0.21625	0.3368	0.6304	0.1628	0.6094	0.229	0.17	0.26725	0.0865	-0.06175	-0.41175	-1.1415	0.297	0.076	1.19525	-0.24125	0.02675	0.12075	-0.1505	-0.0515	-0.563	0.20075	0.3055	0.0815	0.512	-0.991	-0.05325	-0.442	-0.15625	-0.1155	-1.57625	-0.011	1.45725	0.2745	0.09175	-0.292	0.07825	-0.12	0.156	0.45	-0.1835	-0.11875	-0.351	0.097	0.0785	0.0455	-0.09025	-0.2	0.53475	0.367	0.65925	0.13275	0.34375	-1.19525	-0.112	-0.14225	-0.418	-0.42875	0.015	0.383	-0.07125	0.23775	0.15975	0.0375	0.00675	-0.34325	-0.2485	-0.16	-0.02425	0.1315	-0.07125	2.74725	-0.11375	0.02275	0.057	-0.0775	-0.22975	-0.16725	0.102	0.19875	-0.1385	0.10625	0.17675	-0.25025	-0.06225	0.22225	0.1625	-0.19975	-0.3135	-0.3425	-0.23675	-0.4355	-0.30875	0.3006	-0.099	0.0075	0.451	-0.914	-0.87075	0.22175	0.054	0.4105	0.41875	0.122	-0.101	-0.86175	0.169333333	-0.03975	-0.491	0.0685	0.33575	-0.18025	0.2354	0.2804	0.5148	0.204	0.4225	0.19875	0.5494	0.3894	0.1142	0.2305	-0.00975	-0.00125	-0.0735	0.0765	-0.02225	0.09	0.02675	0.19425	-0.12775	0.05475	0.17375	-0.7215	-0.65825	0.189	0.10425	0.3335	0.076	0.3085	0.33525	0.09075	0.245	0.315	-0.267	-0.40475	0.094	-0.03025	-0.1095	0.01525	-0.31675	0.15775	-0.634	0.14175	0.2035	-0.285	-0.5175	-0.5145	-0.11775	-0.2945	-0.09575	0.14375	0.446	0.08925	0.14	0.1545	-0.37725	-0.24675	0.031	0.00275	-0.08025	-0.2385	-0.14175	-0.08025	-0.128	-0.241	-0.508	-0.05625	0.169	-0.10575	-0.51675	-0.829	-0.171	-0.1435	-0.99825	-0.34575	-0.38525	-0.07575	-0.16425	-0.22425	-0.3125	-0.4955	0.07925	-0.56025	-0.05375	-0.21225	-0.50425	-0.214	-0.17075	-0.168	-0.04025	-0.1955	-0.191	0.47725	-0.2005	0.0445	-0.93475	1.11925	-0.49275	-0.505	-1.08325	-0.29475	0.60725	-0.18775	0.10275	0.16575	0.075	0.38225	-0.07475	0.24175	-0.68125	0.1025	-0.48475	-0.03525	0.351	0.09	-0.81375	0.01675	-1.31575	-0.18725	-0.1885	0.2585	0.24	-0.165	0.222333333	-0.30875	-0.774	-0.254666667	-0.46475	-0.241	0.502	-0.49075	-0.28325	-0.30125	0.014	0.22775	0.28	-0.05225	0.1645	0.244	0.31375	-0.269	-0.91325	0.236	0.1715	-0.5245	-0.303	-0.219	-0.453	-1.03625	-0.21725	-0.496	-0.97625	-0.214	-0.14125	-0.6835	0.18375	-0.19625	-0.0835	0.6675	0.3415	-0.506	-0.32225	0.0515	0.167	0.23125	0.224666667	-0.28075	-0.2485	-0.7015	-0.12025	-0.287	-0.29425	-0.102	-0.33575	-0.479	-0.1465	0.2625	-0.1415	-0.01625	-0.17425	-0.2945	-0.241	-0.057	-0.33425	0.55	0.077	-0.3325	-0.4315	0.08875	-0.15975	-0.2315	-0.0715	0.1805
CHST13	-2.51675	-1.13825	-1.61225	-0.55725	-2.7795	-2.135	-1.509	-1.9018	-1.6355	-1.75525	-1.70725	-1.42525	-1.95525	-1.23	-1.71675	-1.3034	-1.1764	-1.201	-0.1446	-1.2712	-1.87075	-0.3898	-0.9212	-1.5804	-0.9696	-2.088	-1.4665	-1.31125	-1.57575	-2.55625	-2.202	-2.06525	-1.7185	-2.19025	-1.7305	-2.37975	-1.577	-1.46375	-2.104	-2.24875	-1.6155	-1.82675	-1.99525	-2.03	-2.09075	-1.9625	-2.189	-1.9905	-2.0245	-1.4055	0.09775	-2.7305	-2.17975	-2.719	-2.1825	-1.839	-1.85375	-1.9505	-2.1795	-2.15425	-0.428	-1.74875	-2.1905	-2.1345	-1.6885	-1.62525	-2.23425	-1.9955	-1.46475	-1.9005	-2.42575	-1.34525	-1.8955	-1.82075	-2.77175	-1.26025	-1.793	-1.857	-1.931	-1.63275	-1.7395	-1.4395	-1.733	-0.864	-1.91775	-1.85025	-1.7745	-2.00275	-2.185	-1.968	-2.57425	-0.41975	-0.90025	-2.4	-2.21625	-2.29275	-2.058	-2.1095	-2.0725	-1.3355	-1.6615	-1.48125	-2.35775	-1.1605	-1.84575	-1.16075	-1.08425	-1	-2.38525	-2.37575	-1.30175	-1.58525	-0.97275	-0.889	-2.425	-2.6975	-1.40425	-1.8765	-1.94175	-1.90525	-1.88025	-2.055	-1.79175	-1.08075	-1.6255	-1.773	-1.84425	-2.37525	-2.31825	-1.95575	-1.542	0.5105	-1.6522	-1.6506	-0.9032	-1.1558	-1.65125	-1.1365	-0.9012	-0.7426	0.0438	-1.59225	-1.654	-1.58825	-1.367	-2.07275	-1.85875	-1.7325	-1.344	-2.076	-1.0095	-1.78725	-1.485	-1.7605	-1.399	-2.078	-1.9155	-2.288	-2.002	-1.31475	-1.81675	-1.95025	-2.07325	-2.13625	-1.69275	-2.27925	-2.2635	-2.3705	-2.359	-1.08475	-2.03175	-1.9475	-2.0585	-2.19525	-2.24425	-2.454	-1.992	-2.108	-1.3195	-1.5595	-2.7405	-1.651	-1.46125	-1.44525	-2.058	-2.145	-1.188	-2.9455	-3.05275	-2.03575	-1.86125	-2.451	-2.10475	-1.8375	-3.056	-3.1185	-2.27425	-1.0765	-1.80225	-2.057	-3.20925	-2.84425	-2.932	-2.61975	-1.714	-1.94575	-2.91275	-2.24425	-2.204	-2.609	-1.96525	-2.16475	-1.59025	-2.00225	-1.94375	-2.3925	-2.80625	-1.5935	-2.214	-1.484	-1.74375	-1.83025	-2.2285	-1.59075	-2.29775	-2.80625	-0.73875	-2.3285	-0.9225	-3.03375	-3.691	-1.60425	-2.23075	-1.36625	-1.68425	-2.66925	-1.69925	-1.87975	-0.3925	-2.103	-0.98375	-2.1325	-2.4475	-2.05825	-1.87525	-2.48075	-1.8415	-2.1335	-2.66625	-2.42075	-1.96075	-1.732	-1.86925	-2.0845	-1.8875	-2.3515	-2.02225	-2.57	-1.77525	-2.44725	-2.07475	-2.21625	-1.1815	-2.113	-2.05375	-2.1515	-2.43	-2.536	-1.4605	-1.75225	-2.0885	-1.997	-2.40525	-2.88575	-1.407	-2.27	-1.66975	-1.88075	-2.47375	-2.44575	-2.27475	-2.317	-1.5005	-2.31575	-1.34975	-2.7565	-1.52	-1.7005	-1.4395	-1.67725	-2.18975	-1.89875	-2.654	-2.109	-1.099	-1.11775	-1.9825	-2.1215	-2.90425	-2.1425	-3.0085	-2.03175	-1.94825	-2.51675	-2.985	-2.14775	-1.4255	-2.35375	-1.693	-2.51875	-2.4535	-1.73775	-2.44175	-2.616	-2.546	-2.16	-2.8835	-2.64025	-2.07425	-1.801	-1.3575	-2.16625	-3.0875	-1.99175
PNPLA6	0.158166667	0.0075	-0.556166667	1.600666667	-0.580666667	0.109833333	-0.189666667	-0.475875	-0.490333333	0.100666667	-0.186	0.041166667	0.432333333	0.913875	-0.064	-0.1565	-0.186375	-0.191333333	-0.469625	0.799	0.7085	0.064625	-0.15175	0.072	0.045875	0.054166667	0.110166667	0.047666667	-0.413666667	0.352	-0.344166667	0.3205	0.041666667	-0.414333333	0.146833333	-0.280166667	-0.252	0.617166667	1.619666667	0.237666667	-0.3905	-0.388833333	-0.405	0.4305	-0.266166667	0.863666667	0.286833333	0.619833333	0.037166667	-0.146166667	-0.149166667	-0.9975	-0.353166667	-1.022666667	0.083666667	-0.820333333	-0.468833333	-0.3425	-0.1325	-0.2905	-0.512833333	-0.277166667	0.2395	0.256833333	1.868333333	0.897	-0.7985	0.169333333	-0.100833333	0.984	-0.046833333	0.685833333	0.219666667	0.266333333	0.266	-0.618333333	0.911833333	-0.465	0.009166667	0.518666667	0.8005	-0.571	0.6275	0.261833333	0.377833333	0.501666667	-0.364833333	0.494666667	0.066	-0.596833333	0.559666667	1.6238	0.086666667	0.014333333	-0.3545	-0.172666667	-0.694	-1.297833333	-0.7865	-0.536	0.189166667	-0.303166667	-0.537166667	-0.090833333	0.968833333	-0.156166667	-0.3685	0.652333333	-0.4655	-0.757333333	1.062833333	-0.341	-0.003333333	-0.252375	0.339333333	-1.341833333	0.107166667	-0.0465	0.994	0.809666667	0.4045	-0.386166667	-0.230166667	0.433666667	-0.134166667	0.594666667	-0.723833333	-0.690833333	0.283	-0.567166667	0.6565	-0.151	0.20975	-0.42775	-0.19225	0.6665	-0.0885	0.308166667	-0.26475	0.239875	-0.15225	-0.2725	0.224833333	-0.0655	-0.028833333	-0.302166667	0.830333333	-0.1265	-0.085833333	-0.4515	0.515666667	-0.138166667	0.5655	-0.557	0.097833333	-0.153833333	0.099833333	-0.3225	0.534833333	-0.377833333	-0.152833333	-0.495	-0.432833333	0.199666667	0.055	0.1535	0.944833333	0.592333333	0.120666667	-0.158	1.265166667	-0.192833333	0.163166667	-0.12	-0.066	0.265	0.022666667	0.112333333	0.283166667	0.677	-0.569166667	0.763	-0.040666667	1.359	-0.102666667	0.680833333	0.366166667	-0.364666667	-0.521333333	0.546833333	-0.344166667	-0.220666667	-0.8115	0.058333333	-0.478833333	-0.122166667	-0.171666667	-0.107833333	-0.7135	-0.237	-0.385333333	-0.1465	-0.600666667	0.293666667	0.0685	-0.511333333	-0.471	-0.655	-0.362833333	0.0935	-0.105833333	-0.5535	0.637	0.190333333	-0.003333333	0.435	-0.239666667	-0.516833333	-0.197166667	0.370666667	-0.106833333	0.405333333	0.180833333	0.072333333	0.161	-1.1855	0.962166667	-0.796666667	-0.072166667	-1.214166667	1.006833333	0.1065	-0.084	-0.650333333	-0.173	-0.692333333	-0.044333333	-0.619666667	-0.5025	-0.6675	-0.616166667	-0.0745	-0.018	-1.0595	-0.7155	-0.444333333	-0.158666667	-0.167166667	-1.274166667	-0.313166667	-0.338	-0.422666667	0.038833333	0.533	-0.636833333	-0.358833333	0.106333333	0.168	-0.3835	0.055	0.821	-0.4725	-0.701166667	-0.550166667	-0.014166667	0.5425	-0.117	0.165333333	0.293666667	-0.4095	-0.278	-0.450166667	-0.4025	-0.526166667	0.9685	-0.1485	-0.3425	-1.670833333	0.633333333	-1.134	-0.5865	0.165	-0.684333333	-0.695333333	0.562333333	-0.553333333	-0.385333333	-0.4415	-0.794666667	-0.543166667	-1.087666667	-0.747333333	-0.072	-0.215166667	-0.629666667	-0.416166667	-0.052666667	-0.205333333	-0.4745	0.535666667	-0.220833333	-0.431333333	-0.358333333	-0.271166667	-0.596666667	-0.4995	-0.335	-0.473833333	0.224333333	-0.563333333	-0.447333333	-0.067166667	-0.252166667	-0.720666667	-0.130833333	-0.5215	-0.11	-0.178166667	0.691666667	-0.7085	-0.680333333	-0.392666667	-0.873166667	-0.908666667
LHX4	-0.31875	0.116	-0.28325	-0.054	-0.57625	-0.07875	0.04075	-0.3524	-0.316	-1.01175	0.18625	-0.404	-0.248	-0.7904	0.1095	-0.171	-0.576	-0.0175	-1.0222	-0.0762	-0.312	-0.8398	-0.451	-0.4912	-0.7006	-0.203	0.16075	-0.75325	-0.2135	-0.4005	0.17825	-0.21375	-0.0545	0.157	-0.09525	0.0775	-0.3025	-0.47775	0.0695	-0.446	-1.02975	0.19525	-0.49075	-0.12375	-1.4105	0.0555	0.16825	-0.13375	-0.362	-0.08975	-0.572	-0.19175	-0.014	-0.06275	-0.38475	0.12325	0.104	-1.08375	-0.87725	-0.218	-0.4115	-0.614	-0.11675	-0.131666667	-0.23475	-0.037	-0.405	0.07975	0.55375	0.11675	0.258	-0.14925	0.277	-1.227	-0.19775	-0.08825	-0.25225	-0.2015	-0.05325	0.36725	-1.410666667	0.07125	0.56675	0.191	-0.083	-0.08175	-0.6465	-0.157666667	0.29925	-0.4185	-0.231	-0.206666667	-1.58875	-0.26275	-0.421333333	0.10125	0.503	-0.76525	0.29825	0.27775	-0.38875	-0.38825	-0.21275	-0.26475	-0.39675	-0.0445	0.078	-0.356	-0.09525	0.07125	-0.39725	-0.036	-0.193	-0.5374	-1.02025	0.01675	-0.37475	-0.3665	-0.6085	-0.017	0.640666667	-0.702	-0.146	0.2975	-0.06475	0.03475	-0.1205	-0.239	0.1115	-0.0845	0.04	-0.644666667	-0.1822	-0.53	-0.4216	-0.8962	-0.15525	0.48225	-0.1295	-0.3292	0.3136	0.25575	-0.07225	0.01275	0.131	0.23	-0.236	-0.09575	-0.1935	-0.56875	0.99925	0.004	-0.1155	-0.34375	-0.409666667	-0.266333333	-0.1045	0.38675	0.02875	0.10925	-0.14575	1.6435	-0.178	0.124333333	-0.23	0.026	-0.0025	0.13875	-0.3645	0.09625	-0.53375	0.09225	-0.49525	-0.14975	-0.2955	-0.52175	-0.245	-0.07575	-0.547	0.932	-0.322333333	-0.59625	-0.3765	-0.27925	0.246	0.09825	-0.004	-0.313	-0.522	-0.34875	-0.51975	-0.45825	-0.3015	-0.25175	-1.02675	-0.36675	-0.13625	-0.068333333	-0.2515	-0.335	-0.40175	0.185	0.106	0.561	-0.098	-0.32275	-0.19525	-0.33225	0.348	-0.7975	0.1515	-0.17325	1.1245	0.438	0.31025	-0.12725	0.8985	-0.54975	0.188	-0.449	-0.49125	0.04675	-0.049	-0.33875	-0.22475	-0.5775	0.2595	-0.078	-0.403666667	-0.2965	0.419	-0.0165	-0.217	-0.25025	-0.1555	0.373	-0.093	0.3005	-0.27025	-0.27525	0.3215	-0.64325	-0.7645	-0.08975	-0.469	-0.382	0.23275	-0.35775	0.508	-0.39	0.17325	0.362	-0.0595	-0.00275	-0.162	0.26475	-0.36425	0.11125	0.17875	-0.131	0.236	-0.2935	0.50975	-0.26125	0.82575	-0.41675	-0.02575	0.035	0.74375	0.2785	0.5245	0.7125	0.0995	0.40175	-0.96625	-0.38175	-0.6315	0.1565	0.432	-0.74775	-0.1355	-0.23725	-1.08775	-0.74425	0.0985	-0.24225	0.08025	-1.1905	0.8675	0.451	-0.07	-0.945	-0.752	0.23575	-1.97325	-0.19825	-0.273	-0.2015	0.057	-0.23225	-0.0475	-0.443	-0.0195	-0.388	-0.24	0.01825	0.04	-0.4405	-0.05725	-0.0175	-0.1085	-0.3545	-0.50825	-0.065	-0.02625	-0.3565	-0.163	0.2315	-0.00725	-0.004333333	-0.1845	0.665333333	-0.2385	0.4445
CPEB1	-1.44125	-1.963	1.31075	-0.923	-1.109	-0.952	-0.674	-1.9432	-0.59875	-1.75425	-1.0695	-1.62175	-0.94525	-0.9914	-1.30875	-2.0202	-1.4874	-1.04675	0.229	-1.5204	-1.35975	-1.0206	-1.7944	-2.0384	-0.2442	-2.1085	-1.28725	0.042	-1.45825	-2.423	-1.609	-2.12325	-2.2165	-2.337	-0.8785	-2.05925	0.10325	-1.44125	-1.205	-2.9415	-0.44225	-1.22425	-3.0705	-2.633	-2.16825	-3.2565	-1.0435	-2.167	-1.60075	-2.48725	-3.00425	0.2925	-1.5865	-2.881	-0.05625	-2.30975	-1.0795	-2.28775	-2.04775	-1.9515	-0.94775	-2.24425	-2.8755	-1.613	-2.96975	-2.7025	-1.657	-2.25525	-1.1335	-0.4695	-3.409	-1.22525	-1.07325	-2.61025	-2.309	-0.50175	-1.7775	-0.67375	-1.9475	-1.42125	-0.04525	-1.90375	-1.66625	-1.72375	-1.15775	1.70675	-2.7435	-1.85225	-2.166	-1.129	-1.438	-1.1765	-0.5725	-2.098	-1.63925	0.012	-2.25775	-2.52525	-2.121	0.121	-2.42125	-2.3365	-2.26625	-0.22475	-2.706	-2.5055	-1.1755	-1.54925	-1.03475	-3.112	-1.671	-2.286	-3.01925	-1.7046	-3.10575	-1.89025	-2.794	-3.507	-1.68675	-2.76525	-2.511	-3.268	-2.9565	-3.3735	-2.907	0.44	-1.78	0.649	-1.32075	-1.39175	-0.863	0.0875	-0.862	-1.6414	-1.5574	-1.7504	-1.602	-0.623	-1.6834	-1.4918	-2.1206	-0.881	-2.06025	-0.87975	-1.353	-1.17125	0.082	-1.62275	-0.71125	-1.39425	-1.7835	1.01	-0.79775	-2.11575	-1.05775	-3.2125	-1.585	-2.00275	-1.19225	-0.661	-1.4815	-0.70675	-0.922	-2.6245	-0.87675	-2.317	-2.14975	-2.70075	-3.21425	-0.42275	-1.3145	-1.78425	-0.8885	-1.37625	-2.94625	-2.786	-0.8975	-2.04225	-2.61625	-3.15275	-3.14575	-1.41375	-1.353	-2.79	-1.70625	-2.4915	0.009	-2.108	-2.38225	-2.55925	-2.289	-2.28975	-3.4995	-2.36175	-1.73325	0.697	-2.87375	-0.50825	-1.70875	-2.0715	-2.95125	0.233	-2.2855	-2.8265	-1.14875	-1.41425	-2.52075	-1.82275	0.6895	-3.15775	-2.18475	-1.522	-2.529	-2.2245	-2.9115	-1.922	-2.19475	0.01575	-2.45025	-2.2365	-1.503	-0.8545	-2.98875	-0.29325	-3.2245	-1.74125	-3.13125	-1.97825	-1.96675	-2.03125	-3.54975	-0.00975	-0.8625	-1.305	-3.44675	-2.25525	-1.63475	-1.7595	-1.226	-2.39175	-1.632	-1.5435	-2.12825	-2.7615	-2.175	-0.35025	-2.20075	-2.15275	-0.9455	-1.96625	-2.906	-2.40225	-2.8595	-2.79475	-0.70175	-1.3465	-2.28475	-2.055	-2.05875	-2.4505	-3.2115	-1.6225	-1.94625	-3.1325	-3.27575	-2.46175	-3.3125	-2.33175	-1.43375	0.2585	-1.01525	-2.9185	-2.92175	-3.10975	-1.203	-2.02975	-2.4545	-1.088	-3.62325	-1.49075	-2.26325	-3.09225	-1.04625	-2.6895	-2.296	-3.39	-0.58175	-1.97975	-2.09575	-1.90125	-1.93175	-2.17975	-1.363	-1.876	-1.634	-1.80325	-2.2045	-2.39575	-2.00175	-2.73075	-2.97925	-1.96175	-2.28275	1.753	-3.94775	-3.207	-1.21825	-2.92675	-2.29075	-2.129	-0.9415	-2.435	-2.4	-2.195	-1.5575	-1.7025	-3.41275	-3.2075	-0.9255	-2.34375	-1.8235	-3.04625	-2.861	-2.42275
ZNF592	0.384	1.681	0.6465	-0.065	0.269	0.0115	-0.290166667	0.177	-0.170333333	0.431666667	0.306	0.873166667	0.4975	-0.078125	0.5455	0.48925	0.19775	0.064	-0.05325	0.21775	0.4555	-0.048375	0.785875	0.8885	0.389625	-0.2005	0.328666667	0.270166667	0.613833333	0.025	0.843166667	0.746333333	0.878333333	0.403166667	0.194	-0.1835	0.503833333	1.113333333	0.3685	0.046666667	-0.023166667	0.4675	0.151	-0.481666667	-0.963833333	0.806833333	0.183	0.7355	0.607833333	0.230666667	1.010833333	0.164	-0.217666667	0.111666667	0.293166667	-0.134666667	0.618	-0.443166667	0.2235	0.654	0.633166667	0.534166667	0.801	0.587166667	0.9795	0.501333333	-0.741	-0.4875	-0.5135	-0.307	-0.120166667	0.165333333	0.150333333	0.259666667	-0.979666667	-0.467	-0.800166667	-0.330333333	0.235666667	0.432333333	0.45	-0.202333333	-0.310666667	0.126	0.837666667	0.209833333	-0.574666667	-0.133333333	-0.744333333	0.023166667	-0.2075	0.367333333	-0.3665	1.297333333	0.9715	0.689666667	-0.156	-0.043666667	0.8625	0.2995	0.307666667	0.2755	0.009166667	0.888666667	0.512	1.076166667	0.9645	0.245	0.243833333	1.484333333	1.737166667	0.499666667	0.694166667	0.152	0.79	0.777166667	0.847833333	0.132833333	0.512666667	0.682666667	0.264166667	0.446666667	0.134833333	0.101833333	-0.1205	1.339333333	0.105	-0.143166667	0.659	1.018166667	0.7805	0.783166667	0.79775	-0.1885	1.09925	2.416125	0.2515	0.570333333	-0.095125	0.2165	-0.354375	0.846333333	0.535833333	0.9965	1.195333333	1.084666667	0.8095	-0.077166667	0.844666667	-0.385666667	1.303166667	0.334	0.658666667	0.623	-0.0755	0.084	0.769	0.250166667	0.181	0.716166667	-0.500666667	0.233833333	0.864	1.054166667	1.0165	1.754	0.799	0.758	0.248666667	0.540666667	0.356	1.754833333	0.5065	0.358333333	-0.411	0.128333333	0.787333333	0.703	0.325833333	0.3905	-0.661833333	0.3355	0.636166667	0.586666667	0.042166667	0.169166667	0.3705	0.928166667	0.210333333	0.805833333	0.853	0.279666667	1.4235	0.543666667	0.472333333	1.398166667	0.677666667	0.429833333	0.160666667	1.095333333	0.985833333	-0.102666667	0.7975	0.004666667	-0.389166667	0.5215	0.793	-0.263666667	0.922	0.450166667	-0.458666667	0.209166667	1.568833333	0.846666667	0.250166667	-0.901833333	0.4005	-0.4125	0.336666667	0.026333333	0.149833333	0.728333333	0.356166667	-0.228333333	0.454666667	1.383666667	0.637	0.615833333	0.468333333	0.138833333	0.506666667	0.928333333	0.545666667	2.012666667	0.524333333	0.775833333	-0.204333333	0.587833333	0.059833333	0.2215	0.620333333	1.390166667	0.0135	0.378	0.640666667	1.105166667	0.456333333	-0.240666667	0.575166667	-0.043666667	0.398666667	0.3805	-0.096166667	0.859833333	-1.323666667	0.665	-0.700333333	-0.190166667	0.4815	0.558	1.74	0.6335	-1.372833333	-0.1315	0.105333333	0.586	-0.234833333	0.042333333	-0.020833333	0.2125	-0.012333333	0.156	0.299166667	-0.703	-0.571	0.459	0.163166667	0.119	0.389666667	1.064333333	0.6125	0.1925	0.718	0.239666667	0.212333333	-0.240666667	-0.6385	-0.252666667	0.497	-0.310666667	1.264	1.002	0.021	0.397833333	0.104333333	0.332833333	-0.383166667	-0.1465	0.8455	-0.169833333	0.481666667	1.081	-0.2795	-0.16	-0.160166667	0.450166667	0.316833333	1.97	0.103666667	-0.436	0.246666667	0.585166667	0.260666667	0.218166667	-0.076	-0.9905	-0.156333333	0.195166667	0.648166667	0.807166667	-0.168833333	1.552833333	0.394	0.599166667
AMELX	-0.1405	0.23525	0.0315	5.69725	-0.45425	-0.431666667	0.16575	-0.1128	0.022	-0.201	0.05225	0.018	0.22775	0.0626	0.155	-0.0748	0.3622	0.31025	0.2156	0.163	-0.3985	-0.0466	0.2276	0.1758	0.7734	-0.11525	0.03225	-0.1455	-0.4205	-0.04225	0.32825	0.31625	0.2545	0.240333333	0.34225	0.24825	0.0375	0.3715	0.2805	0.027	0.01125	0.34625	0.1815	0.04625	0.1755	0.553	0.206	0.2095	0.27075	0.207	0.7005	0.0835	0.23475	0.42925	-0.548	-0.0185	0.098666667	0.05025	-0.150333333	-0.7955	0.441	0.40825	1.07	0.18125	0.11275	0.2125	0.422	0.41275	0.2495	-0.592333333	0.67525	0.19725	0.295	0.221666667	-0.00075	0.29925	-0.213	0.24325	-0.0285	-0.48125	-0.39975	-0.24425	0.059	-0.29375	-0.082	0.24725	0.1375	0.09475	-0.09775	-0.22075	-0.016	1.54775	0.09875	0.19375	0.16	0.25975	0.51125	0.2755	-0.10575	0.12275	-0.024	0.197	0.0925	-0.06375	0.35525	0.1685	-0.57525	-0.2975	-0.2845	-0.05325	-0.238	0.05375	0.3715	0.62	-0.1315	0.04875	0.3525	-0.00075	-0.849	-0.06925	-0.153	0.19175	0.20575	0.1535	-0.201	0.3	-0.034	-0.1175	0.03175	0.16525	0.26175	0.2505	-0.133	-0.0312	0.4162	0.0702	0.00825	0.10525	0.073	0.2598	-0.1324	0.00675	-0.111666667	0.0935	-0.0885	-0.1275	-0.18325	-0.2915	0.0355	-0.129	-0.434333333	0.066	-0.01275	-0.1435	0.02375	0.125	0.055	-0.0015	-0.392	-0.27775	0.095	0.14375	-0.0695	-0.73	0.038	0.27	-0.273	0.0875	-0.09575	0.53625	-0.44125	-0.024	-0.236	-0.03875	0.132	-0.09775	0.073	0.5445	-0.0525	0.0495	0.119	-0.08875	-1.0485	0.09325	0.4265	0.033	0.12125	0.227	0.58175	-0.146	-0.0525	0.03975	-0.216666667	-0.10275	-0.11575	0.204	-0.2675	-0.441	0.04075	-0.365666667	-0.01875	0.365	0.0995	0.401	0.41625	0.352	-0.035	0.2975	0.15125	0.17125	0.281	-0.07075	0.0735	-0.235	0.073	0.6215	0.42275	0.636	0.181	0.15125	0.1935	0.0055	0.22875	-0.251	0.19425	-0.39	-0.36075	0.109	-0.063	-0.1815	-0.0475	-0.0785	-0.2535	0.09575	0.35775	0.086	-0.153	-0.13225	-0.4855	-0.07575	-0.4355	0.238	-0.6065	0.18575	0.04875	-0.2115	-0.04075	0.142	0.22	0.22925	0.102	-0.24775	-0.26025	0.27275	-0.03425	-0.12975	-0.1635	-0.248	0.1855	0.14	-0.22	0.27425	-0.04075	-0.10475	0.12575	0.3575	-0.1865	-0.299	-0.07525	0.17425	0.40325	0.232	-0.0035	0.108666667	0.06325	0.10425	-0.07325	0.29525	-0.957	-0.6235	-0.34725	-0.14725	0.082	-0.00675	0.6625	-0.006	-0.1265	-0.23825	0.01225	-1.80125	0.068333333	-0.0205	-0.93525	-0.39025	-0.257	-0.01925	0.228666667	0.45925	-0.32	0.414	-0.46475	-0.51475	0.04375	-0.25625	0.00975	0.26025	-0.36825	0.04425	-0.6565	-0.01025	-0.0265	0.323	0.24675	-0.28875	-0.2535	0.8715	-0.136	0.27375	-0.07825	-0.00775	-0.232	0.51425	0.1615	0.07275
SLC39A5	-1.4385	-0.421	-1.0875	-0.792	-1.484166667	-1.9095	-0.148	-0.5645	-0.409333333	-0.2935	0.681	-0.319833333	-0.681166667	-0.273625	-0.430833333	-0.292625	-0.170375	0.314666667	0.158125	0.039875	-1.127	0.1595	0.178625	-0.32925	0.108875	-0.829666667	0.257833333	-0.1955	-0.446166667	-1.275333333	-1.312833333	-1.680166667	-1.133333333	-0.696833333	-1.404	-1.546333333	-0.7435	-0.280166667	-0.6	-0.9355	-0.985166667	-1.0725	-1.150166667	-1.077333333	-1.743666667	-1.607166667	-1.279833333	-0.977	-1.388	-1.135833333	-1.143333333	-2.170833333	-1.580833333	-2.069666667	-1.831333333	-1.877333333	-1.070833333	-0.818166667	-0.581	-0.376	-1.889833333	-1.4845	-1.173333333	-1.4575	-1.758833333	-0.9685	-0.865333333	-0.7975	-1.024833333	-0.174833333	-1.2685	-0.978333333	-0.212166667	-0.873	-1.383666667	-1.4495	-1.205	-1.0035	-1.763833333	-1.052166667	-0.999	-1.115166667	-0.5145	0.296166667	-1.932833333	-1.375666667	-1.482833333	-0.590666667	-0.572833333	-0.773166667	-1.211166667	0.2	0.699	-1.771	-1.236166667	-1.1515	-0.880833333	-1.0215	-0.501166667	0.089	-1.597	-0.934666667	-1.534	-0.933333333	-1.199666667	-0.5915	-1.508666667	-0.0775	-1.423666667	-1.429833333	-1.467333333	-0.89	-1.2195	0.0025	-1.856666667	-1.592333333	-1.2715	-1.748833333	-1.287833333	-1.305166667	-0.498166667	-1.569666667	-1.417833333	-0.722	-2.236	-0.262	-1.272833333	-0.870666667	-1.437666667	-0.294166667	-0.246166667	-0.413166667	-0.350125	-0.475125	0.00975	-0.13575	-0.514833333	-0.289	0.415625	-0.0015	-0.375625	-0.0825	-0.085166667	0.010333333	-0.227	-0.441666667	-0.209666667	-0.275333333	-0.4295	-0.5385	-0.485666667	-0.393833333	-0.1525	-0.975666667	-0.3285	-0.978333333	-0.5455	-0.922166667	-0.603666667	-0.490166667	-0.807833333	-0.630666667	-0.379166667	-0.61	-0.946166667	-1.193333333	-0.387	-1.2825	-1.763833333	-1.428833333	-1.050166667	-2.076	-1.896666667	-0.655166667	-1.2755	-1.579	-1.6195	-1.303666667	-1.172666667	-1.442	-1.517166667	-1.307	-1.389333333	-0.5015	-0.3035	-1.110666667	-1.352333333	-0.863	-1.879666667	-0.645333333	-0.9305	-1.237833333	-2.224333333	-0.4075	-1.5655	-1.489	-1.766333333	-0.548666667	-0.8955	-1.0965	-1.95	-1.940833333	-2.189833333	-1.449833333	-0.689166667	-1.297333333	-1.1165	-0.7095	-1.099666667	-1.4785	-1.429833333	-1.559	-1.063	-1.238	-1.301833333	0.900833333	-1.393166667	-1.463833333	-0.9715	-1.056666667	-1.5495	-1.137833333	-1.084166667	-0.942833333	-1.3795	-1.719666667	-0.838166667	-1.9645	-1.891166667	-3.150333333	-1.444833333	0.164166667	-1.087833333	-1.944666667	-1.6185	-0.769333333	-0.902333333	-0.943166667	-0.761	-0.8105	-1.542666667	-1.098833333	-1.805	-1.534333333	-2.257166667	-1.7995	-1.2045	-1.428333333	-1.989	-1.4795	-1.531833333	-1.139333333	-1.492833333	-1.275	-1.575666667	-1.477666667	-1.179166667	-2.113666667	-1.233833333	-1.913833333	-1.403	-1.387	-1.1325	-0.909	-1.513	-1.5515	-0.948666667	-1.809166667	0.877333333	-0.579	-0.678666667	-1.264333333	-1.252166667	-1.623666667	-0.825833333	-1.359	-1.364	-1.950166667	-1.946166667	-1.094833333	-1.606833333	-1.735666667	-1.094333333	-1.442333333	-1.1725	-2.109	-0.743833333	-0.882833333	-1.334	0.502666667	-0.7215	-1.619666667	-1.069	-1.1515	-0.0565	0.093333333	-0.348333333	-0.640833333	-1.525666667	-1.548666667	-1.997	-1.684166667	-1.71	-1.631666667	-2.082666667	-1.952166667	-0.759666667	-1.1655	-1.788833333	-1.363833333	-1.5555	-1.023333333	-1.443833333	-2.354333333	-1.458666667	-0.2805	0.3105	-1.494666667	-3.089166667	-0.969333333	-0.966	-1.588333333	-1.2295	-1.314333333
DIRC1	-0.0605	1.002	-0.1435	-0.162	-0.0525	0.76	-0.4425	0.512666667	2.23	0.0555	0.7455	-0.054	-0.3	-0.406	1.0295	0.972666667	0.530333333	-0.0875	0.857	0.284333333	0.0785	0.580666667	1.853333333	1.567666667	1.99	-0.7075	1.344	0.173	1.1385	0.9395	-0.207	0.0775	1.4095	0.5	1.4825	0.457	0.2315	1.2485	0.9325	2.318	0.863	1.63	-0.3065	0.757	-0.107	0.215	0.996	0.808	0.1645	2.5415	0.276	-0.113	0.4465	0.6155	0.1465	-0.0085	0.5565	0.0515	0.561	0.738	-0.647	0.117	1.289	1.4135	0.7815	0.7185	0.9365	-1.0145	-0.096	0.228	-0.499	-0.844	2.074	1.26	0.646	0.113	0.8355	1.06	0.0735	0.3095	0.201	-0.294	0.8355	-0.506	-0.1215	0.3425	0.1025	1.367	0.757	-0.0315	0.3925	-0.3205	-0.669	-1.384	0.2875	0.3425	-1.2375	-1.0425	1.184	-1.1835	-0.906	1.5565	-0.9585	0.568	0.1035	0.8815	0.705	0.5045	0.105	0.075	0.935	0.733	0.2885	1.519666667	0.3795	-0.0095	1.7495	0.0275	0.0805	0.3985	1.5075	-1.4165	-2.1295	-1.4555	0.5265	0.3115	-0.707	0.4255	0.5475	0.82	0.9575	-0.787	0.575	0.037333333	1.536333333	1.511666667	0.6935	-0.2995	0.174333333	0.028	0.549333333	1.2425	-0.291	0.898	-0.6015	0.333	0.048	0.0905	-0.227	1.62	-0.249	-0.127	0.2285	-0.753	0.022	-1.0015	-0.0915	-0.1725	0.113	1.6575	3.935	0.6915	0.119	0.0805	-0.4815	0.108	1.0985	0.3625	1.0345	-1.0695	0.152	0.3925	-0.6975	1.0765	-0.2065	1.8215	-0.4625	0.1455	0.126	0.523	-0.788	0.0925	-0.5675	0.6115	2.37	0.354	0.243	0.1345	0.936	1.7375	-0.573	1.138	0.8765	-0.34	0.315	-0.1815	0.2695	-0.3125	0.9805	0.948	0.4465	0.322	-0.099	0.5635	-0.965	1.2755	0.34	-0.659	-0.598	0.477	1.0975	-0.8955	-0.143	1.2885	-0.679	0.421	0.1	1.0085	-0.758	0.6775	0.2755	0.571	0.7105	0.927	0.052	-0.0635	0.214	-0.268	-0.112	-0.2285	0.233	-0.08	-0.087	0.2645	0.4495	-0.12	-0.404	-0.1625	0.5055	0.288	0.8605	0.9835	-0.2005	-0.425	0.9585	-1.163	1.94	0.4395	-0.0175	0.6515	0.1475	1.7005	0.0585	-0.0425	0.2185	-0.4055	0.7035	0.1115	-0.4995	0.403	1.5235	-0.689	-0.05	-0.3155	-0.517	1.337	2.2055	1.174	0.265	1.037	0.866	0.421	0.102	-0.19	1.8735	0.168	0.953	0.0755	-0.12	0.992	0.281	0.392	-0.5155	0.6915	0.27	-0.3	0.7	-0.2455	0.6065	0.12	-0.0675	-0.363	-0.6325	0.078	-0.07	0.0255	0.1715	0.0945	0.013	0.255	0.1025	-0.023	-0.1015	-0.5485	0.4945	0.277	0.4625	-0.606	-0.3325	1.1165	0.139	0.4095	0.602	-1.605	0.8675	0.1685	0.171	-0.356	-0.496	0.079	-0.616	-0.02	-0.225	-0.0625
DFNB31	-1.6645	-0.5595	-0.5395	-0.427	-0.5505	-1.2165	0.2595	-0.340666667	0.179	0.123	0.123	-0.207	0.1715	0.404333333	-0.071	-0.157	-0.030666667	0.6195	0.180666667	-0.099	-1.177	0.164	0.129333333	-0.267	-0.120333333	-0.3555	0.75	0.2185	-0.221	-0.963	-0.7755	-0.3785	-0.93	-0.4975	-0.4805	-0.8325	-0.37	0.326	-0.4535	-0.512	-0.7555	-0.3905	-0.9025	-0.1135	-0.5245	-1.0725	-0.5915	-0.844	-0.8665	-0.53	-0.7935	-0.6385	-1.203	-1.0105	-1.1275	-1.4725	-0.5445	-0.1805	-0.1755	-0.603	-1.2135	-0.7705	-0.4315	-1.109	0.083	-1.0425	-0.6475	0.1985	-0.335	-0.089	-0.6595	-0.7675	-0.423	-0.9405	-0.636	-1.059	-0.75	-1.763	-0.79	-0.2885	-0.598	-0.38	-0.182	0.097	-0.961	-1.359	0.304	-0.979	-0.0575	0.1495	-0.7425	1.7645	-0.0965	-0.0455	-0.799	-0.291	-0.9935	-0.514	-0.55	-0.8125	-0.795	-0.9305	-1.005	-0.7435	-0.1095	-1.1195	-0.388	-0.2	-0.956	-1.2015	-0.5435	-1.3415	0.2305	0.163333333	-0.8795	-0.7795	-0.1845	-1.239	-1.284	-0.386	0.0255	-0.527	-0.7555	-0.886	-1.1985	-0.865	-1.4125	-0.713	-0.428	-0.202	0.593	-0.2515	-0.246666667	-0.183666667	0.182666667	-0.269333333	0.381	0.3405	0.297333333	0.377	-0.12	0.381	-0.184	0.3005	-0.546	-0.344	-0.1025	0.0205	-0.102	0.001	0.092	0.099	0.307	-0.547	0.1435	-1.2145	0	-0.2005	-0.419	0.2555	-0.658	-0.622	0.077	-0.2715	-0.782	-1.0625	-0.4475	-0.276	-0.793	-0.7995	-0.7915	-1.32	-0.8495	-0.0015	-0.9315	-0.789	-1.072	-1.0205	-0.746	-1.361	-1.3745	-0.1855	-0.506	-0.4965	-0.003	0.044	-0.0785	-1.3265	-1.328	-0.185	-0.592	-1.027	-1.4825	-0.348	-1.0715	-0.8425	-1.357	-0.661	-0.608	-0.346	-1.5885	-1.119	-1.3535	-1.044	-0.1495	-0.203	-1.11	-0.445	-0.826	-0.5665	-1.0145	-0.6085	0.158	0.3695	-0.311	-0.4285	-1.075	-0.678	-0.92	-0.764	-1.405	-0.188	-1.168	-1.467	-1.0715	-1.346	-0.333	-0.784	-1.3555	-0.721	0.2385	-0.3335	-0.861	-0.9675	-1.15	-0.493	-0.5525	-0.527	-0.5085	-1.252	-1.046	-0.106	-1.1475	-1.4605	-1.575	-1.1295	-1.1635	-1.1925	-0.9045	-0.853	-0.7755	-0.8045	-1.3395	-0.6245	-1.075	-0.429	-0.355	-0.908	-0.314	-1.813	-0.212	-0.6125	-1.146	-0.533	-0.4775	-1.59	-0.2475	-0.6495	0.045	-0.0645	0.0125	-0.3655	-0.229	-0.645	-0.6065	-0.5445	-0.543	-2.1745	-0.5915	-1.366	-1.059	-0.642	-0.775	-1.005	-0.4135	-1.477	-0.1965	-0.074	-0.52	-0.287	-0.295	-0.9055	-1.0665	-0.769	-0.191	-0.169	-0.2085	-0.7885	-0.9445	-0.425	-1.2415	-0.2525	-1.196	-1.955	-1.2835	-1.3305	-0.172	-1.1005	-1.035	-1.646	-1.185	-1.325	-1.6675	-1.667	-1.64	0.509	-0.743	-0.7935	-1.1525	-0.6695	-0.4375	-0.5095	-1.069	-0.285
ASB7	0.804166667	-0.96	1.237	-0.295333333	-0.769333333	0.0345	-0.134833333	-0.85425	-0.208333333	0.397	-0.263	1.238333333	-0.2975	-1.307	-1.087166667	-0.173125	-0.59925	0.404166667	-0.06475	1.10275	-0.145166667	-0.356	-0.544	-0.200625	0.441875	-0.238666667	-0.367666667	0.192166667	-0.194166667	-0.144666667	0.9865	-0.203666667	-0.193833333	1.654333333	-0.508666667	0.802333333	0.495	-0.298833333	-0.567333333	-0.3605	0.426666667	0.282166667	0.068833333	-0.535833333	-0.617833333	0.190833333	1.154666667	0.359	-0.246833333	-0.216166667	1.007666667	-0.308666667	0.263	0.598166667	0.383166667	0.531833333	0.592666667	-0.306166667	0.515666667	-0.581666667	0.629666667	0.221833333	-0.673333333	-0.344666667	0.869833333	0.549	1.311	-0.599833333	0.04	-0.681333333	0.606666667	-0.765333333	0.902	-0.182166667	0.659833333	0.344	-0.271833333	0.3065	0.644166667	-0.095833333	0.548666667	-0.137166667	0.572166667	-0.069333333	-0.086	0.858166667	-0.253166667	0.977166667	0.05	-0.373333333	-0.978	-3.345	-0.544	0.385333333	-0.1655	-0.265	0.7855	0.995666667	-1.0015	0.211833333	0.121833333	0.618833333	-0.877166667	0.046666667	-0.119833333	-0.020833333	0.117833333	-0.9105	0.636166667	0.459333333	-0.880833333	1.5845	0.170333333	-0.25475	1.796166667	0.052666667	1.17	0.239333333	-0.461333333	-1.131666667	0.4625	0.303166667	0.727333333	0.274833333	0.365666667	-0.337666667	0.192833333	0.6825	-0.055666667	-0.471666667	0.624333333	-0.172333333	0.23575	-0.175125	1.23375	-0.565625	-1.092333333	1.222833333	0.39275	-0.856875	-0.631125	-0.051166667	0.028	0.200666667	-0.276333333	0.903333333	-0.6305	0.135	1.129166667	-0.136166667	-1.078166667	1.340166667	-0.123166667	0.498833333	0.864166667	1.096166667	0.450333333	0.837333333	-0.480166667	-0.106	-0.177166667	1.849166667	0.7075	0.063	0.9135	0.6795	-0.692333333	-0.412	-0.170166667	1.5765	-0.394833333	0.556166667	0.991666667	0.400833333	0.209	-0.1175	0.859833333	0.733333333	0.5495	0.153666667	-0.028	-0.562833333	-0.626833333	-0.2525	-0.730166667	-0.371666667	-0.230333333	-0.349166667	0.143833333	0.6155	0.985833333	0.193333333	1.376	-0.796833333	1.299	0.6795	1.125833333	0.113	0.661166667	-0.131666667	0.310166667	-0.191333333	0.372666667	0.2365	-0.822666667	-0.02	1.947166667	0.041666667	0.498666667	0.838666667	0.518166667	0.090833333	0.231	0.7605	-0.641166667	-0.759666667	0.435166667	1.2335	0.796333333	0.2085	1.129333333	-0.1955	-0.034166667	-1.267	-0.019333333	0.6405	0.512	0.914666667	0.749666667	-0.094333333	-0.371	-0.126666667	-0.444	0.11	0.5975	1.8875	0.132333333	0.1685	-0.483166667	-0.339	0.191	1.1325	0.427333333	0.064333333	2.038666667	-0.44	-0.7345	0.048166667	2.034833333	0.183166667	0.573166667	0.635333333	1.161333333	0.748666667	0.205666667	-0.314666667	-0.058833333	0.271666667	0.944833333	0.725833333	-0.962166667	0.757833333	0.653833333	-0.248	1.3395	-0.2215	-0.225166667	-0.1605	0.480166667	0.522	-0.235833333	1.515833333	0.564333333	0.597	-0.016166667	1.288333333	0.001333333	0.388333333	0.969666667	1.5975	0.8365	0.763333333	0.552833333	0.394166667	-0.353333333	0.2825	-0.604666667	0.085666667	0.334333333	0.953166667	0.056666667	1.497166667	0.254666667	0.894333333	1.112833333	0.778166667	-0.466	0.346666667	0.945	-0.457166667	0.247333333	-0.053666667	-0.082	-0.968166667	0.361333333	1.461833333	0.317	1.613833333	0.742166667	1.486833333	1.668166667	0.758333333	0.722166667	0.112666667	0.309166667	0.933833333	0.1015	0.145333333	1.254666667	0.197166667	-0.426	0.769333333	0.500833333	0.003
RAB27B	-1.831555556	-1.470375	0.066444444	-2.366888889	-1.140777778	-0.942777778	-0.011222222	-2.25375	-1.846666667	-0.976888889	-0.309666667	-1.368888889	-1.293444444	-2.2135	-1.166111111	-1.621666667	-2.267666667	-1.762444444	-1.824833333	-2.771916667	-1.799888889	-2.632333333	-2.296333333	-1.553166667	-2.116	-1.113333333	-2.445111111	-2.361111111	-2.286333333	-2.524222222	-1.469	-1.080444444	-1.697888889	-1.712555556	-2.145222222	-1.979444444	-2.375555556	0.194333333	-2.400222222	-3.153	-2.094555556	-2.165555556	-2.260666667	-0.839	-0.790666667	-3.677111111	-1.486888889	-1.442555556	-1.301666667	0.162888889	-0.790444444	-2.641666667	-0.826666667	0.250777778	-2.550555556	-1.988222222	-2.823333333	1.067222222	-1.768666667	-1.842111111	-0.869444444	-1.679666667	-1.967888889	-2.289222222	-1.226888889	-1.177222222	-0.681444444	-1.568	-0.868555556	-2.609	-1.119777778	-0.015444444	-1.414888889	-1.411	-1.362333333	-0.743666667	-0.098555556	-0.289111111	-0.989444444	-2.993666667	-2.875111111	0.444666667	-1.401222222	-1.351666667	-1.390333333	-1.943666667	-0.433111111	-0.191333333	-0.268333333	-2.748	-0.847	0.425	-1.286444444	-1.587666667	-1.886	-3.372222222	-0.200111111	-1.546222222	-0.841444444	-2.223222222	-1.740666667	0.627444444	-2.869	-1.699333333	-2.282222222	-2.747875	-1.631444444	-1.291555556	0.661111111	0.140888889	-1.784777778	-1.128666667	-1.7915	-2.55325	-1.451444444	-0.965111111	-1.328777778	0.836777778	-2.385444444	-0.373777778	-0.430888889	-0.079333333	-2.760444444	-1.477	-0.956222222	-1.129666667	1.472222222	-0.592111111	-0.222666667	-1.711777778	-2.015333333	-1.976777778	-0.957	-0.450416667	-1.180833333	-1.10525	-0.934333333	-1.859777778	-1.915416667	-2.333	-3.409916667	-1.855555556	-1.177777778	-0.052333333	-1.730444444	-0.681333333	-2.001888889	-1.190555556	-2.325777778	-2.366555556	-1.190333333	0.273333333	-1.727555556	-2.174333333	-1.404444444	-0.112333333	-1.553555556	-0.798666667	-0.252111111	-1.515222222	-1.574111111	-1.060111111	-0.930888889	-1.627333333	-2.423555556	0.473888889	-2.342111111	-1.900555556	0.367333333	-0.719777778	-1.155666667	-3.131777778	0.065333333	-2.257777778	-0.988333333	-1.271555556	-1.797	-1.209111111	-0.383777778	0.986555556	-0.209333333	-2.722888889	-0.629888889	-3.077666667	-1.454111111	0.112111111	-1.873333333	-1.311888889	-2.006111111	-1.457111111	-0.123111111	-0.980888889	-0.671888889	-2.298111111	-2.849555556	-2.071888889	-0.962888889	-2.230666667	-1.330555556	-2.470888889	-1.502888889	-1.839444444	-1.216	-2.237666667	-1.058111111	-2.143555556	0.575	0.063111111	0.959666667	0.665555556	-0.516888889	-0.323333333	-0.126777778	-2.471444444	-2.146	-1.924222222	-0.871777778	-0.165333333	1.654222222	-0.686555556	-0.591777778	0.806555556	-0.668333333	-0.081222222	-1.338777778	-1.452444444	-2.250777778	-0.840333333	0.270777778	-0.529888889	-0.532555556	-1.839444444	-2.212666667	-0.881555556	-1.769777778	0.651777778	-0.744333333	-1.081	-1.103111111	-1.568222222	-0.292333333	-3.377	-1.134222222	-0.239	0.490333333	-1.793222222	-1.266111111	0.700888889	-0.547111111	-0.801888889	-0.282777778	-0.689666667	0.831777778	-0.406222222	-0.795555556	-0.999666667	-1.431222222	-0.409333333	-0.588222222	-0.496333333	-2.219222222	1.106555556	0.690888889	-1.997666667	-1.357333333	-2.029888889	-2.392888889	-2.914555556	-0.237555556	-1.605888889	-1.158111111	-0.885888889	-3.315333333	0.405888889	-0.682777778	-1.803333333	-1.639888889	-0.54	0.040555556	0.502	-0.703888889	-1.848111111	-1.778777778	0.114111111	-2.003444444	0.605888889	-0.188666667	0.206333333	-0.097777778	-0.952666667	-1.563777778	-0.196222222	-1.154666667	-0.507	-2.280666667	-1.256777778	-3.351333333	-0.573222222	-1.395111111	-1.561	-0.707666667	-1.335555556	-0.606333333	-0.111555556	-0.261	1.855	-0.449333333	-2.131555556	-0.529888889	-0.264333333	-1.259555556	-0.565666667	-0.400111111	0.540111111	-0.791666667	-0.568333333	0.479444444	-1.515777778	-0.457444444	-1.223111111	1.042111111	-1.857333333	-0.846	1.243888889
RPS6KA1	0.04075	0.8135	0.2615	0.2975	0.43525	-0.09	-0.46925	-0.1434	0.50575	0.4445	1.32375	0.17525	0.06925	0.44	0.089	0.105	0.1236	-0.019	0.271	-0.306	0.04	0.8464	0.8312	0.389	0.8232	0.09925	1.22575	1.46	0.00925	-0.23975	0.252	-0.121	1.28025	0.65375	0.57225	0.92925	0.894	0.997	0.20625	1.0445	0.753	0.18175	-0.5885	0.32025	-0.6685	0.4265	0.33	0.73025	0.34925	-0.3365	-0.423	-0.5225	-0.57575	-0.3405	-0.27075	0.23	0.851	-0.33275	0.3165	0.5355	-0.1155	0.101	-0.26625	0.49825	0.55	0.518	-1.34125	0.11675	0.92225	-0.0695	0.37925	0.25	-1.7255	1.15325	0.788	0.1175	0.37475	-0.0245	0.89975	1.50275	0.22775	-0.841	0.25675	0.04375	0.396	0.34075	0.80525	-0.07075	0.45875	0.32	0.662	0.7115	-0.095	-0.6235	-0.47325	-0.0855	0.742	0.44125	0.6725	0.19325	-0.78725	0.074	-0.50175	0.248	1.20275	-0.945	-0.16275	0.36825	0.50625	-0.84125	0.089	0.263	1.197	-0.5874	0.07925	-0.23125	-0.683	-0.96975	0.0245	0.50225	-0.65375	0.0625	-0.86975	0.34675	1.17625	1.26	-0.25375	0.28	-0.49025	-0.198	1.97675	0.09525	0.5976	0.0962	0.0392	0.3188	1.217	0.28225	0.714	0.7234	-0.0862	0.32275	0.4115	0.414	0.06425	-0.219	0.46	0.602	0.55475	0.4375	0.453	0.03925	0.45	0.28425	-0.25975	-0.275	0.257	0.595	-0.121	-0.097	-0.89475	-0.4055	0.6735	-0.12125	-0.62625	-0.52475	0.508	0.08525	0.35675	0.453	0.10175	0.44575	-0.76225	-0.068	-0.244	0.388	-0.012	-0.2585	-0.18725	0.744	0.0585	-0.59	0.301	1.313	0.5505	0.23975	0.24925	-1.22825	-0.81575	0.16025	-0.45275	1.1165	-1.5075	0.17825	-0.38375	-0.546	0.3205	0.45525	0.074	1.22925	1.34875	0.7315	-0.22525	0.079	0.80625	0.95325	-0.21	1.0875	-0.02025	-0.375	-0.91075	-0.42675	0.526	0.28225	0.38925	-0.795	0.42025	-0.2275	0.433	0.45425	-0.1175	-0.49	-0.16475	-0.333	-0.6945	-1.4655	-0.47625	-0.1985	0.252	-0.15175	-0.11275	0.5045	-0.36825	0.42125	-0.43825	-0.04675	-0.19775	-0.7255	0.60925	-0.08175	0.2475	0.29475	0.0275	0.13575	-0.18	-0.30725	0.36475	-0.27525	0.8445	-0.47775	-0.074	0.4405	-0.3645	0.99	-0.18025	-0.4685	1.1375	-0.0425	0.0575	0.9315	0.59025	0.3315	-1.60675	0.01375	0.2255	-0.57075	-0.0775	0.044	0.27475	0.57825	-0.20525	0.54675	-0.0345	-0.005	1.08	0.802	0.3815	0.25175	0.4525	-0.53325	-0.02575	0.2015	-0.7205	-0.09025	0.6415	0.459	-0.799	-0.86725	0.31775	-0.35175	-0.4635	0.02375	-0.335	0.2935	-0.12575	-0.16975	-0.4175	-0.099	-0.43625	1.35925	-0.324	0.24975	-0.29725	-0.5845	-0.82925	0.2575	0.31325	-0.28475	1.16275	-0.42275	-0.321	-0.1135	-0.675	-0.7505	-0.42925	-0.117	0.55325	0.79375	-0.26475	-0.45575	-0.71275	0.649	0.5405	-0.336
TCF15	0.052666667	1.974333333	1.003333333	2.3085	0.211666667	-0.469333333	-0.226666667	-0.60125	-0.441166667	1.732166667	0.548666667	0.438833333	1.205333333	1.2075	0.954	1.286375	1.957375	-0.499333333	0.5675	0.278625	0.292833333	0.630875	-0.1935	-1.1795	0.808625	-0.261166667	-0.830666667	1.001	-0.1105	-2.0275	0.030833333	-2.220833333	1.493	-1.591166667	0.9385	-0.780333333	1.266166667	-2.017333333	0.715833333	1.378333333	-0.311333333	0.441	2.066	0.203	0.577833333	-1.5915	0.741833333	0.9	-0.413166667	-1.5405	2.6915	0.618833333	-0.1625	-0.287333333	0.255	0.1785	1.635	1.068166667	-0.951666667	-0.515666667	-0.0085	0.233333333	-1.4825	0.3455	-0.08	-0.494833333	0.068333333	0.6305	0.677333333	-0.3705	0.998333333	1.161	-0.438166667	0.749166667	0.859166667	-0.268	0.2355	0.598	-1.946833333	-0.454166667	-1.290833333	1.824166667	-1.129833333	-0.383833333	0.714333333	1.044166667	-0.040166667	-2.258166667	0.386166667	1.544833333	0.640666667	2.2175	0.3605	-0.282	-0.530333333	-0.159666667	-0.313833333	-0.136	0.461666667	1.1425	0.995	-1.206833333	0.691166667	-1.218166667	1.0565	-1.0735	0.343166667	2.3855	-0.320833333	1.111166667	2.0275	-0.904333333	-0.730833333	-0.552375	-0.7705	0.243333333	0.422	-1.1655	-1.548	0.577333333	-0.502833333	-1.767	-0.208833333	1.240166667	1.255166667	1.2105	0.574166667	0.098	-0.915	-0.875	-1.724	1.608666667	0.40825	0.0015	-0.596625	-0.54625	0.850833333	1.394666667	0.488125	0.905625	-0.955125	-0.326833333	0.3815	0.671333333	0.026166667	0.025333333	-0.059833333	-0.643333333	1.351166667	-0.626833333	0.795166667	0.279833333	-0.235333333	1.472333333	-0.1355	-2.470833333	-0.061833333	0.217833333	-0.072166667	-0.082	-0.3455	0.1165	0.433166667	0.640833333	0.323333333	-1.131	1.3765	-0.853333333	0.0445	1.7985	1.418666667	-0.418833333	-1.069833333	-0.607333333	-0.896833333	-0.780333333	0.518166667	-0.477666667	-1.4775	-1.344	-0.269	0.0935	0.682666667	1.8465	-1.987333333	-0.9235	-3.060333333	-1.8575	0.036166667	0.4655	-0.951	-0.652833333	1.083	-0.396166667	-0.517833333	-0.0685	-0.533	0.0835	0.445166667	0.797166667	-1.738666667	0.2585	0.1595	1.425833333	0.0725	0.575666667	-1.308	-0.892666667	0.054833333	-1.1885	-0.240666667	-0.7795	0.419166667	-0.929166667	-0.8045	0.7565	-0.480833333	1.171	-1.031666667	-0.01	0.4735	-1.321	0.376833333	-0.1665	-0.875833333	-0.862833333	0.6155	-0.4475	0.816666667	-1.711	-2.027666667	1.568	0.2445	-0.278833333	0.941333333	-0.259833333	-0.380833333	0.227333333	2.5265	0.755333333	0.228666667	-1.027166667	-0.0195	-0.257666667	-0.265833333	-0.803666667	1.302666667	0.000666667	-0.422833333	-0.575833333	1.368166667	0.994833333	-2.077833333	1.103333333	-0.1066	-1.206166667	-0.238166667	-0.431166667	-1.295333333	-0.014	-1.4095	-0.947	-0.798166667	-2.190166667	-1.304833333	-0.320833333	-2.778833333	0.814666667	0.908	-0.8415	-1.054	-0.886333333	-0.896666667	-0.762333333	0.555	0.694166667	0.6965	0.839666667	0.9065	0.374	0.024166667	0.947	-0.0135	0.253333333	-0.180166667	-2.028166667	0.378333333	-0.847666667	-0.049666667	0.100666667	-1.505666667	-1.4	-1.901666667	-1.509833333	0.2045	-0.366166667	-1.423	-1.176333333	-0.685833333	-0.3735	-2.131	0.804666667	-1.729833333	-1.037833333	-2.566666667	-1.756666667	0.952666667	0.782833333	0.2745	-0.824166667	0.255	-0.525333333	0.532	0.229	0.1455	-0.871666667	-2.540833333	-1.485666667	1.498166667	0.6675	0.417333333	0.840833333	0.26	-0.577
EXOC6B	0.1225	0.349	-0.021	-0.35	0.627	-0.649	-0.007	0.874333333	0.426	-1.3655	0.009	0.253	-0.5235	-0.354666667	-2.8805	-0.721	-1.8725	-0.624	0.841	-0.771333333	0.308	-1.347333333	-0.802	0.4655	-0.209	0.3485	0.195	0.1805	-0.012	1.393	0.4265	-0.3065	0.7875	0.534	1.1675	0.935	-2.675	0.6285	-0.1365	0.1075	-0.0345	0.9395	0.0115	0.2555	-0.3105	0.001	-0.116	0.3915	0.5285	0.1545	0.019	-0.252	-0.436	0.467	1.031	0.2515	1.6595	0.6085	0.579	0.112	-0.275	-0.344	-0.156	-0.157	0.512	0.268	1.023	0.087	NA	-0.2275	0.886	-0.0415	0.218	-1.345	0.275	0.475	1.1075	0.78	0.1065	-1.54	0.206	-0.5925	0.361	-0.135	0.411	0.437	-0.2005	0.4805	0.153	-0.1195	0.1415	0.941	-0.985	0.0815	0.2485	1.014	0.0735	0.388	0.337	0.226	0.4	0.391	0.5715	-0.251	0.198	0.114	1.345	0.147	0.804	0.491	0.017	0.7675	0.0085	0.6625	-0.139	0.4235	0.092	-0.0165	-0.903	0.163	0.393	0.3935	0.3465	0.495	0.879	-0.564	0.017	-0.235	0.8955	0.384	-0.1105	-0.983	-0.141666667	0.3625	0.139	-0.993	-0.3685	1.123	0.581	-0.717	-0.664333333	0.67	-0.56	0.02	-0.1755	0.275	0.247	1.0565	0.129	0.6905	1.5115	-0.71	-0.114	0.06	0.642	0.2595	0.091	0.0785	-0.031	-0.145	0.159	-0.1615	0.689	1.252	-0.2365	-0.177	0.618	0.619	-0.3775	-0.2885	0.0805	0.5735	0.928	0.8345	0.592	0.331	-0.0905	0.266	0.3655	0.268	1.169	0.6125	0.96	0.274	0.135	0.9625	-0.0355	NA	0.409	0.8675	0.1815	1.308	0.269	0.466	-0.234	-0.098	0.753	1.643	0.0695	0.716	0.6355	-0.058	1.259	1.558	0.469	0.725	0.386	0.299	0.7075	-0.282	-0.0405	0.227	-1.898	0.271	0.2735	-0.408	1.7095	0.2325	-0.6555	0.7315	-0.207	-0.0615	0.4105	0.147	-0.0695	1.383	-0.578	-0.28	1.1875	0.092	0.609	-1.6295	0.2365	0.138	0.097	-0.427	0.2535	0.1825	0.7815	0.6925	0.088	-0.074	0.9825	0.4505	0.7615	0.3955	0.8585	0.433	-0.245	0.113	NA	0.4515	0.696	0.0185	1.2665	0.704	-0.299	1.142	0.9805	0.898	0.0605	-0.3825	0.838	0.634	0.677	-0.1785	0.362	-0.074	1.073	-0.266	-0.811	0.3505	0.5465	-0.2135	-1.3705	0.3315	0.079	-0.687	-0.1515	-0.904	0.87	0.172	0.32	0.5225	0.062	-0.1555	0.4915	0.8015	1.1025	-2.0585	0.872	-0.4405	0.691	-0.5025	0.129	0.9395	0.408	0.38	0.869	-0.5175	0.3905	-0.0165	0.5595	1.0355	0.115	0.389	0.6175	0.015	0.6335	0.895	0.996	0.71	-0.366	0.568	0.145	-0.184	0.756	0.2	-0.0645	0.514	-0.346	NA	0.0525	0.3185
DDR1	1.7065	1.1318	1.5094	0.8255	1.5086	1.7672	0.8004	0.783384615	1.2124	1.244	0.946	1.3304	1.1571	1.580384615	0.5879	1.591384615	0.668461538	0.4272	0.551692308	1.474769231	1.2547	1.559615385	2.225076923	1.267538462	0.351692308	1.3144	1.0714	0.8864	1.2219	0.6105	1.2468	1.4566	1.4514	0.784	0.911	1.7202	0.5222	2.2597	1.4234	1.0585	0.643	1.549	1.7172	1.286	1.9216	1.8801	0.7711	1.3115	1.2343	1.7215	0.6664	0.7119	1.1659	0.6343	0.7291	1.2668	0.9329	-1.0313	1.4548	0.7971	0.0384	0.8195	0.6306	0.0606	1.4124	1.8212	0.6435	0.6236	0.944	2.812	0.9124	0.754	-0.9646	1.9075	0.5438	1.4909	0.1733	0.5881	1.8276	1.6795	1.7523	0.631	-0.1275	1.7977	1.7931	1.3195	0.5918	0.9248	0.5037	1.2326	0.1161	-0.7911	0.3207	1.5438	0.7079	1.8618	1.516	1.4525	0.999	1.1295	1.0492	0.6737	1.0345	1.3874	1.9332	1.3671	0.6731	1.66	2.2326	0.3978	1.7154	1.4448	1.6172	0.825384615	1.5664	1.5426	1.8657	1.5907	1.2011	0.4904	0.5658	2.4503	2.3926	1.9023	1.3814	1.7933	2.1604	0.4298	2.2722	0.789	0.3138	1	1.774	1.216461538	1.683461538	1.928615385	1.4306	1.3437	1.016461538	0.629461538	1.848230769	1.4654	0.7902	0.9596	1.89	1.5945	0.8245	1.2689	1.3048	3.0999	1.2397	1.7634	1.5488	-0.2181	0.6843	2.2606	1.5515	1.2194	1.3402	1.3825	-0.5475	2.2869	0.721	1.5838	1.2916	1.843	1.5721	1.5983	2.0335	0.5664	1.7555	1.1455	1.2969	1.1536	2.0899	1.6497	1.6219	0.3584	1.2478	1.1726	1.5351	1.0742	0.9663	1.0784	0.9782	1.27	1.2584	0.4641	0.9077	0.6898	1.3339	0.9877	0.9486	2.191	1.733	1.9549	1.4328	1.7518	1.2495	1.0725	1.3298	0.5605	-0.2654	0.3074	1.8314	1.4268	1.1269	1.3109	1.644	1.3941	1.6927	1.6783	2.2701	1.9916	2.3081	1.5006	1.6724	-0.339	2.2013	1.4894	0.9707	2.5354	1.1445	1.0046	1.8224	1.3478	0.6048	0.9908	0.4423	2.0873	1.8508	2.4302	2.0018	0.7658	1.3754	1.8655	1.9907	1.7084	0.9032	1.235	-0.1394	2.0418	0.8173	1.4033	1.6917	1.9034	1.4644	1.8756	2.1692	1.0133	0.026	1.6829	1.964	1.6445	1.2337	2.2905	1.6846	1.1776	1.0781	0.1799	2.8379	2.0764	0.5318	1.7626	1.9711	1.2819	0.6439	0.7403	0.1213	1.2856	1.1481	1.1058	2.1212	2.5104	-0.4378	1.9101	2.3557	2.1895	2.3515	0.8754	1.4769	2.1392	0.6819	0.8192	0.938	1.6028	1.2067	0.5349	1.3225	0.9291	1.2486	1.8258	0.9219	1.7627	1.1289	0.9167	1.0907	0.8929	0.6502	1.3241	1.6378	1.3937	1.1948	1.5542	2.7063	1.2124	0.5245	0.7762	1.0404	-0.816	0.8052	2.2816	1.4337	0.8724	1.1876	-0.7062	-0.0613	1.4196	1.3346	1.5944	1.1293	1.6535	1.3945	1.4717
DCT	-4.3545	-3.95	-4.194333333	-4.1445	-4.758	-4.142166667	-2.078	-3.537222222	-3.084	-3.618166667	-2.5845	-3.403666667	-3.062666667	-3.281	-3.062833333	-3.349888889	-3.265666667	-2.591666667	-3.090111111	-3.076333333	-4.131833333	-3.016777778	-2.821777778	-3.460777778	-3.044333333	-4.271833333	-2.845	-3.476833333	-3.812	-4.1495	-4.047	-4.474	-4.443833333	-4.313666667	-3.893166667	-4.726	-4.063166667	-3.233666667	-3.624833333	-4.118833333	-4.149	-4.8455	-4.357666667	-3.8515	-4.241	-4.790833333	-3.9285	-3.913166667	-4.2675	-3.745833333	-4.440166667	-4.112	-3.787166667	-4.560333333	-4.181833333	-4.983	-3.904666667	-4.383666667	-4	-4.298333333	-4.425666667	-4.859833333	-3.8295	-4.924333333	-5.015166667	-3.788333333	-4.209666667	-4.0435	-3.027666667	-3.431333333	-3.444833333	-3.894166667	-2.762166667	-3.859	-3.8795	-3.942833333	-3.289833333	-4.016333333	-4.410833333	-4.1165	-4.312	-3.997166667	-3.323166667	-3.146	-4.5065	-4.5525	-4.107166667	-4.030666667	-3.691666667	-3.658166667	-4.553333333	-2.8755	-3.1575	-4.439666667	-4.552333333	-4.0945	-4.3545	-4.078166667	-4.264666667	-3.991333333	-4.589166667	-4.167166667	-4.1815	-3.912333333	-3.779166667	-3.7955	-4.013833333	-3.8865	-4.088333333	-3.691	-3.373333333	-3.856666667	-4.542666667	-3.361111111	-4.523166667	-4.233333333	-3.6145	-4.545833333	-4.344833333	-4.501666667	-4.03825	-4.271166667	-4.2085	-4.519333333	-5.0105	-4.556166667	-4.178666667	-4.1035	-3.868166667	-3.301333333	-2.9895	-3.447833333	-3.205555556	-3.553555556	-3.221	-3.298777778	-2.838	-2.799666667	-3.170333333	-3.038111111	-3.183777778	-2.350333333	-3.719166667	-2.478333333	-3.018	-3.259333333	-3.424	-3.292833333	-3.559333333	-2.984166667	-3.553166667	-2.5495	-2.552166667	-4.131	-3.541833333	-4.6425	-3.6775	-4.568833333	-3.64	-2.311166667	-3.680833333	-3.376833333	-3.207666667	-4.0215	-4.384166667	-4.181166667	-4.234	-4.730666667	-4.247666667	-4.021333333	-4.312666667	-4.543333333	-4.439666667	-4.612833333	-4.210166667	-4.243333333	-4.282833333	-3.755	-4.12	-3.873333333	-4.1425	-4.37	-3.262833333	-4.053	-3.793333333	-4.099166667	-4.958333333	-4.991333333	-4.922833333	-3.924833333	-4.374166667	-4.232166667	-4.2615	-3.701333333	-4.442666667	-5.000333333	-4.503	-3.364833333	-4.121833333	-4.051666667	-5.148833333	-5.143833333	-5.689333333	-4.778166667	-3.9185	-4.25	-4.486166667	-3.415	-4.233166667	-4.565333333	-4.218833333	-4.494	-3.8925	-4.2945	-4.201666667	-4.031333333	-4.714166667	-4.380166667	-4.181666667	-4.109833333	-4.0115	-3.721166667	-3.899333333	-4.021666667	-3.9075	-5.296833333	-4.3615	-3.8425	-5.250666667	-5.499333333	-5.456166667	-4.189666667	-4.326	-4.680666667	-4.509333333	-4.536666667	-4.961166667	-4.878833333	-4.058166667	-4.5385	-4.342833333	-3.9585	-4.714166667	-4.707166667	-5.2075	-4.626666667	-4.291	-4.619833333	-4.685666667	-4.695333333	-4.336166667	-3.908666667	-3.904166667	-4.165833333	-4.032	-3.855666667	-3.628666667	-4.546666667	-3.854333333	-4.109333333	-4.375666667	-4.004	-4.176833333	-3.671333333	-4.2985	-4.2465	-4.160333333	-4.630666667	-2.856166667	-3.705666667	-4.364666667	-3.8325	-3.900833333	-4.1985	-3.0905	-3.815333333	-4.221	-4.337	-4.589	-3.838	-4.480166667	-4.303333333	-4.203	-4.267	-4.117	-4.313	-3.794833333	-3.525333333	-4.5755	-3.646833333	-3.7045	-4.2755	-4.005	-4.564333333	-3.364333333	-2.830833333	-3.779	-3.556	-3.6395	-3.902833333	-4.965833333	-4.614666667	-4.222	-4.073833333	-4.508166667	-4.3205	-3.6215	-3.6845	-4.087666667	-3.701833333	-4.0865	-3.869833333	-3.840666667	-4.758666667	-4.9465	-3.0035	-4.390666667	-4.273833333	-5.497333333	-4.314666667	-4.125833333	-4.564833333	-5.506666667	-3.964666667
HAMP	0.17	-2.08875	-2.171	-2.5015	-2.93275	-1.67175	-0.9635	-2.4224	-1.9065	-1.31925	-2.08125	-1.44175	-2.07	-1.9248	-1.653	-1.5144	-1.5794	-0.1755	-1.26	-0.6808	-2.0315	-0.0026	-1.2274	-1.3258	-1.2686	-2.445	-1.22125	-1.65925	-2.16875	-1.96575	-2.01525	-2.49775	-1.97125	-1.25825	-1.02175	-0.50575	-1.961	-2.08475	-1.96025	-1.84825	-0.00475	-1.744	-2.19875	-2.068	-2.147	-2.302	-1.86875	-1.52675	0.36025	-0.0985	-2.2415	-1.912	-0.9925	-1.73625	-2.331	0.30375	-2.479	-3.16525	-1.176	-0.6205	-1.30225	-2.24	-2.2375	-2.2175	-2.027	-2.3975	-0.96875	-1.8455	-0.84625	-2.3535	-2.0855	-0.75875	-1.25475	-1.60225	-0.172	-2.0825	-1.55975	0.10125	-0.40475	-1.83	-2.32375	-1.9955	-0.71475	-0.80825	-2.596	-1.13625	-1.9825	-0.58775	-1.4605	-1.706	-1.1185	2.5055	-1.051	-1.72	-1.66525	-2.698	-0.52675	-2.3675	-0.79725	-2.1505	-2.69	-0.694	-1.86125	-1.65675	-1.4655	-2.1205	-1.516	-1.58775	0.33775	-1.9295	-1.08375	-1.75675	-3.00225	-1.6594	-1.6745	-2.66625	-1.1965	-2.293	-1.76675	-0.9325	-1.4495	-2.56775	-2.8275	-2.63575	-1.47	-1.82075	-1.327	-1.35375	-1.9445	-1.75925	-0.74675	-1.49775	-1.9978	-1.498	-1.806	-1.7944	-1.49625	-0.91825	-0.959	-0.6186	-2.349	-1.1375	-1.82725	-0.58125	-1.1295	-1.168	-2.13675	-1.468	-1.637	-2.02425	-1.40325	-2.048	-1.64475	-2.06	-1.324	-2.251	-1.764	-1.8025	-1.9535	-1.31025	-1.5385	-1.98475	-0.103	-2.219	-2.502	-2.17825	-1.91725	-2.2195	-2.328	-1.9745	-1.9405	-1.9515	-2.0965	-1.33925	-2.20525	-1.94	-1.02725	-1.5765	-1.86675	1.638	-2.228	-2.40025	-0.3715	-2.43925	-1.76025	-1.57025	-2.86325	-2.87425	-0.632	-2.019	-2.7285	-0.616	-2.314	-2.231	-2.54075	-3.4705	-2.0465	-0.6175	-2.16775	-2.232	-1.16775	-0.96175	-1.37725	-1.44475	-0.94475	-2.01975	-2.54275	-0.66375	-2.59875	-2.3165	-1.82325	-1.62275	-0.61175	-2.08625	-1.9685	-2.41325	-1.9335	-1.312	-1.5185	-0.4225	-1.181	-1.37725	-1.81925	-2.0605	-2.44425	-2.85	-1.295	-1.156	-1.5705	-3.1855	-1.46825	-1.625	-0.334	-1.5355	-1.51475	-1.19525	-2.98825	-3.3125	-2.49275	-0.878	-1.7215	-2.17225	-1.4975	-1.7855	-1.582	-2.20325	-1.86975	-2.06825	-2.5285	-2.6445	-2.54475	-1.0915	-1.96275	-2.054	-1.58675	-2.43375	-1.04725	-2.494	-1.57425	-0.82575	-2.60075	-1.3815	-1.9185	-2.52475	-2.23725	-2.013	-2.71925	-1.727	-1.1705	-1.98775	-2.61	-1.0865	-2.57075	-0.22975	-1.57025	-1.62825	-1.77475	-2.42075	-1.3455	-1.25425	-2.36325	-2.22775	-2.27025	-1.90675	-1.61525	-1.3695	-1.6605	-2.216	-2.16975	-1.773	-2.34875	-1.76275	-2.22175	-2.11	-1.23775	-1.0125	-2.51425	-1.67875	-2.275	-1.5545	-1.83925	-0.81875	-1.5395	-2.50025	-2.96775	-1.1575	-1.52225	-2.1795	-2.097	-1.06975	-1.49225	-1.67575	-1.46075	-2.725	-3.11175	-0.509	-2.76425	-1.42575	-2.80525	-0.8305	-2.7385	-2.39325	-1.52925	-2.31425
IL27	-0.2835	1.228	-0.34	-0.0275	0.1575	1.263	-0.988	0.423	2.3635	-0.2345	1.377	0.216	-0.5665	-1.289333333	1.496	1.074333333	0.483666667	-0.4715	0.816666667	0.026333333	-0.0685	0.313	1.664	1.634333333	1.746666667	-1.465	1.526	0.3225	1.794	1.0575	-0.2785	0.325	1.9085	0.622	1.7115	-0.239	0.056	1.86	1.1265	2.278	1.1065	1.9705	-1.9925	1.535	-0.2475	-0.2495	1.86	1.1875	0.57	3.388	0.35	-0.635	0.8555	1.736	0.0655	-1.0105	0.835	-0.403	0.779	0.8405	-1.7325	0.2345	2.0765	1.4495	0.7505	0.7315	1.08	-0.5745	-1.291	-0.108	-1.7035	-1.1695	2.94	1.969	1.761	-0.8345	0.677	1.8175	-0.792	-1.5535	0.6375	-1.634	0.8385	-0.6675	0.253	0.529	-0.813	2.493	1.04	-0.2405	1.075	-0.1935	-0.806	-2.3405	0.5535	0.4355	-2.174	-2.072	1.3705	-1.7445	-2.1455	1.9005	-1.7445	0.835	-0.4325	0.9805	1.189	0.4665	0.395	0.908	1.195	1.571	0.316	1.636	0.9875	-0.8215	2.554	0.317	0.1435	-0.617	2.0695	-2.209	-3.3685	-3.006	0.466	-0.2475	-1.212	0.0295	0.672	0.9655	1.2705	-1.7665	0.696	0.101333333	1.579666667	1.371666667	0.844	-1.3795	-1.187333333	-0.155333333	0.412666667	1.491	-0.4675	1.449	-0.928	0.691	-0.778	0.2915	-0.9685	1.66	-0.4805	0.042	0.482	-1.0475	-0.0895	-1.5705	-0.8925	-0.55	0.273	2.2685	3.3685	1.0805	0.306	0.173	-0.898	0.186	1.3815	0.532	1.3045	-1.8105	-0.018	0.854	-2.729	1.3	-0.2295	2.0695	-0.9985	0.143	-0.273	0.529	-0.929	0.3245	-0.6245	0.726	2.404	0.6225	0.2535	-0.5725	1.5775	1.9415	-0.499	1.6155	2.0875	-0.6765	0.3785	-0.087	0.6195	-0.616	1.2415	0.8935	1.1745	0.934	-0.2245	0.2945	-1.486	1.502	0.4625	-0.8715	-0.881	0.553	1.37	-1.935	-0.4255	1.3045	-1.621	0.834	0.6065	1.572	-1.3075	1.146	0.504	1.206	0.903	0.892	0.024	-0.35	-0.043	-1.811	-0.716	0.113	0.3515	-0.461	-0.174	0.346	0.3415	-0.1275	-0.2515	-0.768	0.785	0.4195	1.57	1.53	-1.157	-0.6005	1.1555	-1.688	1.867	0.4655	0.194	0.333	0.264	1.646	0.207	-1.7475	-0.4975	-1.4205	1.1495	0.5925	-1.2815	0.834	1.4325	-1.506	-1.99	-0.957	-2.2845	1.231	2.119	1.1665	0.4115	1.139	1.0185	0.5085	-0.353	-0.863	2.016	-0.972	1.807	-0.2035	-0.1845	1.592	1.006	0.405	-1.326	1.116	0.4185	-0.2905	0.754	-1.4825	0.696	-0.025	-0.9405	0.0315	-1.51	-1.253	-0.02	0.0615	-0.79	-0.505	-0.473	-1.145	0.355	0.465	-1.3115	-1.401	0.278	0.51	-0.211	-1.511	-1.578	2.1095	0.293	-0.9225	0.9745	-2.077	1.033	-0.521	-0.228	-0.857	-0.8035	-0.1785	-1.1215	-0.294	-0.002	-0.042
ZNF24	0.073833333	0.49325	0.576083333	-0.816416667	-0.071833333	-0.405	-0.542666667	0.5001875	0.239916667	-0.322833333	0.018166667	1.087166667	0.643166667	-0.057875	-0.902916667	0.0345	-0.466875	-0.686083333	-0.77375	-0.06575	0.928916667	-0.699	-0.62775	-0.6483125	0.2221875	-0.2215	-0.0985	-0.648833333	0.31175	0.209166667	0.01675	-0.028	-0.442666667	0.551833333	-0.595583333	-1.704166667	-0.683	0.30175	0.319416667	-0.217916667	0.692166667	0.137	0.074166667	-0.54525	0.183916667	-0.274333333	-0.132333333	-0.283166667	0.334166667	0.16625	0.951666667	-0.134666667	0.865	-0.480166667	0.288333333	-0.279583333	0.452083333	0.219583333	0.11375	-0.098416667	0.22125	0.336583333	0.119916667	0.71375	0.066833333	-0.3615	-0.54725	0.11775	0.272666667	0.124666667	-0.138	0.714666667	-0.414666667	-0.289583333	-0.511666667	0.200666667	-0.535083333	0.427083333	1.008666667	-0.9	-0.001166667	0.534333333	-0.279666667	-0.213666667	-0.075666667	0.31375	0.362916667	0.238666667	-0.9145	-0.176333333	-1.021916667	-2.186454545	-0.301833333	0.551833333	0.014666667	-0.52475	0.708416667	0.349	0.706583333	0.233083333	0.349416667	0.440916667	-0.01975	-0.172333333	0.195666667	0.427583333	1.205583333	0.40725	0.263583333	0.698	-0.215166667	0.477666667	-0.050083333	0.593875	0.45825	0.446833333	0.231	0.773	-0.574	-0.175833333	-0.96575	0.796416667	-0.03475	-0.756	0.197666667	-0.386083333	0.862	0.017	0.568666667	2.374416667	-0.423	-0.3105	-0.6155	-0.3011875	0.786375	0.47375	-0.24	-1.2195	-0.9435	0.124375	-0.437	-0.613916667	-0.693	-0.239416667	-0.60225	0.361416667	-0.025	0.385	0.95725	0.381083333	-0.163416667	0.604666667	-0.122083333	0.4125	0.86975	0.5535	-0.600333333	1.410583333	-0.47775	-0.708166667	-0.493833333	0.638916667	0.84025	0.446583333	0.335	-0.507583333	-0.242416667	0.083833333	0.155166667	1.059166667	0.287	0.292666667	0.485083333	-0.076166667	0.811416667	-0.343333333	-0.238833333	0.64975	0.534666667	0.210416667	0.636666667	-0.45675	-0.115833333	-0.48525	0.345333333	0.389583333	-0.078916667	-0.377416667	-1.378083333	0.0745	0.05825	0.32875	0.271916667	0.39275	0.7175	1.104583333	-0.912833333	-0.4485	0.603666667	-1.126166667	-0.357	0.473166667	0.62575	-0.33075	0.5545	0.148583333	-0.573583333	-0.254166667	0.167583333	0.987583333	0.863	-0.1975	0.622833333	0.482333333	-0.551833333	-0.135833333	0.156083333	0.689416667	-0.126333333	-0.181333333	-0.234416667	0.402166667	0.135166667	0.017333333	0.711916667	0.457333333	-0.759166667	-0.901833333	1.213416667	0.480333333	0.63775	-0.181083333	0.2675	1.834083333	0.13175	0.394083333	1.046166667	-0.074583333	0.441666667	0.049166667	0.258	0.03625	1.60175	1.4245	0.665333333	0.251833333	0.350833333	0.819083333	0.162833333	0.192583333	-0.3475	-0.248	0.38475	0.582666667	-0.52725	0.20325	-0.2595	0.243833333	-0.342416667	0.158083333	-0.349583333	0.83875	0.16425	0.104166667	0.586583333	-0.41125	0.07575	-0.155083333	-0.044833333	0.355083333	0.031	0.17325	-0.702583333	1.193166667	0.07125	-0.431416667	-0.121666667	0.470416667	0.453583333	0.39275	0.762916667	1.37875	0.557333333	0.131166667	0.17	0.378833333	0.4155	-0.70075	0.122083333	0.5745	0.384583333	0.021416667	0.282583333	-0.1525	0.538416667	-0.700666667	-0.610333333	-0.016583333	0.28675	0.362166667	0.235333333	0.018333333	-0.188333333	0.296916667	0.492583333	0.072916667	0.509583333	-0.010416667	-0.115166667	0.136416667	0.207583333	-0.048083333	0.091583333	0.300083333	0.031166667	-0.653666667	-0.451083333	0.107583333	-0.07325	0.644	0.141166667	-0.532833333	0.537833333	0.270833333
ATP13A2	-0.3655	0.461333333	-0.318833333	0.314666667	-0.337333333	-0.741	-0.2515	-0.422125	-0.031166667	-0.025166667	0.271166667	0.050333333	0.045666667	0.335875	-0.233333333	0.12775	-0.073375	1.090833333	0.477875	0.342125	0.096833333	0.4055	0.296875	-0.193125	0.322125	-0.355666667	0.734333333	0.2975	0.198166667	-0.614166667	-0.413833333	-0.6125	-0.050666667	0.112833333	-0.622	-0.128166667	-0.1135	-0.0715	0.164166667	0.318833333	-0.494833333	0.213666667	-0.173	-0.085666667	-1.069833333	-0.317666667	-0.040666667	-0.076166667	-0.482833333	-0.412166667	-0.077	-1.250833333	-0.588666667	-0.776333333	-0.9445	-0.628	-0.0815	-0.428166667	-0.272333333	-0.3415	-1.104666667	-0.464833333	0.0155	0.2085	0.067	-0.455333333	-0.055	-0.3345	-0.198166667	-0.024166667	-0.446666667	-0.393	0.607	0.241833333	-0.097	-1.266166667	0.0675	-1.0055	-0.414333333	0.411	-0.0045	-0.0895	-0.157166667	0.335	-0.421333333	-0.105	-0.500166667	-0.113166667	-0.055333333	0.343833333	-0.382	0.3515	0.761166667	-0.7835	-0.2915	0.12	-0.564666667	-0.672833333	-0.631	-0.233	-0.5155	-0.009666667	-0.453666667	-0.342333333	0.193666667	0.048666667	-0.469	1.004333333	-0.482333333	-0.82	0.148333333	-0.664666667	0.078833333	0.207375	-0.713666667	-1.109166667	-0.219666667	-0.641833333	-0.147833333	-0.161	0.477	-0.646333333	-0.237833333	-0.4045	0.545833333	0.909833333	-1.018666667	-0.608166667	-0.6085	-0.012666667	0.204	-0.0395	-0.20475	-0.12025	0.092125	0.265125	0.129833333	0.034333333	0.782375	0.16975	-0.146875	0.649666667	-0.180833333	0.4855	-0.037666667	-0.313666667	0.568833333	-0.132166667	-0.181833333	-0.313833333	0.078333333	0.078833333	-0.003333333	-0.336833333	0.144666667	-0.834833333	-0.086333333	-0.445166667	-0.279	-0.091333333	-0.0495	-0.606166667	-0.048333333	-0.186166667	-0.706166667	-0.968166667	0.520833333	-0.247666667	-0.4855	-0.381166667	-0.172166667	-0.242166667	-0.725333333	-0.035333333	-0.335	-0.252666667	-0.3955	-0.114	-0.108833333	-0.147333333	-0.969833333	-0.213666667	-0.267833333	0.348	0.190666667	0.161166667	-0.154666667	-0.497833333	-0.058666667	-0.393666667	-1.601666667	-0.739666667	-1.250333333	0.155666667	-0.460333333	-0.517166667	-0.868833333	0.160166667	-0.401833333	0.307	-0.491333333	-0.299333333	-0.855	-0.392833333	-0.433833333	-0.201	-0.942	-0.2665	-0.683333333	-0.453666667	-0.784166667	-1.044166667	0.254333333	-0.2065	-0.0345	-0.116833333	-0.509166667	-0.4055	-0.952333333	0.152166667	-0.808666667	-0.322666667	-0.305166667	-0.5555	-0.738333333	-1.367833333	-0.360666667	-1.177	-0.491666667	-2.115333333	0.039833333	0.700666667	-0.516666667	-0.183833333	-0.217	-0.499833333	-1.020166667	-0.312	-0.217833333	-0.233666667	-0.582833333	-0.032166667	-0.6795	-0.687833333	-0.489666667	0.002666667	-0.269	-0.564166667	-0.5115	0.139666667	-0.4085	-0.494333333	-0.911833333	-0.239166667	-0.918	-0.540666667	-0.144666667	-0.508166667	-0.394	-0.385666667	-0.474	-0.457333333	-1.151166667	-0.4685	-0.829333333	-0.719166667	0.021	-0.13	0.498166667	0.182833333	0.231333333	-0.393	-0.3125	-0.707833333	-0.109166667	0.072666667	-0.46	-1.208666667	-0.410833333	-0.706333333	-0.247333333	-0.426	-0.154666667	-0.637333333	0.004833333	-0.755666667	0.134166667	-0.519166667	-0.413166667	0.279666667	-0.0555	-1.026666667	-0.613666667	-0.7255	0.2725	0.765166667	0.421	-0.324833333	-0.393	0.146333333	-0.761333333	-1.042166667	-0.109	-0.759333333	-0.3305	-0.936333333	0.164	-0.372833333	-0.274333333	-0.771	-0.338833333	-0.155833333	-0.647	-1.326666667	-0.519	1.207833333	-0.403666667	-0.468666667	-1.169333333	-0.471333333	-0.238166667	-0.2855	-1.186833333	-0.564333333
ZNRF4	0.34075	0.48675	0.01075	0.3175	0.052	-0.05325	0.20875	-0.0774	0.21125	0.61675	0.136	0.37125	0.30925	0.3802	0.2695	0.207	0.2854	0.76	0.282	0.529	-0.15075	0.3946	0.4502	0.063	0.3604	0.108	0.8885	0.5475	0.3975	0.3285	0.19775	0.39225	0.6235	0.334	0.3375	0.45175	0.27525	0.8615	0.36325	0.62825	-0.0305	0.27075	0.32375	0.28325	0.31275	0.3705	0.3585	0.2845	0.137	0.28325	0.7965	-0.30475	0.15375	-0.15275	0.899	0.006	0.34875	0.26625	-0.1055	0.23625	-0.17025	-0.03625	0.6185	0.3405	-0.15775	-0.158	0.41125	0.41775	0.1565	0.80575	-0.24825	0.1345	0.28525	1.084	0.434	0.197	-0.094	0.177	-0.301	0.42375	-0.0495	0.07775	0.89325	0.494	0.331	0.24125	0.20325	0.46075	0.75625	0.29025	0.4145	1.391	0.36	-0.2735	0.22525	0.4855	0.3905	0.10275	0.25825	-0.039	-0.07075	0.19925	-0.02325	0.0455	0.1735	0.59	0.391	0.8735	0.151	0.37825	0.56275	0.78725	0.37375	0.0784	-0.07275	-0.111	0.37125	0.10525	0.53525	0.1765	0.6865	-0.046	0.35875	0.2855	0.07775	0.26025	0.516	0.215	0.18025	0.289	1.04225	0.7775	0.2466	-0.2592	0.2966	0.3816	0.226	0.2945	0.6524	0.7828	0.2252	0.44725	0.23275	0.35525	0.23175	0.28725	0.284	0.48025	0.163	0.07975	0.59975	0.09125	0.551	0.24825	0.61375	0.234	0.35475	0.25775	0.16325	0.17575	0.45825	0.0505	0.1465	0.1565	0.184	0.1605	0.63525	0.3685	-0.03575	0.6425	-0.113	0.11875	-0.11575	0.51675	0.4465	0.40175	-0.24075	0.0665	0.31	0.135	-0.068	0.20625	0.60675	0.50975	0.5965	0.153	0.0235	0.2415	0.0245	0.63075	-0.20725	0.065	-0.027	0.53075	0.37125	0.06875	0.157	0.58175	0.14125	0.379	0.01375	0.27275	0.16375	-0.2515	0.458	-0.153	0.11925	0.3485	0.00275	0.33925	0.20075	-0.0165	0.6075	0.07975	0.1695	0.0975	0.4035	0.12925	0.26175	0.1075	-0.04675	0.23575	0.345	-0.234	0.001	-0.02	0.06075	0.094666667	0.14575	-0.0765	-0.261	0.07875	-0.3035	-0.0035	0.03	0.0395	0.11275	-0.03925	0.2635	0.08375	0.308	0.2875	-0.11875	-0.05575	0.3075	0.02675	-0.046	0.15325	-0.099	0.71725	0.85375	0.315	-0.1305	0.1425	0.103	0.15075	0.3195	0.08025	0.02075	0.687	0.075	0.1675	0.4185	0.07025	0.00775	-0.10475	0.0775	0.01975	0.44775	0.26675	0.37925	0.15575	0.059	-0.18	-0.0215	0.42075	0.54	0.3745	-0.24	-0.00525	-0.195	-0.23575	0.05675	0.269	0.3715	-0.3715	0.134	0.16675	0.332	-0.16725	0.47725	-0.139	0.00225	0.01825	0.141	0.169	0.16275	0.252	0.09525	0.09125	0.16125	-0.0905	0.002	0.01775	-0.30075	0.2205	0.02025	0.0935	0.2855	-0.00675	0.187	0.0965	0.4605	-0.293	0.5765	0.66175	0.3055	0.2455	-0.16225	0.021	0.095	0.37775	0.0175	0.08275
PLXNA2	2.86525	1.659583333	1.442416667	2.2565	0.66275	0.266916667	0.06675	3.1190625	0.615	-0.061916667	1.398333333	1.454916667	1.253333333	1.398875	1.458	0.5853125	1.613625	-0.297916667	0.6895	-0.260125	1.301	0.587625	0.8071875	1.2893125	0.4815625	0.112833333	-0.734083333	1.872083333	0.338	2.410666667	1.673583333	1.746583333	2.006416667	1.914916667	1.143727273	0.825583333	1.768833333	0.868166667	1.945916667	0.14675	1.576416667	0.303583333	2.5285	-0.45275	2.171416667	1.776166667	0.033666667	2.016583333	1.2775	0.07125	0.62825	2.065083333	1.830636364	1.517833333	1.641083333	1.52525	1.978416667	2.48875	1.60025	1.126166667	1.3375	1.581083333	1.105416667	0.8955	1.026833333	1.559916667	0.29925	0.537583333	1.37975	1.562083333	1.42275	-0.223	-0.243818182	0.789333333	1.118583333	0.133916667	0.993	0.765166667	1.171833333	-0.46925	0.95175	-0.224083333	-0.264	0.826166667	1.292181818	0.522666667	0.289083333	1.115083333	1.418833333	1.04775	0.421	-0.254818182	0.979833333	1.334166667	1.915333333	1.3985	1.096333333	1.421333333	2.00125	1.489416667	1.532083333	1.569916667	0.841666667	1.233083333	2.893	2.722	2.142833333	1.962333333	2.32175	2.147666667	2.716666667	1.173727273	2.213166667	2.003625	1.988583333	1.283083333	1.578666667	1.357083333	0.4585	0.751416667	0.887916667	2.181833333	1.551416667	1.046	0.480916667	1.924083333	1.199333333	1.36	1.397666667	0.82675	0.58475	2.759666667	1.73725	0.63075	2.46775	2.496125	0.157666667	0.09075	-0.0969375	0.9473125	0.8315	0.695083333	1.125166667	1.195333333	0.734333333	1.2215	0.585583333	-0.10575	1.545583333	0.120833333	2.979	0.83125	1.706333333	1.984545455	-0.006166667	1.68325	1.728583333	2.192916667	0.85575	0.800916667	0.68075	0.106583333	1.851333333	1.920583333	2.856083333	2.808583333	0.72	1.042583333	1.094333333	-0.036666667	2.158333333	1.933333333	2.254833333	2.902666667	0.734833333	-0.26275	2.583416667	1.916083333	0.813416667	1.381833333	1.968666667	1.276083333	0.942	3.087916667	0.622583333	1.889333333	0.217083333	1.136416667	0.462	1.220666667	1.33	1.331083333	1.864833333	2.252166667	1.2925	2.135	0.87775	1.99425	1.1335	1.3145	2.525833333	1.07475	2.077333333	1.06075	1.305833333	0.875416667	1.493166667	1.0345	1.239416667	1.747083333	2.611166667	1.8595	1.379083333	0.818	0.916416667	2.5195	1.82775	1.777916667	1.66525	0.704333333	0.954083333	0.171333333	1.44575	1.10575	1.031666667	1.212583333	2.43025	1.966818182	0.55825	0.912583333	1.748583333	0.68525	1.218833333	1.234666667	1.864333333	0.177833333	1.74025	0.84075	2.047083333	2.654636364	1.78825	0.910916667	1.168	1.63975	1.072083333	1.51925	1.375833333	1.731	1.50975	0.748583333	0.97925	0.50125	1.38625	1.055666667	2.819666667	0.582166667	1.854916667	1.31875	1.45975	1.616333333	1.4535	1.245416667	0.865583333	0.932083333	2.268	0.591833333	-0.273916667	2.827583333	0.7985	1.50275	1.073166667	1.730166667	1.578	1.407416667	0.057333333	0.913416667	1.3305	0.730666667	2.384	0.51725	1.916916667	0.724416667	0.881	0.868416667	2.038833333	2.049583333	-0.03075	1.895166667	1.062166667	0.12025	2.237166667	1.281333333	1.272083333	1.389	1.896833333	1.700416667	0.869416667	0.159833333	0.808	0.904166667	0.22325	1.073666667	0.933	1.193	1.801083333	1.516916667	-0.105	0.309	1.025333333	1.007454545	1.1245	-0.654166667	1.687333333	1.544583333	1.259583333	-0.4955	1.553	1.29175	0.960636364	1.562	2.8775	1.701833333	1.890583333	1.800916667
SLC30A4	0.51975	0.46675	0.703571429	0.42725	0.50925	0.579	0.175875	0.221181818	0.139125	0.274875	0.346875	-0.053125	0.066	0.32	0.613	0.678090909	0.5708	0.75325	0.779	0.8621	0.572625	0.5038	1.557333333	0.068545455	0.063909091	0.396625	0.391875	0.329125	0.140375	0.646	0.682	1.1745	0.915	0.149875	1.088625	0.795375	0.814	0.738875	0.38775	0.247875	0.3715	0.629875	0.257625	0.40575	0.087571429	0.732	0.49	0.26475	0.443625	0.74525	-0.803	1.2665	-0.02075	0.587375	0.6705	0.039	-0.2905	0.14775	-0.33	-0.092	-0.096125	0.501625	-0.3325	-0.0235	0.9975	0.31425	-0.087	-0.17675	-0.059125	0.19	0.345875	0.0775	0.512625	0.660875	0.1855	0.809625	0.4415	0.74425	0.511142857	0.221	0.472142857	0.266125	0.206	0.326875	0.336375	0.3245	0.456	0.59175	0.298625	0.084714286	0.086625	2.892	0.368428571	0.575	0.162625	0.13125	0.08575	-0.092	0.572	0.103	0.68775	0.39	0.77	0.737375	1.285375	-0.27775	0.50075	-0.37325	0.567625	-0.113375	0.23325	-0.423285714	0.511375	-0.3878	0.314625	-0.04975	1.152125	0.85	-0.199714286	0.182375	0.233125	0.6495	-0.051375	0.253875	0.091625	1.135	0.174125	-0.079	-0.161125	-0.027625	0.181	0.328571429	1.064909091	0.547909091	0.511272727	-0.074818182	0.52975	0.14575	0.308727273	0.709909091	0.4364	0.291	0.17925	0.5375	0.591857143	-0.42875	0.391875	0.010625	0.003	0.216875	0.201125	0.030125	0.067875	0.01875	0.40575	0.247	0.40825	0.925	0.5395	0.40425	0.230625	-0.263	0.362875	0.727125	0.16225	0.157875	0.254625	0.44675	0.29275	0.052875	0.32125	0.25725	0.525125	0.09725	-0.265625	0.3735	0.56225	0.216	0.600625	0.024875	0.056625	0.39775	0.666666667	-0.086875	0.337375	0.47875	1.004	-0.879125	-0.147125	0.178625	0.44425	0.017625	0.557375	0.202	-0.615	0.176875	0.588625	0.636625	-0.407125	0.681	0.55025	0.20225	0.264375	0.732714286	0.277	0.05625	-0.197625	0.547714286	-0.12925	0.089	0.587625	0.46475	1.127125	0.26775	0.03075	-0.520875	0.435857143	0.163875	0.71675	0.165125	0.5145	0.396375	0.481375	-0.132625	0.558375	0.236875	0.370125	0.8265	0.578	0.546625	0.63175	0.415875	0.7915	0.57275	-0.602	0.330428571	0.146	0.2315	0.054	-0.2835	0.429875	0.172875	0.381857143	0.16125	0.15025	0.283375	0.272625	0.012375	0.27775	0.47825	0.679875	0.548875	0.32825	0.120375	-0.07375	0.124375	0.651142857	1.007125	0.947125	-0.19475	0.10775	0.564625	-0.080125	0.074	0.579875	-0.594	-0.36175	-0.228125	-0.741125	0.042857143	-0.089625	0.218375	0.613	0.387428571	0.51125	0.148	0.505	0.317375	0.746285714	0.213875	1.109875	0.496875	0.385375	-0.191625	0.25275	-0.4105	0.38525	0.114625	1.297	1.055375	-0.094125	0.618	0.618625	0.6045	0.52775	-0.275	-0.282142857	-0.099875	-0.074375	0.200625	-0.39525	-0.22825	0.370375	0.1795	0.96275	-0.1185	0.276375	0.308375	-0.161625	0.050125	0.372625	0.67775	0.503125	0.0345	-0.05025	0.547375	-0.251857143	-0.36725	0.463375	0.13	-0.116625	0.478428571	0.50425	0.17025
SLC22A3	0.4975	-1.246888889	-1.1499	-1.2888	-1.3499	-1.6705	-0.0119	-1.319076923	-0.958	-1.2426	-0.0838	-1.2413	-1.9753	-1.273230769	-1.3728	-0.685230769	-0.758076923	-1.8346	-0.617076923	-1.387307692	-1.0542	-0.332769231	-1.500076923	-0.503076923	-1.100230769	-1.986	-1.9416	-1.3208	-1.6654	-0.7271	-1.6556	-0.0947	-1.54	-1.710555556	1.2119	-1.5718	-2.5098	-1.9877	-0.9814	-2.424	0.9498	-1.5388	-1.5792	-1.7695	-0.5757	-2.8177	-1.9458	-1.5986	-0.6514	-1.4765	-2.546777778	0.5142	-1.6049	-1.2927	-1.7207	0.1914	-2.5332	-2.0934	-1.3915	0.9937	-0.4492	-1.1474	-2.3784	-1.7253	-1.3211	-1.6128	-2.7159	-0.4621	-0.4412	-1.9185	-1.09775	0.7347	-1.902777778	-1.3025	-0.8783	-2.0058	0.5058	-0.1936	0.2334	-2.5567	-2.6352	-0.7231	-1.1384	-0.923	-0.7342	-1.4955	-2.1409	-0.9602	-1.576888889	-2.2044	-2.3687	-0.577142857	0.0303	-1.3468	-0.2201	-2.1047	-1.8991	-2.1005	-1.842111111	-1.166	-0.0066	-0.4566	-1.8836	-1.2019	-2.0245	-2.1256	0.2238	-2.339	1.2734	-1.2136	-0.1529	-1.384666667	-1.6801	-0.463384615	-2.5198	-1.7889	-1.3964	-2.3366	-1.8888	-2.427222222	-1.302	-1.0519	-2.0604	-2.2791	-0.1027	-1.4674	-2.3975	-1.6078	-2.2222	-0.7394	-1.5023	-1.1804	-2.102769231	-1.022692308	-1.674153846	-1.333076923	-1.965	-1.2668	-1.391923077	-1.192307692	-1.392692308	-1.6626	-1.9357	-1.2863	-1.5719	-1.6653	-1.6145	-1.4922	-0.5032	-1.4477	-1.4052	-1.3797	-1.6109	-1.5612	-1.4246	-2.9347	-1.4888	-1.0206	-1.2937	-1.2049	-1.7861	-0.1507	-0.8761	-1.5601	-1.1718	-1.2037	-0.929	-1.3343	-1.6965	-1.8579	-2.6166	-2.2389	-0.0778	-1.1327	-1.397	-1.1525	-0.491	-2.0168	-1.9096	-0.8004	-1.5754	-2.0535	-0.9567	-3.206444444	-1.6312	-0.7676	-0.4618	-2.1691	-2.1743	-1.8791	-1.3335	0.0301	-1.4998	-2.1843	-2.1766	-2.0407	-1.9684	-2.4128	-1.5952	-1.79	-0.862	-1.0174	-0.6526	-1.850666667	-1.1015	-0.9332	-2.3563	-1.5437	-2.0828	-1.0231	-1.282	-1.0573	-1.5642	-1.7386	-1.135	-2.4628	-2.195555556	-0.6206	-1.1175	-1.7466	-1.6027	-0.9279	-1.9609	-0.3851	-1.213	-2.0646	-1.4186	-1.17425	-1.0938	-1.9293	-1.2357	-1.785	-0.5093	-1.1231	-2.3351	-0.2755	-1.0766	-1.478	-1.1344	-0.9223	-1.2624	-2.1444	-1.4461	-0.9078	-1.0503	0.0513	-0.8956	-0.2496	-0.9349	-1.4559	-3.334222222	-0.8398	-2.3952	-1.1851	-1.8805	-2.2029	-0.2715	-1.422	-1.2994	-1.2869	-2.1647	-1.5346	-0.817	-2.139	-2.2161	-0.8557	-1.8222	-2.1941	-1.8892	-0.7401	-1.686666667	-1.091	-2.6773	-1.0078	-3.058444444	-1.8663	-0.8226	-1.3186	-0.4013	-1.8433	-0.9536	-1.4949	-2.2144	-1.2547	-1.2717	-1.6208	-1.7747	-1.8529	-2.39	-1.6178	-2.0593	-1.0617	0.9466	-2.1045	-1.1236	-2.191222222	-2.215888889	-1.4018	-1.4359	-1.3485	-2.087	-1.7837	-1.6439	-1.0019	-2.5465	-2.507	-2.659	-2.3947	-1.9916	-1.6764	-1.516111111	-1.8856	-1.8879	-0.4115	-1.524	-1.591222222	-0.3567	-1.701333333	-1.256	-1.5038	-1.2862	-2.1309	-1.824333333	-1.6203
WT1	5.847666667	4.685333333	5.154833333	4.824833333	4.896833333	5.135333333	0.362666667	5.003125	4.644166667	5.541666667	0.983166667	5.425666667	4.594	4.559875	4.254666667	4.369125	5.713625	4.7245	3.705125	4.92225	3.912333333	2.338375	3.71275	4.452	4.047875	6.077833333	2.333333333	5.0705	4.8635	4.850166667	4.326	3.937166667	4.901	4.529666667	5.182833333	4.685333333	4.558	2.549666667	4.939	3.2395	3.905166667	4.2485	5.363333333	5.4545	6.183166667	4.754333333	5.488166667	4.601166667	4.519166667	5.000333333	-1.676666667	5.699	5.069166667	4.730666667	5.027833333	5.582333333	4.539333333	-4.0935	4.43	4.979833333	3.840166667	4.369666667	4.1405	4.116333333	4.742333333	5.4595	4.9565	4.683333333	4.5725	5.440666667	5.226666667	3.438833333	4.2455	4.358666667	3.473166667	4.39	4.3825	4.8315	4.199666667	4.882	4.511166667	3.748833333	5.095166667	4.82	5.600666667	4.632833333	-3.041833333	4.483666667	4.930833333	5.065833333	5.563	2.118166667	3.730166667	4.76	5.292666667	5.390833333	4.827333333	5.835833333	4.890333333	5.533166667	4.3865	3.731	4.833	4.446833333	4.218333333	4.6295	2.645	4.864166667	5.187333333	4.628333333	3.2395	4.618333333	3.8935	5.922375	5.324	5.430333333	5.124333333	5.881166667	5.117833333	5.827333333	5.213	4.637166667	4.721	4.202166667	4.4095	3.8435	4.6815	5.0905	4.731666667	4.362333333	-0.991666667	3.091	4.983375	4.563875	4.987375	3.68675	3.5015	3.695166667	3.596375	3.47425	4.814625	4.539333333	4.984666667	4.55	4.387333333	4.816833333	4.171666667	4.812166667	4.8825	5.215	3.550833333	4.587166667	4.256666667	5.778	3.718333333	5.653	4.535833333	5.669166667	5.205333333	2.499833333	3.654333333	5.6955	4.711666667	5.515666667	5.157833333	6.148833333	4.9115	4.0965	6.0385	2.578666667	5.722166667	4.352833333	5.056333333	5.838666667	5.369166667	5.198	5.294833333	5.302333333	4.4585	3.622333333	5.540666667	4.835833333	2.066833333	4.636166667	4.593166667	6.3735	5.212333333	5.638833333	5.553833333	4.8855	4.584833333	5.7915	5.648833333	4.896833333	5.987666667	5.006833333	5.500833333	4.538	5.1995	3.973166667	4.189666667	4.3775	4.150666667	4.435666667	5.089	5.286333333	5.638666667	4.571666667	5.1825	5.743333333	6.1585	4.310333333	5.201166667	5.200666667	4.762333333	3.695333333	5.49	2.702666667	5.229666667	5.7315	4.181833333	4.401	4.2705	3.957	5.050166667	5.297666667	3.372666667	3.868166667	3.567833333	5.290666667	3.963666667	4.259166667	4.324333333	3.858833333	4.570666667	5.586833333	6.005	6.3725	3.935333333	5.2645	2.587333333	5.467166667	4.482833333	4.900666667	4.9105	4.2265	3.9895	5.106333333	5.763333333	5.407333333	5.266	4.651666667	5.375166667	5.013666667	5.334333333	4.830166667	4.598166667	4.7365	5.384	4.6515	4.813833333	5.004333333	4.974	4.9435	5.445333333	5.201333333	4.825333333	5.6255	5.1015	4.792	5.422	4.307666667	4.469333333	5.5305	4.159833333	4.874333333	5.301666667	5.389166667	5.148166667	4.654333333	5.057833333	5.207166667	4.984833333	5.172	4.704833333	5.282333333	5.337166667	5.787833333	4.629333333	5.902833333	5.056333333	4.2235	4.1815	4.725166667	5.516666667	5.387333333	5.509333333	4.6975	4.930166667	4.750166667	4.923	5.158666667	3.293166667	5.319	5.672666667	4.1745	5.385	5.5065	5.133	5.446666667	4.391833333	5.771166667	5.710833333	5.5495	5.221666667	4.853333333	2.8835	4.828	4.412333333	4.399	3.135666667	5.550666667	-0.576666667	2.495666667
RNF133	0.25425	0.3685	0.10925	-0.5255	0.15875	0.15675	0.1375	0.029	0.31225	0.04775	0.27375	-0.304	0.182	-0.3754	-0.07	-0.083	-0.1956	-0.486	-0.0928	0.4108	0.06525	-0.1576	0.062	-0.1246	-0.287	0.235	0.1295	0.122	0.07775	-5.00E-04	-0.43525	-0.584	-0.24125	0.10025	-0.202	-0.37925	-0.14775	0.563	-0.22	0.242	0.062666667	-0.13525	-0.477	0.11975	-0.1675	0.19975	0.04575	-0.00975	-0.06575	0.124	-0.01475	-0.1625	0.177	-0.426	-0.04725	0.372333333	-0.13025	0.1405	0.37125	0.302333333	-0.25175	0.28875	-0.02525	0.4265	0.42325	0.37325	0.06825	0.17575	0.78825	0.77	0.9315	-0.09275	0.688	0.706666667	0.22275	-0.002	-0.178	-0.180333333	0.1455	0.02	-0.42825	0.6015	0.05175	0.1505	0.6465	0.10775	0.32975	0.03875	-0.4945	0.2815	-1.5635	-0.83875	-0.28425	0.16475	-0.295333333	-0.353	0.2505	0.51775	-0.13025	-0.55	0.47875	0.553	0.10875	0.19725	0.08625	0.05775	0.535666667	0.195	0.15875	0.2085	0.05525	0.251333333	0.38475	-0.1564	-0.056333333	0.198	0.1505	0.82075	0.4315	0.257666667	1.09325	0.1255	-0.239	0.0015	-0.42575	0.17125	0.53425	0.28075	0.32325	-0.0055	0.16725	0.10625	-0.1086	0.3226	0.24	-0.065	-0.126	0.09625	-0.041	0.432	0.628	-0.138	0.32625	0.1025	-0.03575	-0.018	0.387	0.28425	0.3435	0.56675	0.29275	0.279	0.27125	0.2195	-0.2505	0.212	0.0335	-0.194	-0.07925	-0.188	-0.0225	0.448	0.2345	-0.3235	-0.3415	0.45725	-0.043	-0.40425	0.04	0.71625	-0.02425	0.01975	0.05575	0.443	0.1765	0.063	0.03375	-0.158	-0.26125	0.184	0.4085	-0.21725	1.822	0.554666667	0.45875	-0.40475	-0.371333333	0.91775	-0.262	0.19725	0.275	0.808	0.245	0.2525	0.44775	-0.181	0.17875	0.074	0.3375	0.3095	0.1335	0.09775	-0.66475	0.371	0.1795	1.23375	0.19125	0.12225	0.78675	0.24625	0.83525	0.25225	0.45575	0.11475	0.17675	-0.08325	1.209666667	-0.13425	0.41875	-0.29625	-0.30825	0.332	0.405	0.239	-0.10625	0.7685	-0.27525	0.6505	1.35575	0.517	0.89075	0.036333333	0.245	-0.11475	0.38775	0.39325	0.235	0.4015	-0.21475	0.13525	-0.094	-0.10275	0.20575	0.42675	0.068	0.279	0.55125	0.2285	0.89775	0.01025	0.084	-0.04475	0.1105	0.0185	0.1265	0.106	0.33375	-0.00975	0.14025	0.27575	0.18475	0.19	0.327	-0.0445	0.11675	-0.2355	0.35375	0.808	0.622666667	0.3075	0.25425	0.0355	-0.10675	0.36425	-0.41025	1.11425	0.59825	0.0585	0.47375	0.25825	0.5115	-0.13225	-0.155	0.46625	0.381333333	0.325	0.983	0.0805	-0.1665	0.91125	0.57875	-0.228	0.2915	-0.425666667	0.19875	0.0375	-1.048333333	0.18375	0.29275	-0.2185	-0.52	1.281	0.3105	0.1075	0.628	-0.11975	0.257	-0.0425	0.19125	0.0085	0.755	0.084	-0.49225	0.053	-0.081	-0.9905	0.399	-0.1865	-0.28925	-0.15075	-0.128	0.06625	0.1685	0.23075
TBX6	0.188666667	-0.0775	-0.263333333	0.1335	-0.0955	0.086166667	0.105333333	0.07175	0.229333333	0.148833333	0.200833333	0.035166667	0.191333333	0.58675	0.087833333	0.052125	0.236	0.438	0.351625	0.54175	0.3745	0.527625	0.76475	0.053625	0.57	0.1355	0.605666667	0.247166667	0.089666667	0.1215	-0.051666667	0.0915	-0.022166667	0.051666667	0.409833333	-0.148	0.065166667	0.454166667	0.032333333	0.020833333	-0.0165	0.034333333	-0.414666667	0.164833333	-0.157166667	-0.063	-0.417	0.036833333	0.061666667	-0.043666667	-0.209333333	-0.0845	-0.0575	-0.199666667	0.343833333	0.101833333	-0.2805	-0.1815	0.162166667	0.125166667	-0.194166667	-0.441	-0.260333333	0.004	-0.127166667	0.073166667	-0.234166667	0.005333333	-0.1064	-0.128	-0.035666667	0.2135	0.005666667	-0.027	0.130666667	0.0275	-0.094333333	-0.173833333	0.030333333	0.046333333	0.090666667	0.097333333	-0.0288	-0.035833333	-0.392166667	0.1495	-0.191	0.044333333	0.036666667	0.183333333	-0.302	1.9835	0.082	-0.186666667	0.074833333	0.1055	-0.117166667	-0.153333333	0.188	0.146666667	-0.324	0.124166667	-0.184333333	-0.019166667	0.2955	0.317166667	-0.355	0.246	-0.328	-0.020166667	0.641	-0.116	-0.123666667	0.0385	-0.260166667	-0.0545	0.579333333	-0.690833333	-0.379833333	-0.182833333	0.135333333	-0.038166667	-0.145	-0.066	0.091833333	-0.0926	0.081	-0.102333333	-0.038666667	-0.036666667	0.592	0.234333333	0.2465	0.00875	0.3645	0.429625	0.389833333	0.268	0.537375	0.657875	0.19125	0.374333333	0.350666667	0.219666667	0.1895	0.190833333	0.031833333	0.282666667	0.163666667	0.115833333	0.488	0.181	0.257833333	0.119833333	0.260666667	-0.152333333	0.0395	-0.250833333	-0.091166667	0.289333333	0.128833333	-0.043833333	0.303833333	0.211333333	0.089666667	-0.196666667	0.464666667	-0.209833333	0.085666667	0.347166667	-0.288	0.022	-0.010833333	0.2055	-0.035	0.0025	-0.472333333	0.235666667	0.687666667	-0.271833333	0.0885	-0.109833333	0.279	-0.231666667	0.0505	-0.029333333	0.339166667	-0.421833333	-0.233333333	0.010333333	-0.017333333	-0.2575	-0.2155	0.009833333	-0.020833333	-0.272666667	-0.301	0.077666667	-0.096666667	0.228666667	-0.219833333	-0.094666667	-0.334	-0.717666667	0.123666667	-0.096166667	-0.2625	0.0815	0.084333333	-0.087166667	-0.183	-0.258833333	0.480166667	0.209666667	-0.127666667	-0.101	-0.319166667	0.056166667	-0.078666667	0.147333333	-0.061333333	0.227666667	-0.0065	0.23	-0.197333333	-0.126	0.224166667	-0.072833333	-0.157833333	-0.418333333	-0.1355	0.458333333	-0.231	-0.0225	0.025833333	-0.152166667	-0.092166667	-0.0325	-0.151166667	-0.099166667	-0.276333333	-0.036833333	-0.679333333	-0.562833333	-0.358166667	-0.023	-0.102333333	-0.209333333	-0.5765	0.168666667	-1.056166667	-0.054833333	0.293	-0.158833333	-0.448333333	-0.246666667	-0.2085	-0.5925	-0.072	-0.065833333	0.285166667	-0.359166667	-0.374166667	-0.053833333	-0.019166667	-0.008333333	-0.049333333	-0.012166667	-0.303166667	0.271333333	0.093666667	-0.0875	-0.023666667	-0.439833333	-0.162166667	-0.114833333	-0.0935	-0.265833333	-0.262833333	0.055166667	-0.353666667	-0.308	-0.524166667	-0.122	-0.126333333	-0.505666667	0.313666667	-0.117166667	-0.125333333	-0.195	0.0035	-0.505666667	-0.244166667	0.089166667	-0.234166667	0.007	-0.118	-0.129	0.074166667	-0.2945	-0.168	-0.177666667	-0.215166667	-0.352666667	-0.2005	0.3515	-0.1675	-0.1635	-0.08	0.149166667	-0.1285	0.081833333	-0.325	0.2475	0.221166667	0.310333333	-0.273333333	-0.358	-0.406833333	-0.011833333	-0.030833333	0.0385	-0.155166667	0.180666667
GPATCH3	-0.53375	-0.20175	-0.379	-0.20025	-0.4575	-0.28425	-0.49975	-0.151	0.2255	-0.13525	0.169	-0.28225	0.56475	-0.0238	-0.26075	-0.052	-0.2316	-0.58475	-0.1084	0.1942	0.2345	0.4812	-0.0086	0.054	0.0524	-0.15425	0.29725	0.5845	0.378	-1.032	0.0425	-0.7755	0.2005	-0.777	-0.44125	-0.3765	0.1765	0.12375	0.29975	0.20075	-0.07825	-0.24925	0.0125	0.385	-0.99325	0.09225	0.58925	0.01825	-0.1625	-0.677	-0.38825	-0.52975	-0.21875	-0.25725	-0.03875	0.17075	0.11725	-0.404	-0.2175	-0.29875	-0.734	-0.10775	-0.1345	0.00875	0.21725	0.07425	-0.80775	-0.129	0.21825	1.48125	0.33125	-0.604	-0.52575	0.42875	0.16225	0.45925	-0.373	-0.548	0.2955	0.8905	-0.15275	0.12875	0.06125	-0.05325	-0.03575	0.85475	0.303	-0.824	0.4435	-0.151	0.02425	0.30625	0.0345	-0.577	-0.333	-0.158	-0.01875	0.23125	-0.63525	0.35225	-0.17575	-0.6635	-0.47875	-0.56275	-0.277	-0.29425	-1.0485	0.369	-0.12625	-0.8555	-0.318	-0.695	-0.27175	-0.3548	-0.8005	-1.1655	-0.742	-0.6075	0.52125	-0.29075	-0.05	0.2045	-0.2395	0.90175	0.49825	0.47575	-0.3345	-0.8355	-0.79525	0.18175	0.07125	0.14275	-0.1166	-0.3334	-0.7668	-0.0338	0.36	-0.16375	0.4366	-0.0592	-0.7364	-0.174	0.02875	-0.0715	-0.2535	-0.252	0.52	-0.04275	0.28425	0.448	-0.102	0.29175	0.375	-0.86775	-0.22875	-0.6045	-0.1915	-0.7995	0.20575	-0.5795	-0.53525	-0.27625	-0.273	-0.3825	-0.36175	-0.71775	-0.10825	-0.3035	-0.349	-0.009	-0.15625	0.4915	-1.1705	-0.096	-0.35575	-0.1815	-0.16425	-0.4225	-0.2235	-0.091	-0.3795	-0.12475	-0.67925	0.5115	-0.06525	-0.48825	0.5865	-0.61025	-1.08	0.08	-1.1045	-0.10425	-0.8105	0.296	0.101	0.09275	-0.6945	-0.301	-0.09775	-0.02675	0.1095	0.148	-1.0965	-0.24825	0.10475	-0.18975	-1.06525	0.215	-0.0535	0.40575	-0.64825	-0.808	0.09175	0.169	0.39425	0.4185	-0.40025	-0.05325	-0.71375	-0.03925	-0.3035	-1.2015	-0.64075	0.26675	-0.5295	-0.96325	-0.29075	-0.8695	0.08	-0.51325	-0.0185	0.668	-0.2345	0.03825	-0.865	-0.47225	-0.06675	0.0705	0.18125	-0.186	-0.46625	0.01725	-0.467	-0.33025	-0.6375	-0.3545	0.02275	-0.207	0.14675	-0.31025	0.06625	0.035	-1.21775	0.4935	-0.188	-0.09625	0.10975	0.0255	-0.11375	-0.3245	0.078	-0.38	-0.978	-0.27525	-0.28875	-0.32275	0.46275	0.38425	0.48075	0.16425	-0.12025	0.15375	0.40125	-0.535	0.14775	0.09975	0.09	0.0325	-0.26375	-0.51525	-0.357	-0.11625	0.05425	-0.32525	-0.0685	-0.2655	-0.16725	-0.59975	-0.38575	-0.025	-0.59025	-0.70625	-1.03975	-1.02325	-0.01525	-0.00875	0.00225	-0.6875	-0.59875	0.4525	-0.55975	0.12775	-0.82325	0.07825	0.25325	-0.82125	0.318	-0.5655	0.215	-0.649	-0.208	-0.2305	-0.34075	-0.768	-0.3025	-0.219	-0.5975	-0.21125	-0.06125	-0.50125	-1.10175	-0.1385	-0.233	0.07225
GPT2	0.2524	-0.728	-1.6645	-0.2604	1.6048	-0.7917	-1.0219	0.744	0.0467	-0.2077	-0.7342	-0.961	0.1888	-0.168307692	-0.8765	-0.100615385	-0.062769231	-1.0805	0.142307692	-0.699538462	-0.6579	-1.277307692	-0.504692308	-0.475076923	-0.075615385	-0.3667	0.6225	-0.181	-0.1451	-0.6369	-1.7061	-1.2008	0.5085	-2.1271	-1.1426	-0.8689	-1.1618	-0.5809	0.1739	-1.2011	-1.1529	-0.326	0.2899	-1.7582	-0.7381	0.8011	0.6348	-0.419	-0.4083	-2.4486	0.1207	-0.8909	-0.8399	-1.1163	-0.7503	-0.2461	1.4298	-1.4015	-0.7858	-1.5546	-1.282	0.4209	-0.3268	0.5772	-1.1734	-1.3054	-0.9817	0.0369	-0.711	-0.3168	-1.0405	-1.878	-0.7895	-0.4862	-0.5622	-0.8785	-1.0099	-1.4062	-1.2625	0.5817	0.8196	-0.0271	-1.1833	-1.1073	-1.1597	0.2004	0.4829	-0.6722	-0.862	-1.5398	0.0439	-2.1524	-1.831	-0.4425	0.2223	0.2921	-0.7569	1.3168	1.218	0.2977	-0.0673	-0.5367	-0.6412	-0.2551	-0.6571	0.7263	-0.91	1.453	0.6117	0.3716	0.7673	-0.6648	-0.2854	0.463615385	-0.8437	0.2689	-0.1856	-0.4294	-0.6063	0.1452	-0.1648	-1.1358	-0.5223	-0.2965	-0.583	0.3967	0.744	-0.9409	0.5978	-0.3595	-0.6877	0.1478	-0.774153846	0.188307692	-0.844076923	-0.455307692	-1.004	1.297	0.807461538	1.030538462	0.309	0.6876	-0.5401	-1.3569	1.1765	0.8815	0.2018	-0.5724	-0.3273	0.3358	-0.2903	-0.8055	-0.001	0.9228	1.0414	0.2578	0.6832	-0.925	-0.6031	-0.757	-0.9273	0.6835	-0.2712	-0.8613	0.6959	0.6037	0.4195	-0.0339	0.0198	-0.5914	-0.8964	-0.1507	0.0525	-0.3694	0.1222	0.6999	0.1603	0.7198	0.4706	-1.9509	0.6266	0.2476	0.3876	-0.3797	-1.1509	-0.3077	-0.9586	1.026	0.4271	-1.0561	-0.1447	-1.3175	0.5857	-0.5259	0.779	0.0246	0.1097	0.1772	-0.0377	0.6808	-1.0053	-0.0414	-1.0951	-0.4386	0.5446	-0.9952	0.3787	-1.8482	-0.5082	-0.3219	-1.6575	-1.2873	0.9778	0.4618	-0.637	0.0656	-0.393	-1.6062	-1.1002	-0.0795	-0.983	-0.746	0.5872	-0.3092	-0.9856	-0.4215	-0.2462	-1.7335	1.0162	-0.1454	-0.3738	0.3254	0.0704	0.143	-0.0821	-0.6617	-0.6636	0.6212	-0.5334	-0.0981	-1.2705	-0.1409	-0.3468	-0.8356	-1.2856	-0.0446	-0.6078	-1.281	-0.7506	-1.6453	0.5028	-1.036	0.2124	-0.8639	-0.5749	0.6702	-1.3723	-0.1919	-0.2138	-0.4114	-2.4465	-1.3028	-0.8037	0.2706	-0.9608	0.1719	-0.418	-0.7316	-0.0307	-1.0985	1.5648	0.0899	0.2433	0.1284	0.0387	-1.4328	-0.5794	-0.4225	-0.8981	0.1665	-1.8559	-0.3482	0.2444	0.0656	-0.292	-0.8832	-0.6445	-1.0546	-0.6388	-0.5491	0.6335	-0.0352	-1.7694	-0.5344	-1.1601	-0.0951	-1.4432	-0.2492	-0.8227	-0.2903	-0.3304	-1.1269	-1.5561	0.0681	0.2166	-1.2613	-1.3037	-0.0866	-2.2921	-0.7867	0.6673	0.6799	-0.1729	-1.0907	-1.1459	-0.3333	-0.7259	-0.6739	-0.4653	-0.2079	-1.1726	0.6488	-0.764	-0.5314
CBWD6	-1.405	-1.3785	-0.22	-0.378	-0.038	-1.4425	-0.948	0.215	-0.772	-1.429	-0.1675	-0.4165	-0.8925	-1.2975	-0.364	-0.659	-0.74	-0.847	-0.8105	-0.8005	0.086	-1.3855	-1.1895	-0.7535	-0.527	0.2655	-1.6305	-0.126	0.195	-1.339	-0.468	-0.9895	-1.158	-0.3925	-0.919	-1.347	-0.2855	-0.956	-0.5315	-0.609	-0.1815	-0.999	0.3015	-0.217	0.228	-0.262	-0.1605	0.0575	-0.5715	-1.0985	0.1295	-0.2585	0.014	0.185	-0.3845	-0.452	0.356	-0.8915	-0.1205	-0.4535	-0.356	0.318	-0.3485	-0.6545	-0.089	-0.014	-0.126	-0.147	-0.6335	-1.039	0.2055	-0.1765	-1.21	-0.2115	-1.243	-0.491	-0.735	-0.6125	0.18	-0.23	-0.8915	-0.3735	-1.3145	-0.6575	-0.0195	-0.5405	-0.6365	-0.6065	-0.6665	-1.7	-0.141	-1.651	-0.8295	0.2195	0.007	-0.532	0.3495	-0.5425	-0.539	-0.4945	0.5835	0.265	-0.088	-0.9865	-0.8055	-0.5085	-1.3265	-1.433	-0.033	0.1225	-1.633	-0.307	-0.4935	0.337	0.3745	0.169	-1.157	0.391	-1.0045	-0.9535	-0.3375	0.55	-1.094	0.176	-0.047	-1.32	-0.184	-1.494	-0.791	-0.1025	-1.509	-0.511	-0.6945	0.412	-0.07	-0.5865	-0.5245	-0.907	-0.306	-1.2405	0.3235	-1.5005	-0.238	-0.939	-1.301	-0.0745	-1.0935	0.4585	-1.1685	-0.307	-2.7375	-0.1295	-0.9255	0.103	-1.3255	0.2195	-0.5215	-5.00E-04	0.2395	-0.764	-1.1935	0.681	-0.3205	-0.772	-0.351	-0.291	-0.686	0.1035	0.085	0.095	-0.0135	0.0095	-0.0125	-0.9705	0.0495	0.095	-0.47	0.2345	-0.026	0.366	1.2305	-0.786	-0.871	0.1285	-0.558	-0.901	-0.4595	-0.732	-0.4955	-0.926	0.0615	-0.002	-0.532	-0.286	0.828	-0.265	0.33	-0.7345	0.117	-0.709	-0.9055	-0.3625	-0.042	0.2715	-0.9625	-0.0845	0.4555	0.0045	-0.6685	0.0795	-0.1885	-0.741	-0.82	0.0595	0.3765	0.1065	-0.103	-0.3225	0.1315	0.099	0.2455	-1.3235	0.1545	-0.601	0.2415	-0.452	-0.3585	-0.8195	-0.1385	-0.6665	0.1085	-1.753	0.0875	0.166	-0.2145	0.1475	-0.399	-0.339	-0.452	-0.1405	0.078	-0.3015	0.1885	0.474	0.3615	-0.208	-0.481	-0.348	-0.223	-0.8645	0.003	0.1175	0.1915	0.2015	0.5965	0.7	-0.588	-0.274	-0.409	-0.6325	0.224	-0.047	-0.184	-0.37	-0.1675	0.335	-0.9135	-0.7535	-0.639	-0.4075	-0.045	0.0865	-1.1775	-0.4935	-0.566	-0.757	-0.009	-0.5485	0.2285	-0.372	0.0425	0.59	-0.66	-0.144	-0.8065	0.2125	-1.0725	0.336	0.305	-0.871	-0.4675	-0.1925	-0.7465	-0.1095	-0.397	-0.8945	-0.525	0.3645	0.061	0.041	-0.0325	-0.4415	-0.211	0.839	-0.047	-0.1255	-0.126	0.277	-0.7055	-0.2915	-0.8345	-0.7825	0.161	1.143	-0.756	-0.7935	-0.3105	0.4915	0.0085	-1.2685	-0.4705	0.156	-0.2625	-0.62
AMBP	-5.035875	-5.1815	-5.345625	-5.14625	-6.27925	-4.7655	-3.62225	-4.701363636	-4.597875	-4.906	-4.014875	-4.721625	-4.537	-4.137454545	-4.53675	-4.211272727	-3.961818182	-3.875125	-4.178727273	-4.272545455	-4.844625	-3.916	-3.698909091	-4.377545455	-4.106181818	-5.695	-3.77325	-5.24125	-5.09275	-5.0565	-5.355625	-5.343375	-5.048125	-5.202625	-4.7855	-5.40825	-4.942	-4.97625	-4.559875	-4.861125	-5.034375	-5.919625	-5.213125	-5.22675	-5.086625	-5.0925	-4.824875	-4.627125	-5.433625	-5.2565	-5.04525	-4.397375	-4.658625	-5.149625	-4.437125	-6.090375	-5.003875	-6.17675	-5.195875	-5.792875	-5.15475	-5.9845	-4.622875	-5.574875	-5.9585	-5.147875	-5.385625	-4.70875	-4.573875	-4.757	-4.50225	-4.913625	-3.9435	-4.810375	-5.050125	-4.522625	-3.7585	-4.39575	-5.057875	-4.747625	-5.023625	-5.23225	-6.017125	-5.37725	-5.4455	-5.396625	-4.45925	-4.7005	-4.749	-5.152625	-5.701875	-3.0685	-5.40875	-5.12975	-5.083875	-4.949375	-5.63	-5.452	-6.153625	-5.403625	-5.668125	-5.518125	-4.74125	-4.641375	-4.60275	-4.484125	-5.27025	-4.71225	-4.725625	-4.579375	-3.876625	-4.468125	-5.518875	-4.395727273	-5.039375	-5.228	-4.2485	-5.16175	-5.122625	-5.7985	-5.261375	-5.3825	-5.00725	-5.553	-5.88075	-5.41625	-4.191875	-5.2175	-4.113125	-4.3165	-4.763125	-5.074125	-4.434636364	-4.374181818	-4.282363636	-3.378090909	-4.37175	-4.36	-3.884454545	-3.951727273	-3.892909091	-4.02275	-5.03	-4.65525	-4.419375	-4.67675	-4.9655	-5.169875	-5.3685	-4.151125	-6.54325	-4.865125	-4.480625	-5.258125	-4.4515	-5.556375	-4.899625	-6.43225	-5.11025	-3.968	-4.755	-4.753125	-4.704125	-5.314875	-5.602625	-5.193375	-5.551625	-5.9075	-4.861375	-4.952375	-5.151375	-4.585	-5.499	-5.16125	-5.302	-5.37375	-5.22475	-4.94425	-5.324375	-4.887375	-5.2535	-5.702125	-4.296625	-4.873875	-4.482	-5.368	-5.84475	-6.279375	-5.766	-4.368125	-5.34675	-5.078625	-5.301625	-4.7745	-4.79725	-6.12675	-5.2845	-4.71725	-4.980375	-4.850875	-5.981875	-6.413	-6.264875	-5.76125	-4.82925	-5.16	-5.157	-4.868125	-5.346875	-5.403875	-5.431875	-5.427	-4.925625	-5.3255	-5.707125	-3.679875	-5.37075	-5.65525	-5.353875	-5.055	-4.9285	-4.62525	-4.527625	-4.699375	-4.2665	-5.91225	-4.46875	-4.874	-5.629875	-6.49275	-6.246375	-5.283875	-5.208625	-5.72875	-5.285875	-7.0135	-6.786125	-6.9485	-5.086375	-5.361125	-5.276625	-4.84175	-5.3615	-5.576125	-6.053625	-5.396875	-4.98825	-5.59475	-6.09725	-6.00175	-4.47625	-4.88675	-4.475	-5.4835	-4.19875	-4.980875	-4.633	-5.675	-4.975375	-5.153	-5.122	-5.210625	-3.480375	-5.216625	-5.544125	-4.888875	-4.949875	-5.536	-5.102	-5.409625	-6.06725	-5.05675	-4.2365	-4.790625	-3.308125	-4.435375	-4.99425	-4.72675	-5.14875	-4.440125	-5.201375	-5.448125	-5.101	-4.894375	-4.982625	-5.544	-5.687875	-5.70125	-5.955875	-5.441375	-5.274375	-5.874125	-6.147875	-5.83225	-5.54275	-5.1935	-5.210375	-5.30925	-4.82525	-4.228625	-5.984125	-5.812875	-5.129375	-5.168875	-4.798125	-5.058875	-4.905875	-4.845625	-5.406625	-4.591	-4.77925	-4.995875	-4.56625	-5.45125	-6.22	-4.48775	-3.965875	-5.458	-7.2735	-5.245875	-5.978625	-5.761875	-5.97925	-5.420375
PNLIPRP2	-1.6275	-1.891	-0.591	0.6195	-1.8765	-1.478	0.156	0.790333333	-0.4585	-1.082	0.597	-0.8485	-1.1215	0.573333333	-1.2885	-1.624333333	-1.153	-0.6735	-0.674333333	-1.711333333	-1.052	-1.587	-2.064	-1.831	-1.252666667	-0.3495	0.1795	-1.897	-0.3005	-2.077	-2.287	-2.088	-1.7295	-2.3765	-1.6545	-2.25	-0.9365	-1.465	-0.4955	-2.815	-3.198	-0.491	-0.401	-1.911	-0.856	-0.0155	-2.407	-2.131	-0.2525	-1.8005	2.149	-0.586	-2.708	-0.1955	-2.5905	-1.2335	-1.482	2.0335	-0.972	-1.638	-1.9305	-2.319	-2.15	-1.8315	-2.327	-1.4085	-3.0425	-0.6595	-2.3885	-2.07	-3.082	-1.6015	-2.087	1.029	-1.9575	-0.0235	-0.695	-1.363	-3.614	-3.0595	-3.152	-0.3005	-0.718	-1.632	0.748	-1.653	-2.2405	-2.0955	-2.843	-1.7875	-1.7945	-0.4235	1.3065	-2.1735	0.506	-2.645	-1.4985	-2.2795	-1.787	0.903	1.138	-2.037	-1.466	-3.122	-0.515	-1.6085	-1.6345	-2.1445	-2.097	-1.805	-1.249	-1.678	-1.7325	0.207	-3.4795	-2.037	-2.8325	-2.376	-3.522	-2.1315	-1.8865	-2.544	-1.8155	-2.164	-2.4645	-1.408	-2.95	-0.3695	-3.2515	-0.6825	-0.767	-0.624	-1.913	-1.909333333	-0.993	-1.662666667	-0.469	-0.323	-1.268333333	-1.69	-1.286666667	-0.7085	-1.811	-0.353	-1.2595	-1.155	-0.0785	-1.0135	0.3845	-0.965	-1.006	-0.513	0.027	-2.1275	-2.048	-1.496	0.42	-1.9065	-0.823	0.6405	-1.0645	-1.765	-0.749	-1.843	-1.829	-1.7175	-2.621	-1.777	-3.007	1.048	-0.845	-2.321	-2.3705	-2.265	-0.9795	-2.594	-1.6	-1.447	-2.419	-2.052	-1.8515	-6.329	-2.233	-1.584	-1.7625	-1.988	-0.898	-3.5805	-2.501	-1.056	-1.2985	-2.905	-0.8565	-2.265	-2.858	-2.167	-2.6965	-1.7705	-1.381	-2.055	-2.4695	-1.5095	-1.8405	-1.875	-2.141	-0.7945	-2.5315	-2.3305	-2.245	-3.121	-3.771	-1.9075	-1.922	-1.8945	-2.0325	-2.8565	-2.127	-2.586	-2.1645	-0.569	-2.382	-0.6655	-0.9225	-1.7395	-1.4495	-1.67	-1.526	-0.2715	-3.194	-0.974	-2.99	-1.3765	-2.307	-1.825	-2.269	-1.354	-1.453	-1.361	0.1715	-1.392	-0.008	-2.489	-1.4805	-2.4505	-1.082	-1.9125	-2.1775	-2.4645	-2.182	-2.347	-1.54	-2.0755	-1.3755	-1.5285	-2.593	-1.741	-0.793	-1.957	-1.958	-1.0015	-2.4435	-1.6885	-0.3105	-2.6395	-2.187	-1.211	-1.9635	0.1385	-1.4855	-1.29	-1.3885	-2.351	-2.4995	-2.84	-2.2545	-3.335	-2.4415	-1.1845	-3.495	-0.558	-0.646	-1.961	-2.045	-2.922	-2.1355	-1.3935	-1.508	-1.3035	-0.941	-2.6275	-0.9865	-1.784	-1.573	-2.337	-1.737	-1.7135	-3.0035	-0.7625	-2.6475	-3.453	-2.327	-0.7585	-1.584	-2.361	-3.454	-2.059	-0.7235	-2.2795	-1.29	-1.094	-1.784	-2.2655	-2.8495	0.3855	-1.5785	-1.2935	-0.969	-1.8365	1.353	-1.582	0.1805	-2.284	-2.503	-0.967
MAGEA3	-3.927	-4.328	-4.0315	-0.4555	-5.573	-3.9855	-2.0335	-3.953666667	-3.792	-3.8285	-3.774	-3.9625	-3.972	-3.601	-3.905	-3.411333333	-3.522333333	-3.134	-3.516333333	-0.639666667	-3.945	-3.109666667	-3.014333333	-3.632	-3.380666667	-4.675	-0.405	-4.2735	-4.118	-4.2605	-3.893	-4.377	-4.214	-4.294	-3.7975	-4.4365	-3.9795	-3.968	-3.944	-4.1325	-4.11	-4.945	-4.499	-3.859	-4.63	-4.405	-4.1325	-3.919	-4.3795	-4.33	-4.4745	-4.01	-3.7365	-4.403	-3.892	-4.493	-4.0085	-5.001	-4.4645	-5.0195	-4.4025	-5.0475	-4.158	-4.3325	-4.7195	-4.439	-4.1215	-3.7385	-2.961	-4.033	-3.973	-4.041	-3.1695	-3.9155	-4.108	-3.6665	-3.04	-3.7505	-4.193	-4.004	-1.328	-4.457	-4.286	-4.864	-4.646	-4.5585	-3.885	-3.8985	-3.7635	-4.523	-4.7545	-2.602	-4.546	-4.421	-4.2575	-4.0215	-4.392	-4.403	-4.865	-4.5085	-4.918	-4.4945	-4.142	-3.7555	-3.893	-3.8905	-4.783	-3.717	-4.173	-3.7785	-3.5265	-3.6255	-2.593	-4.145666667	-4.323	-4.4025	-3.4845	-4.4835	-4.319	-4.55	-4.067	-4.7175	-4.4495	-4.6925	-5.129	-4.796	-4.3295	-4.3445	-3.6185	-3.8505	-3.904	-3.7165	-3.48	-3.648666667	-3.480333333	-3.225666667	-3.713	-3.5935	-3.265666667	-3.184	-2.767333333	-3.4225	-4.3575	-4.032	-3.768	-3.9295	-4.0285	-4.1445	-4.379	-3.9165	-5.2275	-4.005	-4.108	-4.2465	-3.5405	-4.2665	-4.2	-5.023	-4.2665	-3.545	-3.71	-3.997	-3.917	-4.2855	-4.367	-4.323	-4.498	-4.64	-4.198	-4.107	-4.064	-1.733	-3.995	-4.602	-4.1415	-4.2395	-4.198	-3.9275	-4.2215	-4.111	-4.543	-0.8715	-4.072	-4.0355	-3.9355	-3.739	-4.513	-4.2485	-4.3585	-4.0935	-4.412	-4.108	-4.515	-3.9585	-4.2555	-4.284	-4.226	-3.6595	-4.0675	-4.051	-4.696	-4.928	-4.862	-4.7285	-3.104	-4.0915	-4.0535	-4.027	-4.2795	-4.7905	-4.323	-4.285	-4.091	-4.6145	-4.644	-3.7995	-4.451	-4.289	-4.3255	-4.2845	-3.91	-3.7325	-3.9295	-3.964	-3.4365	-4.737	-3.923	-4.04	-4.1235	-5.0645	-5.2845	-4.404	-4.7405	-3.132	-4.6235	-5.594	-5.2045	-5.382	-4.198	-4.261	-4.3795	-4.137	-4.6535	-4.787	-5.23	-4.8055	-4.5045	-4.7435	-4.7815	-4.539	-3.857	-4.081	-4.1545	-4.2245	-4.3245	-4.3555	-3.929	-4.773	-4.2785	-4.075	-4.413	-4.396	-4.324	-4.223	-4.7005	-4.126	-4.5655	-4.559	-3.7215	-4.051	-4.5725	-4.0645	-3.4285	-3.972	-2.9105	-3.5335	-2.221	-1.9445	-4.3775	-3.743	-4.563	-4.603	-4.313	-4.1235	-4.0295	-4.461	-4.418	-4.436	-4.913	-5.2295	-4.226	-4.8295	-4.858	-4.408	-5.0255	-4.59	-4.283	-4.232	-3.79	-3.59	-4.918	-4.9005	-4.644	-1.597	-4.189	-4.1165	-3.8555	-3.918	0.2755	-3.922	-4.031	-4.03	-3.9175	-4.854	-4.2735	-3.701	-4.263	-4.3265	-5.416	-4.5045	-5.115	-4.935	-5.0125	-4.585
APOB	-4.898181818	-4.475166667	-4.916083333	-4.304583333	-5.970083333	-4.9425	-1.888416667	-4.6083125	-3.826666667	-4.052	-3.549166667	-4.051333333	-3.905818182	-4.5640625	-4.046916667	-4.1014375	-4.3484375	-3.669333333	-4.505875	-4.41125	-3.888916667	-4.2658	-3.6630625	-4.309375	-4.160125	-5.264833333	-3.70025	-4.780727273	-4.136833333	-4.927	-4.66575	-4.976666667	-4.530833333	-4.741166667	-4.28875	-4.979583333	-4.364583333	-3.9515	-4.257333333	-5.132	-4.83375	-6.300777778	-4.9925	-4.38725	-5.29675	-5.079090909	-4.645166667	-4.345166667	-4.926833333	-4.589333333	-5.357272727	-4.677454545	-4.396166667	-4.99675	-4.540583333	-5.832083333	-4.539083333	-5.938	-4.923916667	-5.50575	-4.87975	-5.8065	-4.735666667	-4.90475	-5.151666667	-4.129	-5.108416667	-3.610333333	-3.713666667	-4.312333333	-4.469083333	-4.009083333	-4.53425	-4.320090909	-4.96725	-4.198083333	-3.952416667	-4.412666667	-4.791083333	-4.88375	-4.8665	-5.301	-4.623916667	-5.211416667	-5.386333333	-4.75025	-4.869916667	-4.749666667	-4.833166667	-4.683333333	-5.4685	-3.549454545	-5.292272727	-4.871	-4.634416667	-4.983583333	-5.067333333	-5.084	-5.4765	-4.989833333	-5.104833333	-5.396166667	-4.790363636	-4.276	-4.64325	-4.132083333	-5.326	-4.511166667	-4.627	-4.784333333	-4.104583333	-4.7492	-5.20075	-4.7394375	-4.80225	-4.863833333	-4.449363636	-5.075	-5.1275	-5.551909091	-4.64525	-4.771272727	-4.64125	-4.943416667	-5.296	-5.327083333	-4.681166667	-5.27425	-4.107833333	-3.840083333	-3.881166667	-4.026916667	-4.329125	-3.9976875	-4.20025	-4.04975	-3.855666667	-3.8665	-3.7295	-3.9988	-4.472875	-3.480166667	-4.857	-3.7355	-3.768833333	-4.037416667	-4.14975	-4.06375	-4.3475	-3.82825	-4.970833333	-3.836083333	-4.12125	-4.553666667	-4.009545455	-5.428416667	-4.155916667	-6.484272727	-4.085416667	-3.497916667	-3.8415	-4.360916667	-4.028	-4.874181818	-5.069333333	-4.638416667	-5.406272727	-5.285166667	-5.18325	-4.451272727	-5.29025	-4.88475	-4.732166667	-4.863833333	-4.960666667	-5.126583333	-5.328272727	-4.593583333	-4.479166667	-3.837666667	-4.321083333	-5.5145	-5.068	-4.969833333	-4.5415	-5.442181818	-5.607833333	-4.859666667	-5.387545455	-4.70375	-4.357083333	-4.857636364	-5.185666667	-4.825833333	-4.735	-5.897	-5.116636364	-4.524363636	-4.640666667	-4.939	-5.651666667	-5.535166667	-5.44125	-5.621818182	-4.385636364	-5.146454545	-4.776166667	-4.308916667	-4.883916667	-5.290416667	-5.212666667	-4.736333333	-5.041666667	-5.1885	-4.929833333	-4.966166667	-4.892833333	-5.033416667	-5.0495	-4.657416667	-4.386	-4.146416667	-4.76425	-3.983833333	-4.525333333	-5.371416667	-4.8895	-4.710181818	-5.223416667	-5.405583333	-6.15625	-4.843583333	-4.510916667	-4.693166667	-4.637083333	-5.557916667	-5.270333333	-5.81425	-5.347	-5.095916667	-5.002833333	-4.865833333	-5.0025	-4.822	-5.125636364	-4.719666667	-4.125583333	-4.718833333	-6.044909091	-5.457583333	-5.11025	-3.969666667	-3.813	-4.416833333	-5.2273	-4.60825	-4.745	-5.357454545	-4.843818182	-4.397833333	-4.848166667	-4.92075	-4.641166667	-4.874166667	-5.038416667	-4.411272727	-4.382333333	-4.662333333	-5.156166667	-5.15225	-6.051727273	-4.90725	-4.642272727	-4.94775	-3.69375	-4.6025	-4.697666667	-4.9095	-5.376	-4.457833333	-5.097333333	-4.845166667	-4.866181818	-4.956583333	-4.846	-5.0145	-5.152583333	-5.189727273	-5.4275	-5.841333333	-5.297083333	-5.265	-5.514727273	-5.20175	-5.879818182	-5.651909091	-5.304	-4.35725	-4.51275	-4.538666667	-5.580416667	-5.555833333	-4.83325	-5.025	-5.068	-4.698083333	-4.542166667	-4.51025	-4.4215	-4.477583333	-4.77525	-4.5575	-4.474833333	-4.423833333	-5.381583333	-4.434583333	-5.227916667	-5.176666667	-5.543166667	-4.906666667	-5.079583333	-5.492416667	-5.900454545	-4.933166667
GATA3	-3.1515	-4.127375	-4.704125	-4.718375	-5.26575	-4.660625	-2.265875	-4.125909091	-3.186375	-3.79525	-3.282625	-3.40275	-3.7025	-3.640727273	-3.3445	-3.739545455	-3.533363636	-2.7585	-3.582272727	-3.435454545	-3.91125	-3.313181818	-2.847	-3.524181818	-3.535636364	-4.339125	-3.50275	-3.947375	-4.134375	-3.918375	-4.0925	-4.097375	-4.45525	-4.179375	-3.45475	-4.3905	-3.859375	-3.58475	-3.501875	-4.95425	-3.530875	-2.794125	-5.179	-5.039	-4.160875	-3.31875	-4.832125	-3.313375	-3.632375	-3.952	-5.253	-4.547375	-4.08175	-3.571625	-4.04975	-5.731125	-4.550875	-0.937375	-4.325	-4.859875	-3.68425	-4.34125	-4.263875	-4.55425	-5.156375	-3.927625	-3.945125	-3.965625	-3.938	-4.852875	-4.37025	-4.35925	-3.601	-4.805125	-4.17875	-4.448375	-3.689375	-4.10025	-3.88825	-4.490875	-4.125375	-3.7245	-4.655125	-3.937	-2.776125	-4.87075	-4.431625	-4.388125	-3.54675	-4.128875	-5.1515	-1.593625	-4.30775	-4.350625	-4.534375	-4.31425	-4.460875	-4.442125	-5.295875	-4.521375	-5.96325	-4.496375	-4.011875	-3.726125	-2.661625	-4.67825	-4.867375	-3.949	-4.512125	-2.901375	-3.662	-3.827125	-4.784125	-3.959727273	-4.6945	-4.217	-4.154375	-4.4935	-4.524875	-4.952375	-4.705125	-4.518375	-5.349125	-5.582875	-3.83525	-4.4795	-5.00075	-5.15275	-4.1635	-3.475375	-3.5305	-3.8415	-3.191818182	-3.547454545	-3.527363636	-3.499	-3.499125	-3.406625	-2.945	-3.245818182	-3.578181818	-2.97375	-3.80075	-3.063875	-3.169375	-3.534375	-3.489	-3.334375	-3.952875	-2.080375	-3.801375	-3.260125	-3.472	-3.572875	-3.944875	-5.023875	-3.280875	-4.088875	-3.81875	-3.074625	-4.175125	-3.664125	-3.327875	-4.749625	-4.379	-4.79975	-3.8285	-5.214	-4.5205	-4.213125	-5.2035	-3.09175	-4.767375	-4.9065	-4.402875	-4.345	-3.84875	-4.23125	-4.114875	-4.38775	-4.505	-4.56275	-4.409125	-4.55675	-3.8405	-3.26725	-3.661875	-5.781875	-4.83175	-3.6935	-2.654875	-4.163375	-5.057	-4.1145	-5.177	-5.467625	-4.043125	-3.97925	-3.942875	-3.6215	-5.898625	-4.85975	-3.71125	-5.385875	-3.49525	-4.552625	-4.679875	-3.568	-3.872125	-5.671125	-3.84875	-3.290625	-4.196625	-5.180875	-4.63825	-4.883	-4.1925	-4.858	-4.185625	-3.643375	-4.13375	-4.627125	-4.707625	-4.493875	-3.407375	-5.181625	-4.910125	-4.139125	-5.686625	-5.008875	-5.909625	-4.44	-4.464375	-4.735	-4.4375	-4.600875	-4.48	-5.7705	-4.71	-3.94025	-3.680375	-4.672875	-4.21025	-3.438375	-5.58925	-3.833125	-4.18675	-4.716375	-4.74	-4.103625	-3.169125	-3.948	-4.005428571	-4.429375	-5.051875	-4.459875	-4.338	-4.95675	-3.96125	-3.751125	-4.926125	-4.909625	-4.97675	-4.41275	-4.467625	-4.490125	-4.727375	-4.6265	-4.37775	-3.93325	-5.423625	-4.01675	-3.676125	-2.585625	-2.857875	-4.5195	-4.334625	-4.71225	-4.304625	-4.44875	-4.285125	-5.066125	-4.50425	-4.422	-3.930125	-4.26825	-3.986125	-4.458625	-4.011375	-4.244625	-4.422125	-5.11675	-3.949125	-4.141375	-4.75175	-3.492375	-4.4545	-4.110375	-3.25675	-3.985125	-5.20075	-4.48	-4.364625	-4.510375	-5.03725	-4.299625	-3.828	-4.113625	-2.1	-4.002	-4.34925	-4.32425	-4.281875	-4.549125	-4.214375	-4.002375	-5.434875	-3.394	-4.35975	-4.887875	-5.366875	-4.37975	-5.0205	-3.887125
[truncated: 8,471,478 more chars]
