# Supplementary material for: Identifying candidate drivers of drug response in heterogeneous cancer by mining high throughput genomics data
Source: BMC Genomics. 2016 Aug 15;17:638. doi: 10.1186/s12864-016-2942-5 (PMC4986197; doi:10.1186/s12864-016-2942-5)
Supplement: Additional file 5: — List of initial modulators for the resistant group. (TXT 1 kb) [file 12864_2016_2942_MOESM5_ESM.txt]

GPR56
CDH8
NFATC3
SLC6A2
OGFOD1
CES5A
GNAO1
CETP
CX3CL1
CPNE2
CNOT1
KIFC3
CSNK2A2
CNGB1
MMP15
PRSS54
LOC283867
TMCO7
PLA2G15
CDH1
SMPD3
CES1P2
CES1P1
CES1
LOC283856
DKFZP434H168
MIR3935
AMFR
NUDT21
MT4
BBS2
MT1E
MT3
MT1X
MT1F
MT1L
MT1DP
MT2A
MT1B
MT1A
MT1JP
MT1G
MT1IP
MT1M
MT1H
NUP93
MIR138-2
SLC12A3
HERPUD1
NLRC5
FAM192A
RSPRY1
PLLP
CCL22
ARL2BP
POLR2C
DOK4
CCL17
CIAPIN1
COQ9
CCDC102A
GPR114
CCDC135
KATNB1
GPR97
C16orf57
TEPP
ZNF319
C16orf80
CCDC113
GINS3
SNORA46
NDRG4
SETD6
SNORA50
SLC38A7
GOT2
LOC644649
ESRP2
SLC7A6
PRMT7
SLC7A6OS
ZFP90
HAS3
LOC100506172
MFNG
GGA1
TMEM184B
PLA2G6
TRIOBP
EIF3L
CBY1
DMC1
CACNA1I
CYTH4
ELFN2
CARD10
LGALS2
CDC42EP1
SH3BP1
LGALS1
NOL12
PDXP
ANKRD54
GCAT
GALR3
MIR659
MIR658
H1F0
POLR2F
MICALL1
C22orf23
SOX10
MIR4534
PICK1
BAIAP2L2
SLC16A8
MAFF
CSNK1E
LOC400927
DDX17
KCNJ4
KDELR3
LOC646851
DNAL4
SUN2
GTPBP1
TOMM22
JOSD1
NPTXR
CBX6
APOBEC3B
APOBEC3A
APOBEC3C
APOBEC3D
APOBEC3F
CBX7
APOBEC3H
APOBEC3G
MGAT3
ATF4
SMCR7L
RPS19BP1
ADAMTSL3
APOB
ARID2
ARMC4
ATP13A5
BAZ2B
BOD1L
COL11A1
COL4A6
CREBBP
DST
EPHA6
EXOC4
FAM171B
FAT3
FLG
FLJ43860
FLNB
GPR98
HMCN1
HYDIN
KIAA2022
LRP1B
LRP2
MLL3
MUC16
MUC17
MYH2
MYT1L
NF1
NIPBL
NMUR2
NT5E
NTRK3
NUP210
PASD1
PRICKLE2
PROKR2
PTPRZ1
PXDNL
RGS7
RYR1
SCN11A
SHANK2
SLC8A1
SMC1A
SORCS3
SOSTDC1
SPEN
SPTB
TP53
TTN
UBR4
UIMC1
USH2A
USP34
XPNPEP1
ZNF462
ABCA13
FBN2
INO80
NRXN2
RIMS1
RNF20
TRPS1
IGHG2
MT-ND3
MT-ND4
PCDH19
