# Supplementary material for: Identifying candidate drivers of drug response in heterogeneous cancer by mining high throughput genomics data
Source: BMC Genomics. 2016 Aug 15;17:638. doi: 10.1186/s12864-016-2942-5 (PMC4986197; doi:10.1186/s12864-016-2942-5)
Supplement: Additional file 6: — List of initial modulators for the sensitive group. (TXT 3 kb) [file 12864_2016_2942_MOESM6_ESM.txt]

GOLIM4
MECOM
NAALADL2
KCNMB2
MRPL47
CCDC39
SERPINI1
WDR49
LOC646168
ZBBX
EGFEM1P
TNFSF10
NCEH1
ECT2
SPATA16
NLGN1
TBL1XR1
ZMAT3
PIK3CA
ZNF639
USP13
PEX5L
SERPINI2
PDCD10
MIR551B
MYNN
LRRC34
LRRIQ4
TERC
LRRC31
ARPM1
LOC100128164
SAMD7
GHSR
NAALADL2-AS3
MIR4789
KCNMB3
MFN1
GNB4
ACTL6A
NDUFB5
TTC14
DNAJC19
FXR1
WISP1
TNFRSF10A
PCM1
ASAP1
KCNQ3
PVT1
FAM66E
MSR1
CSGALNACT1
LOC286114
NPM2
PIWIL2
PEBP4
SLC39A14
SORBS3
LOC286059
LOXL2
LOC100507156
EBF2
ADCY8
OC90
PHF20L1
SLA
TG
ST3GAL1
ZFAT
KHDRBS3
DEFB103A
SPAG11B
DEFB103B
DEFB4B
SPAG11A
DEFB4A
LOC100132396
FGL1
ASAH1
NAT1
LOC100128993
SH2D4A
INTS10
LPL
SLC18A1
LZTS1
ATP6V1B2
DOK2
XPO7
REEP4
NUDT18
EPB49
FAM160B2
FGF17
HR
POLR3D
PHYHIP
MIR320A
PPP3CC
PDLIM2
EGR3
RHOBTB2
TNFRSF10B
TNFRSF10C
TNFRSF10D
LOC254896
LOC389641
CHMP7
R3HCC1
ENTPD4
SLC25A37
POU5F1B
LOC727677
MYC
MIR1204
MIR1205
MIR1207
MIR1206
MIR1208
LOC728724
GSDMC
EFR3A
HHLA1
LRRC6
HPYR1
TMEM71
NDRG1
ZFAT-AS1
MIR30B
MIR30D
LOC286094
BANP
JPH3
ZCCHC14
KLHDC4
ZNF469
ZFPM1
ZC3H18
MYH10
STX8
SRCIN1
ACACA
LINC00324
NTN1
GAS7
USP43
MYH13
MYH4
HS3ST3A1
ADORA2B
KSR1
KRT18P55
RAD51L3-RFFL
CCL23
AP2B1
GAS2L2
SLFN11
MYO19
AATF
SYNRG
TADA2A
FBXL20
LOC100131347
CWC25
PLXDC1
FBXO47
PSMD3
WIPF2
ERBB2
IKZF3
ALOX15B
ALOX12B
GUCY2D
MIR4314
HES7
PER1
ALOXE3
TMEM107
AURKB
VAMP2
MIR3676
C17orf59
MIR4521
RANGRF
ARHGEF15
PFAS
ODF4
SLC25A35
CTC1
RPL26
KRBA2
NDEL1
LOC100128288
RNF222
CCDC42
MFSD6L
SPDYE4
PIK3R6
PIK3R5
WDR16
DHRS7C
RCVRN
GLP2R
MYH8
MYH2
MYH1
CDRT15P2
MEIS3P1
TBC1D26
ZSWIM7
UBB
SMCR5
C17orf51
WSB1
MIR4522
TBC1D3P5
LGALS9
NOS2
PPY2
CCL7
CCL11
CCL2
CCL8
CCL1
CCL13
TMEM132E
C17orf102
ZNF830
CCT6B
RFFL
LIG3
SLC35G3
RAD51D
UNC45B
FNDC8
NLE1
SLFN5
SLFN13
SLFN12
SLFN12L
PEX12
SLFN14
SNORD7
RASL10B
C17orf50
TAF15
MMP28
CCL5
C17orf66
CCL14
CCL15
RDM1
CCL16
CCL14-CCL15
LYZL6
CCL3
CCL18
CCL4
CCL3L1
CCL3L3
CCL4L2
CCL4L1
TBC1D3C
TBC1D3B
TBC1D3H
ZNHIT3
TBC1D3G
GGNBP2
PIGW
DHRS11
MRM1
LHX1
MIR2909
C17orf78
DUSP14
DDX52
HNF1B
TBC1D3F
LOC284100
TBC1D3
LOC440434
MRPL45
SOCS7
GPR179
ARHGAP23
C17orf96
PIP4K2B
PCGF2
PSMB3
CISD3
MIR4734
MIR4726
MLLT6
RPL23
SNORA21
LASP1
C17orf98
LOC100505576
MIR4727
FLJ43826
CACNB1
ARL5C
STAC2
RPL19
MED1
CDK12
STARD3
PPP1R1B
NEUROD2
PGAP3
PNMT
TCAP
GRB7
MIEN1
MIR4728
GSDMB
LRRC3C
ZPBP2
GSDMA
ORMDL3
SNORD124
THRA
MED24
CSF3
NR1D1
MSL1
CASC3
RAPGEFL1
RARA
GJD3
CDC6
TOP2A
ANKRD24
GNA15
IZUMO4
ABCA7
RNF126
KISS1R
REXO1
CSNK1G2
DOT1L
TLE2
GNG7
PIP5K1C
CELF5
MFSD12
NFIC
ZBTB7A
MATK
STAP2
PLIN3
UBXN6
DPP9
THEG
PPAP2C
MIER2
TPGS1
ODF3L2
C2CD4C
MADCAM1
SHC2
GZMM
POLRMT
CDC34
BSG
HCN2
FGF22
PALM
C19orf21
PRSS57
FSTL3
PTBP1
AZU1
MED16
PRTN3
CFD
MIR3187
ELANE
LPPR3
MIR4745
R3HDM4
C19orf6
WDR18
CNN2
GRIN3B
ARID3A
HMHA1
SBNO2
POLR2E
GPX4
EFNA2
CIRBP
ATP5D
C19orf24
C19orf26
STK11
MIDN
CIRBP-AS1
MUM1
NDUFS7
DAZAP1
GAMT
RPS15
REEP6
PCSK4
MEX3D
C19orf25
PLK5
APC2
ADAMTSL5
TCF3
UQCR11
MBD3
ATP8B3
MIR1909
LOC100288123
ONECUT3
CSNK1G2-AS1
SCAMP4
ADAT3
FAM108A1
KLF16
MKNK2
MOB3A
BTBD2
AP3D1
C19orf35
JSRP1
PLEKHJ1
SPPL2B
SF3A2
MIR4321
OAZ1
LSM7
AMH
MIR1227
LINGO3
TIMM13
GADD45B
LMNB2
TMPRSS9
SLC39A3
DIRAS1
ZNF555
THOP1
SGTA
ZNF554
ZNF556
TLE6
ZNF57
ZNF77
GNA11
AES
S1PR4
NCLN
FZR1
DOHH
C19orf77
C19orf29
C19orf71
GIPC3
HMG20B
TBXA2R
C19orf29-AS1
TJP3
APBA3
MRPL54
RAX2
ZFR2
ATCAY
EEF2
PIAS4
SNORD37
MIR637
DAPK3
ITGB1BP3
CREB3L3
SIRT6
MAP2K2
EBI3
FSD1
SHD
TMIGD2
CCDC94
SH3GL1
MPND
CHAF1A
MIR4746
PLIN4
LRG1
HDGFRP2
SEMA6B
PLIN5
C19orf10
TNFAIP8L1
LOC100131094
MIR7-3HG
TICAM1
FEM1A
MIR7-3
LOC100128946
XPNPEP3
FAM19A5
ADAMTS16
APC
APOB
BRCA1
BRCA2
COL6A6
CSMD3
DMD
DNAH11
DNAH3
DNAH8
DST
FAT3
FLG2
HMCN1
HSPG2
HUWE1
KIAA1109
LRP2
MDN1
MLL
MUC16
MUC17
NF1
ODZ1
ODZ2
PKHD1L1
PTPRZ1
RYR2
SAMD9L
SLCO1C1
STAB2
SYNE1
SYNE2
TP53
TRRAP
TTN
VAV3
YSK4
ZFHX4
AHCTF1
ANKRD35
FAM135B
KCNQ5
NEB
RB1CC1
SCN8A
SP100
TRPA1
MT-CO3
MT-ND5
