# Supplementary material for: Identifying candidate drivers of drug response in heterogeneous cancer by mining high throughput genomics data
Source: BMC Genomics. 2016 Aug 15;17:638. doi: 10.1186/s12864-016-2942-5 (PMC4986197; doi:10.1186/s12864-016-2942-5)
Supplement: Additional file 7: — Modulator list for the resistant group. (TXT 206 bytes) [file 12864_2016_2942_MOESM7_ESM.txt]

SOX10
COL11A1
SLC12A3
FAM120B
GPAA1
PPP2R2A
LONP1
CAMK2D
TCEA1
CSNK1E
ASS1
GALR3
SCAMP1
FBXO11
USH2A
ARMC4
APOBEC3H
RB1
HYDIN
CCDC135
MFNG
C9orf82
ZNF20
MUC16
APOB
ZNF707
SOSTDC1
CDCA8
RYR1
RRM1
MT1M
FARSA
