# Supplementary material for: Identifying candidate drivers of drug response in heterogeneous cancer by mining high throughput genomics data
Source: BMC Genomics. 2016 Aug 15;17:638. doi: 10.1186/s12864-016-2942-5 (PMC4986197; doi:10.1186/s12864-016-2942-5)
Supplement: Additional file 8: — Modulator list for the sensitive group. (TXT 428 bytes) [file 12864_2016_2942_MOESM8_ESM.txt]

SLC18A1
ADCK5
ZNF527
TRPC4AP
EIF4G3
XRCC4
KLF16
APOL6
MUC16
JRKL
PIP5K1C
SDHA
WDR16
ENDOD1
CCL1
VPS33B
YTHDF3
LOXL2
FAM108C1
HPS4
C19orf29
DNAJC16
C1orf172
LAPTM4A
FGL1
TOP2A
APOB
FBXL6
GRB7
USP48
UBE4B
ZCCHC9
SCAMP1
ZDHHC21
RAB28
MSR1
CCL16
FAM108A1
CCL11
WISP1
DOK2
SLA
CCL4
STK3
YSK4
HES7
CCL5
DHRS4
MDN1
HIATL1
FAM91A1
EED
IFT52
ZNF345
ARFGAP1
TIGD5
HSF1
PIK3R5
HNF1B
NUP43
TCP1
C6orf120
ZNF500
SF3A2
PIWIL2
SAMD9L
C19orf26
