# Supplementary material for: Identifying candidate drivers of drug response in heterogeneous cancer by mining high throughput genomics data
Source: BMC Genomics. 2016 Aug 15;17:638. doi: 10.1186/s12864-016-2942-5 (PMC4986197; doi:10.1186/s12864-016-2942-5)
Supplement: Additional file 9: — Top 20 pathways enriched by the resistant modulators. (XLSX 43 kb) [file 12864_2016_2942_MOESM9_ESM.xlsx]

## Sheet: Additional_file_8_Top20_Pathway
Pathways
Pathway Map	p-value	FDR	Genes
Transport_Low density lipoproteins assembly and remodeling	2.925e-05	0.001814	Large LDL, Small LDL, APOB
Phenylalanine metabolism	0.0002256	0.004663	FARSB, PheRS, FARSA
Transcription_Transcription regulation of aminoacid metabolism	0.0009191	0.01425	ASSY, Rb protein
Upregulation of MITF in melanoma	0.001908	0.02365	SOX10, Rb protein
Neurophysiological process_Glutamate regulation of Dopamine D1A receptor signaling	0.002969	0.02746	PP2A regulatory, Casein kinase I epsilon
Niacin-HDL metabolism	0.0031	0.02746	APOB, LDL
Signal transduction_PKA signaling	0.003799	0.02944	PP2A regulatory, Ryanodine receptor 1
Development_Non-genomic action of Retinoic acid in cell differentiation	0.004564	0.03144	Ryanodine receptor 1, Rb protein
Development_WNT signaling pathway. Part 1. Degradation of beta-catenin in the absence WNT signaling	0.03417	0.1196	Casein kinase I epsilon
DNA damage_Inhibition of telomerase activity and cellular senescence	0.03594	0.1196	Rb protein
Cell cycle_Cell cycle (generic schema)	0.03771	0.1196	Rb protein
Neurophysiological process_Dopamine D2 receptor transactivation of PDGFR in CNS	0.04648	0.1196	PP2A regulatory
Cell cycle_Regulation of G1/S transition (part 2)	0.04648	0.1196	Rb protein
Muscle contraction_nNOS signaling in skeletal muscle	0.04997	0.1196	Ryanodine receptor 1
Immune response_Antigen presentation by MHC class I	0.04997	0.1196	PSMB5
Apoptosis and survival_nAChR in apoptosis inhibition and cell cycle progression	0.05171	0.1196	Rb protein
DNA damage_Brca1 as a transcription regulator	0.05345	0.1196	Rb protein
Development_G-CSF-induced myeloid differentiation	0.05345	0.1196	Rb protein
Cell cycle_ESR1 regulation of G1/S transition	0.05865	0.1196	Rb protein
Development_Epigenetic and transcriptional regulation of oligodendrocyte precursor cell differentiation and myelination	0.06037	0.1196	SOX10
