# Supplementary material for: Identifying candidate drivers of drug response in heterogeneous cancer by mining high throughput genomics data
Source: BMC Genomics. 2016 Aug 15;17:638. doi: 10.1186/s12864-016-2942-5 (PMC4986197; doi:10.1186/s12864-016-2942-5)
Supplement: Additional file 11: — List of enriched biological networks for resistant modulators. (XLS 39 kb) [file 12864_2016_2942_MOESM11_ESM.xls]

## Sheet: Network list
Network List
#	Network	GO processes	Total nodes	Seed nodes	p-Value
1	APOBEC3H, FBXO11, p53, RPL37, SLC4A10	regulation of protein phosphatase type 2A activity (20.0%; 2.492e-20), regulation of phosphoprotein phosphatase activity (24.0%; 2.228e-19), regulation of phosphatase activity (26.0%; 3.525e-17), regulation of dephosphorylation (26.0%; 5.277e-16), complement component C5a signaling pathway (6.0%; 1.220e-08)	50	5	9.03e-12
2	Rb protein, FARSA, c-Myc, STAT3, G-CSF receptor	viral transcription (46.9%; 8.449e-40), viral gene expression (46.9%; 9.477e-39), multi-organism metabolic process (46.9%; 5.934e-38), viral life cycle (46.9%; 1.514e-29), viral process (55.1%; 2.616e-24)	50	4	3.06e-09
3	LDL, APOB, PDF, ESR1 (nuclear), HDL proteins	lipoprotein catabolic process (57.1%; 2.109e-21), low-density lipoprotein particle remodeling (57.1%; 3.010e-20), regulation of cholesterol biosynthetic process (57.1%; 1.103e-19), plasma lipoprotein particle assembly (57.1%; 2.728e-19), plasma lipoprotein particle clearance (57.1%; 3.369e-19)	50	4	1.22e-09
4	ASSY, RRM1, Manic fringe glycosyltransferase, c-Myc, Thioredoxin reduced + 5-FUDP = H(,2)O + Thioredoxin oxidized + 5-FdUDP	viral transcription (34.0%; 4.164e-25), SRP-dependent cotranslational protein targeting to membrane (34.0%; 4.164e-25), cotranslational protein targeting to membrane (34.0%; 5.522e-25), protein targeting to ER (34.0%; 1.094e-24), establishment of protein localization to endoplasmic reticulum (34.0%; 2.107e-24)	50	4	2.37e-09
5	Casein kinase I, TFIIS, Rb protein, Androgen receptor, GATA-3	rhythmic process (34.7%; 5.917e-16), leading edge cell differentiation (12.2%; 3.024e-15), cellular response to organic substance (61.2%; 4.157e-15), positive regulation of cellular metabolic process (67.3%; 5.503e-15), circadian rhythm (26.5%; 5.656e-15)	50	4	2.81e-09
6	Rb protein, Casein kinase I epsilon, CaMK II delta, HDAC5, G-protein alpha-i2	positive regulation of macromolecule metabolic process (75.5%; 2.844e-20), response to organic substance (75.5%; 2.315e-18), regulation of protein modification process (59.2%; 4.145e-18), regulation of phosphorylation (55.1%; 2.289e-17), cell surface receptor signaling pathway (75.5%; 9.228e-17)	50	4	3.06e-09
7	Metallothionein-I, Galpha(i)-specific peptide GPCRs, c-Jun, NF-I, G-protein alpha-i family	gamma-aminobutyric acid signaling pathway (25.0%; 3.763e-20), chloride transmembrane transport (27.1%; 9.413e-19), cellular response to histamine (20.8%; 1.006e-18), response to chemical (87.5%; 1.552e-18), cellular response to chemical stimulus (72.9%; 2.524e-18)	50	3	6.99e-07
8	Casein kinase I epsilon, Rb protein, DNMT1, ESR1 (nuclear), mTOR	regulation of cellular component organization (94.1%; 1.416e-13), positive regulation of signal transduction (82.4%; 1.940e-13), positive regulation of response to stimulus (88.2%; 7.265e-13), positive regulation of signaling (82.4%; 9.327e-13), positive regulation of cell communication (82.4%; 9.744e-13)	17	2	1.65e-05
9	Rb protein, CDCA8, COL11A1, c-Fos, Collagen X	positive regulation of transcription from RNA polymerase II promoter (52.2%; 1.165e-17), positive regulation of nucleic acid-templated transcription (54.3%; 1.580e-15), positive regulation of transcription, DNA-templated (54.3%; 1.580e-15), positive regulation of RNA biosynthetic process (54.3%; 2.351e-15), positive regulation of cellular biosynthetic process (58.7%; 2.405e-15)	50	3	6.55e-07
10	APOB, LDL, Rb protein, B-Raf, AKT1	response to endogenous stimulus (83.3%; 7.465e-31), response to hormone (72.9%; 1.192e-29), cellular response to organic substance (83.3%; 4.779e-28), cellular response to endogenous stimulus (70.8%; 2.220e-27), response to organic substance (89.6%; 5.296e-27)	50	3	6.55e-07
11	Rb protein, LDL, Casein kinase I, TERT, CFTR	positive regulation of gene expression (67.4%; 1.628e-20), positive regulation of macromolecule biosynthetic process (63.0%; 1.023e-18), positive regulation of cellular process (89.1%; 1.243e-18), cellular response to organic substance (69.6%; 1.731e-18), positive regulation of macromolecule metabolic process (73.9%; 3.089e-18)	50	3	7.92e-07
12	Casein kinase I epsilon, Rb protein, SLC12A3, PAI1, mTOR	cellular response to growth factor stimulus (60.0%; 7.514e-29), response to growth factor (60.0%; 2.407e-28), enzyme linked receptor protein signaling pathway (64.0%; 3.699e-28), regulation of cell proliferation (74.0%; 2.946e-27), positive regulation of gene expression (74.0%; 1.422e-26)	50	3	7.92e-07
13	SCAMP1, GALR3, c-Myc, Gemin5, IFNGR2	neuropeptide signaling pathway (38.8%; 7.539e-30), feeding behavior (24.5%; 7.681e-16), synaptic transmission (38.8%; 6.514e-15), G-protein coupled receptor signaling pathway, coupled to cyclic nucleotide second messenger (26.5%; 2.498e-14), G-protein coupled receptor signaling pathway (49.0%; 3.017e-13)	50	3	7.92e-07
14	SOX10, Manic fringe glycosyltransferase, c-Myc, NOTCH1 receptor, Dicer	positive regulation of macromolecule biosynthetic process (60.4%; 5.562e-18), positive regulation of nucleic acid-templated transcription (56.2%; 3.528e-17), positive regulation of transcription, DNA-templated (56.2%; 3.528e-17), positive regulation of cellular process (85.4%; 3.641e-17), positive regulation of RNA biosynthetic process (56.2%; 5.435e-17)	50	3	7.92e-07
15	COL11A1, PSMB5, ESR1 (nuclear), PSMC1, PTPA	DNA damage response, signal transduction by p53 class mediator resulting in cell cycle arrest (18.4%; 1.523e-13), signal transduction involved in mitotic G1 DNA damage checkpoint (18.4%; 1.713e-13), intracellular signal transduction involved in G1 DNA damage checkpoint (18.4%; 1.713e-13), signal transduction involved in mitotic DNA integrity checkpoint (18.4%; 1.924e-13), signal transduction invo…	50	3	7.92e-07
16	CDCA8, c-Myc, Cyclic AMP + H(,2)O = AMP, microRNA let-7f-2 = miR-let-7f-2-3p + miR-let-7f-5p, microRNA let-7f-2	viral transcription (17.1%; 2.745e-09), viral gene expression (17.1%; 5.377e-09), multi-organism metabolic process (17.1%; 8.978e-09), cytoplasmic transport (29.3%; 8.504e-08), viral life cycle (19.5%; 1.316e-07)	50	2	0.000114
17	LONP, c-Myc, RPS21, SNAP43, PSMA3	translational initiation (42.9%; 4.724e-28), translation (42.9%; 4.023e-22), formation of translation preinitiation complex (20.4%; 9.928e-22), cellular protein metabolic process (75.5%; 1.485e-17), protein metabolic process (75.5%; 1.580e-14)	50	2	0.000147
18	Casein kinase I, Rb protein, Oct-3/4, ZFP36(Tristetraprolin), CD44	cellular response to growth factor stimulus (55.1%; 1.066e-24), response to growth factor (55.1%; 3.015e-24), positive regulation of cellular metabolic process (81.6%; 4.261e-23), cellular response to organic substance (73.5%; 6.072e-22), positive regulation of gene expression (67.3%; 9.708e-22)	50	2	0.000147
19	CaMK II delta, Cyclin D1, CDK5R1 (p35), ESR, CaMK II	proteasomal ubiquitin-independent protein catabolic process (28.6%; 5.929e-31), mitotic G1 DNA damage checkpoint (36.7%; 6.088e-31), mitotic G1/S transition checkpoint (36.7%; 7.519e-31), G1 DNA damage checkpoint (36.7%; 7.519e-31), mitotic DNA damage checkpoint (38.8%; 3.511e-30)	50	2	0.000147
20	Large LDL, Margaric acid extracellular region, L-Norvaline extracellular region, Cholesterol extracellular region, Oleic acid extracellular region	regulation of dendritic spine maintenance (100.0%; 4.018e-07), positive regulation of postsynaptic membrane organization (100.0%; 4.018e-07), negative regulation of dendritic spine maintenance (100.0%; 4.018e-07), negative regulation of phospholipid transport (100.0%; 4.018e-07), negative regulation of postsynaptic membrane organization (100.0%; 4.018e-07)	50	1	0.00947
21	Casein kinase I epsilon, MDM2, DEPTOR, E2F7, TAZ	cellular component organization (84.4%; 7.611e-15), cellular component organization or biogenesis (84.4%; 1.821e-14), negative regulation of cellular process (77.8%; 8.269e-14), regulation of cellular response to heat (20.0%; 9.421e-14), cellular response to heat (22.2%; 1.353e-13)	50	1	0.0164
22	Casein kinase I epsilon, GSK3 beta, Ca('2+) + K('+) + Na('+) = Ca('2+) + K('+) + Na('+), ITGB2, PKC	immune system process (81.6%; 4.132e-21), positive regulation of response to stimulus (76.3%; 2.112e-20), chemotaxis (55.3%; 3.868e-20), taxis (55.3%; 4.063e-20), cell surface receptor signaling pathway (89.5%; 5.238e-20)	50	1	0.0168
23	FAK1, CXCR4, PI3K reg class IA (p85-alpha), Fyn, ENO1	response to wounding (62.0%; 3.702e-28), response to hormone (66.0%; 8.729e-26), cellular response to hormone stimulus (56.0%; 2.819e-25), wound healing (54.0%; 3.761e-24), response to stress (88.0%; 2.275e-23)	50	1	0.0175
24	CaMK II delta, c-Myc, Actin, SCD, JAK1	response to wounding (44.7%; 1.420e-15), activated T cell proliferation (14.9%; 1.807e-15), T cell proliferation (19.1%; 6.241e-14), response to stress (72.3%; 1.767e-13), movement of cell or subcellular component (48.9%; 3.024e-13)	50	1	0.0175

## Sheet: Info
Info
General
Date	2016.03.18
Server	http://portal.genego.com
Version	MetaCore+MetaDrug® version 6.24 build 67895 scripts 67893.
Name	Harvard | Sheida Nabavi | sheida_nabavi@hms.harvard.edu
Login	harvard693
Export Settings
Active Data
Names	Type	Size
Res.regulators.Original_genelist	General Experiment	36		Threshold	0
				P-value	1
